# Supplementary material for: Discovery of prognostic biomarkers for predicting lung cancer metastasis using microarray and survival data
Source: BMC Bioinformatics. 2015 Feb 21;16:54. doi: 10.1186/s12859-015-0463-x (PMC4349617; doi:10.1186/s12859-015-0463-x)
Supplement: Additional file 1: Table S1. — The data set of 78 lung cancer patients for training. [file 12859_2015_463_MOESM1_ESM.xls]

## Sheet: Sheet1
	Patient ID	P101	P102	P103	P105	P107	P109	P111	P112	P113	P114	P117	P119	P121	P127	P129	P13	P130	P131	P140	P141	P143	P144	P146	P16	P19	P23	P24	P27	P29	P3	P31	P33	P34	P36	P39	P40	P42	P43	P44	P45	P46	P47	P49	P50	P53	P54	P57	P58
	Survival Time	79.13	5.33	1.63	31.8	74	75.23	76.9	39.03	71.63	77.5	11.27	70.73	3.87	116.8	23.67	81.07	67.67	54.77	67.73	0	60.13	12.33	8.4	93.5	6	19.47	5.73	0	7.43	69.33	36.03	55.13	100.07	96.3	100.5	1.1	87.03	2.37	22.7	43.47	96.33	98.17	92.23	8.77	86.13	46.7	29.63	24.1
	Death ?	0	1	1	1	0	0	0	1	0	0	1	0	1	0	1	1	0	1	0	0	0	1	0	0	1	1	1	1	1	1	1	1	0	0	0	1	0	1	1	1	0	0	0	1	0	1	1	1
	Class	0	1	1	0	0	0	0	1	0	0	1	0	1	0	1	0	0	1	0	0	0	1	1	0	1	1	1	1	1	0	1	0	0	0	0	1	0	1	1	1	0	0	0	1	0	1	1	1
	(0 = Non-Distance Metasis, 1 = Distance Metasis)
Gene Name	Probe ID
F3	10079	1475.8	585.95	851.54	357.98	4917.2	1963.4	441.77	1115.9	869.15	3549	617.62	1086.3	324.13	802.42	1757	609.88	1206.1	1291.1	3217.3	1062.1	3551.8	1252.3	482.27	3012.5	229.09	522.11	7419.8	245.08	552.62	1820.1	753.98	8635	1034.2	4407.5	1201.9	2871.9	6383.4	1401.9	3333.2	1201.4	6632.1	1311.3	3027.8	774.47	1048	1852.8	941.11	4190.7
JUP	110634	124.31	175.72	389.08	205.99	156.87	213.71	115.94	203.7	182.11	282.64	139.03	115.83	159.76	130.11	284.77	167.74	208.36	298.39	878.87	318.83	492.86	367.39	88.477	1591.6	85.445	156.09	217.72	89.131	84.199	410.14	425.82	168.81	142.5	189.27	208.99	1082.6	197.71	212.58	432.92	156.81	244.54	162.59	155.06	500.04	128.5	420.74	323.78	298.57
GRB7	1110762	74.734	89.754	78.6	83.432	83.045	92.728	74.307	77.106	85.889	109.35	84.33	80.364	85.695	75.461	81.118	94.356	89.075	83.504	107.05	116.76	79.525	93.598	68.624	142.14	87.612	102.49	122.12	65.431	76.318	107.51	100.14	101.38	103.65	121.14	120.69	98.543	90.599	107.71	125.32	101.13	97.072	99.842	89.02	97.193	86.272	110.61	108.89	91.814
CDH2	1170709	492.77	315.5	492.42	200.89	252.71	1166	153.83	209.92	171.97	198.82	179.43	407.86	185.67	341.28	498.66	367.23	208.22	457.58	2692.7	228.05	1439.4	262.16	757.26	397.95	135.28	565.45	670.8	121.25	6363.6	248.56	151.96	8979.3	180.22	208.92	1881.9	549.39	205.21	949.25	11749	599.12	161.31	833.89	852.39	263.17	255.77	358.12	538.93	547.64
CDH1	1300113	2009	2869.8	3078.3	10156	5583.7	3666.1	1911.5	6498.3	2782.4	8189.3	4001.3	880.41	3821.1	2410.8	3996.7	2967.9	4882.5	1443.2	4376.8	9525.9	3178.8	5772.9	563.27	3908.5	1295	8469.5	5263.8	896.47	85.406	4145.3	2350.5	3055.8	4290	4286.1	3544.3	5525.8	3284.5	5655.3	5281.9	6862.2	5879.6	2245.8	4596.7	2610.1	5098	8747.8	7555.2	4622.3
TNC	1470669	5444.3	687.39	419.1	3786.6	3726.5	810.71	965.94	2650.4	561.77	5749.1	1711.6	648.73	285.75	1144	5173.8	486.78	1552.9	2671.5	3662.9	1202.3	1454.7	749.25	196.4	1927.9	176.07	1172.4	1683	232.17	650.39	2709.9	335.88	1629.5	2071	415.13	561.46	345.55	440.39	1460	439.18	1781	184.99	269.93	1847.2	335.95	2052.4	4360.5	754.99	428.88
LAMB1	1510392	281.18	1711.8	408.6	257.8	842.12	578.03	231.99	672.87	415.56	2608.9	432.71	680.34	502.98	423.95	1970.2	829.52	1383	3000.9	4588.2	738.99	3379.2	656.96	369.53	1394.6	343.92	750.58	1453.5	457.76	1424.1	1978.3	1352.8	6015.3	519.68	1079.4	873.29	1948	899.64	4254	2526.7	783.04	1684.9	1367.1	948.58	1322.1	1511.1	1564.8	1265.3	2739.8
MYH9	1510458	8493.7	12868	10755	10555	13658	8337.2	7660	10120	10020	18704	9151.4	11793	8766.8	8393.6	12566	9590.6	11385	12980	32493	19212	16283	19430	2359.8	18489	2338.9	11579	16088	3309.1	8461.7	11446	8604.1	18257	8080.9	11818	7861.2	12698	9389.2	17015	18579	13230	9921.7	11332	10621	8551	12132	22085	23163	12182
TGM2	1580435	789.66	1437.9	447.8	1037.9	5105.8	1748.5	857.91	558.21	921.78	14731	713.5	1543.1	363.54	531.83	2422.2	3003.4	1668.1	981.31	5449.6	902.94	820.8	1331.3	178.47	1554.2	239.53	1001.2	1308.8	479.72	1334.5	1561.6	442.99	6053.7	1025	1171.5	1333.6	448.62	2529.8	3016.3	735.73	2904.3	2020.7	4070.6	3266	2814.1	1725.3	3024	2008.6	2585.3
PLK2	1740746	128.35	227.74	199.11	110.34	144.28	150.7	158.25	102.61	113.44	294.35	106.07	142.11	113.61	140.75	226.71	151.02	262.15	146.58	459.7	133.31	231.71	193.07	88.659	235.13	121.51	175.76	195.36	105.56	137.46	205.47	201.37	230.84	207.22	197.91	244.11	152.44	232.55	272.33	642.84	154.96	267.19	183.73	185.97	939.43	183.01	191.24	180.89	233.69
FLNA	1940674	165.78	237.2	208.88	136	212.65	159.31	128.69	127.64	138.1	274.89	133	134.89	99.419	173.23	243.55	218.05	198.97	211.96	433.32	488.47	287.44	213.85	102.74	224.73	105.81	191.56	261.73	129.27	249.01	227.15	343.22	421.73	266.34	265.14	217.67	230.65	224.62	239.62	305.78	429.06	223.65	200.84	175.67	172.15	257.98	366.58	366.11	168.19
CTSH	1980288	2260.1	5233.6	2731.7	3402.6	3223.5	16703	16545	3161.7	31479	7056.3	26196	10562	21630	7469.9	10146	5312.2	4921.1	2904.5	6000.9	40238	3784.3	7121.7	804.62	7425.5	2921.4	15000	2458.4	4040.4	2225.7	5446.2	3798.5	17658	10824	27491	6871.3	3674.5	3764.2	15383	4701.7	30228	23765	11412	24260	8257.9	24353	43365	22588	5732.4
TACSTD1	20286	699.81	580.51	414.81	1999.6	837.74	1194.5	824.75	781.41	1376.5	4187.1	1575.3	249.92	1141.1	969.5	776.76	1345.6	703.61	274.76	2525.6	2757	353.96	1678.8	351.04	2057.6	272.25	1903.1	1870.3	436.4	167.43	1692.9	1756.5	1264.9	1043.4	1774.6	2422.5	1142.6	1455.8	2340.9	2800.6	1528.7	2907.1	1222.5	2700.6	2259.4	2076.9	3532.4	3587	4612.4
IRF6	240300	155.3	159.98	1112.8	200.19	141.48	159.96	109.25	141.25	240.15	311.65	231.11	112.92	151.15	250.33	151.93	177.88	103.84	422.31	993.77	383.17	650.1	688.78	131.6	1651.9	117.56	223.6	218.34	107.47	107.87	711.82	473.78	108.54	182.43	199.97	203.74	568.83	168.75	215.24	257.38	193.85	194.78	147.92	135.35	279.76	194.53	199.23	234.75	218.19
CTNND1	240753	91.998	109.69	91.911	114.72	106.5	98.464	94.721	104.48	104.03	110.42	102.76	106.55	100.94	103.6	96.26	122.56	114.17	115.73	122.05	131.53	105.94	111.04	98.91	122.28	113.93	128.7	115.65	97.477	92.282	119.37	105.47	115.99	120.38	115.26	120.96	125.9	128.93	123.53	135.22	128.37	125.75	112.09	120.39	112.96	117.35	117.22	114.22	116.22
TSC22D1	2450639	1939.3	1820.5	2642.6	2208.4	3955.2	3174.2	2228.7	1504.1	2587.1	8121.3	1237.8	3836.2	913.67	1740.6	3437.5	2046.4	2090.2	8011.7	4588.8	4495	2416.6	3437.3	639.01	6006.7	576.94	1723.8	2702.2	814.32	1611.8	2526.3	745.57	2414.4	2045.5	7267.1	2850.8	2184	2491.4	3827.6	3103.6	8331.4	5137.7	2882.9	3252.1	9196.2	3803.3	4367.5	5012.4	3967.5
ITGB5	2490411	1428.5	3852.5	2665.6	2523.8	5145	1808.9	1259.5	1803.5	3091.5	8795.4	3722.5	1907.8	1618.5	3530.1	5182.2	3483.1	2759.1	1843.9	11989	2654.6	2715.4	5510.6	1993.2	4076.8	664.14	2670.6	2839.1	834.37	6240.6	4833	2803.7	4452.2	1136.6	2294.6	3392.5	5600.6	1747	4604.8	6776.4	2692.6	2430.9	2550.2	4599.9	1151.9	3111.1	9688.9	4757.5	4218.5
JUP	2570551	113.11	170.67	345.43	189.52	196.04	216.84	154.57	239.04	171.24	358.76	148.56	128.56	171.63	133.37	218.04	162.43	200.47	297.79	702.72	286.74	573.78	285.94	92.297	1908.3	90.751	149.6	227.76	88.775	100.2	412.35	330.43	224.62	135.75	193.93	203.23	1373.9	193.53	219.64	558.64	179.01	186.45	193.65	164.56	443.87	163.15	432.77	364.43	305.21
LAMB1	2630746	238.29	921.44	342.33	257.57	946.9	525.6	211.42	511.72	347.93	1770.8	405.65	671.36	461.73	451.48	1191.6	467.69	776.98	1829.8	3062	484.96	2277.2	515.73	329.41	888.43	334.63	532.66	790.6	310.55	985.77	1177.4	856.1	3564.5	478.14	721.55	528.61	1198.4	605.12	2332.8	1707.9	497.02	934.42	772.21	720.78	699.35	879.51	936.78	537.9	1777
CTGF	2640292	2871.4	7055.6	2497.8	2509.6	4265	6253.1	3985.2	4210.8	12076	2237.2	7411.5	7426.6	3839.6	15534	13054	5464.3	6845.1	10539	7397.3	3412.9	10944	3968.5	7066.7	7211.4	2022.7	6295.4	6383.6	2819.6	6289.4	4319.3	1160.4	3811.3	3162.9	9292.6	6923.7	4814	19934	16292	5783.2	4232.6	6826.8	10090	5519.8	2863.9	11103	9365.8	14493	8144.7
ITGB5	2650114	1868.5	3625.8	3678	3984.5	8250.7	2343.2	1709.2	2044.3	4119.9	9237.2	5122.2	2477.2	1831.5	4976.6	5306.3	4325.9	2708.2	2603.9	14202	3470.2	2903.6	6444.2	2214.3	5308	753.07	3106	3348.2	846.37	8003	5624.2	4236.1	4661.6	1378.6	2545.5	3771.2	5880.8	2286.6	5369.1	8486.9	3706.4	2685.6	3219.8	5887.8	1374.1	3707.4	12098	6262.1	6841.3
HIF1A	2680722	1957.8	2415.4	3417.6	3802.9	4548.3	3014.8	1473.6	2395	1612.3	6135	2160.6	2809.6	2694.2	2652.4	3937.8	5440.1	2782.3	2406.3	12458	4164.7	4129	3154.9	2005.1	10245	775.5	2300.9	6237.7	1609.5	4333	4726.3	4916.4	8378.5	3294.2	3642.7	5636.4	8186.5	2227.8	7965.8	4172.7	5807.1	2847.4	4702.2	5451.8	2806.4	3022.2	4946.1	7235.4	3184
SDC2	2690026	118.53	380.49	101.63	111.58	170.19	150.16	141.07	119.14	292.46	355.97	167.08	209.89	143.41	231.63	227.36	204.14	190.24	119.51	540.04	579.82	221.11	155.44	94.752	155.1	113.9	173.52	189.8	132.46	120.52	267.39	101.15	203	208.04	225.77	152.04	131.01	152.71	300.12	499.05	147.26	179.86	190.39	322.33	117.09	258.01	225.75	147.85	183.18
ACTN4	270437	1061	1447.8	1509.4	1114.3	1302.1	1820.6	1503.9	636.18	947.29	2028.3	1512.3	954.87	1383.7	1160.5	2014.5	1921.2	1541.2	1838.4	2620.8	3202.6	2971.8	1880.8	624.96	3523	476.89	1594.9	2737.7	674.27	1141.1	1452.6	2271.4	6919.9	1185.6	1601.7	1250.7	3438.9	1428.2	1940.2	2528.5	1699.7	1105.4	1159.2	1192.7	2452.4	935.46	2186.3	2789.5	2386.8
PMP22	270538	121.25	159.22	116.22	124.6	403.42	165.12	134.23	131.42	142.59	198.64	114.36	184.36	88.75	124.75	217.89	135.02	191.82	167.9	232.2	145.15	168.55	127.06	108.92	184.25	94.29	131.06	160.41	95.678	240.74	166.59	91.243	285.09	107.77	190.22	129.72	125.86	125.93	173.51	174.87	294.86	158.92	193.15	128.87	157.73	173.45	273.45	187.51	166.37
COL6A2	2750356	162.98	434.23	112.67	137.62	389.81	255.3	126.32	169.94	152.07	253.45	138.93	275.01	161.75	190.46	478.69	290.37	658.75	379.54	730.1	149.29	568.7	222	129.33	306.57	107.77	217.63	471.95	140.23	500.59	240.26	128.72	804.55	142.9	262.3	226.6	364.26	183.3	413.76	235.84	230.34	177.36	287.91	192.14	552.29	283.08	529.68	347.64	316.32
IRF6	2760368	209.16	323.64	1921	301.73	242.91	282.71	147.24	194.59	337.43	480.57	316.12	151.14	279.6	382.8	325.35	253.11	221.49	1025.8	2787.7	382.99	1487.4	966.42	187.48	2808.1	147.45	265.1	385.94	143.46	98.652	1431.5	1021.1	137.86	280.21	297.41	416.74	1943.4	291.93	324.3	484.77	276.22	265.23	236.19	211.67	546.04	275.29	307.72	343.52	356.46
CTNND1	2760594	74.919	87.18	93.226	91.469	89.786	93.075	90.684	78.796	90.74	112.42	87.445	84.457	84.151	88.632	82.91	115.45	89.768	94.564	107.23	104.99	80.355	88.693	74.923	130.39	101.98	97.353	108.95	76.239	85.751	108.81	109.63	118.34	97.381	117.28	116.17	112.13	108.08	98.554	112.62	83.424	94.12	101.5	97.51	108.07	87.019	97.818	105.6	83.601
INHBA	2900608	74.823	91.876	75.916	89.487	74.767	79.75	78.207	77.102	83.189	99.969	87.523	79.29	89.744	88.81	97.989	99.52	91.465	75.794	96.984	98.221	96.332	97.384	67.351	106.21	94.536	101.16	96.055	71.165	83.703	100.68	99.363	127.63	107.75	87.028	112.44	101.32	118.5	116.31	101.16	99.691	94.937	102.58	91.418	101.85	93.672	89.171	91.116	94.018
PROCR	290181	162.06	145.49	103.21	180.48	200.54	181.46	127.51	139.38	175.78	378.85	176.08	130.79	106.73	118.77	247.74	139.03	201.94	151.09	321.37	335.77	203.79	189.57	97.152	173.99	105.8	172.9	395.92	111.83	421.32	346.47	113.99	1237.8	297.52	162.3	154.56	203.71	161.71	231.26	122.91	301.88	230.32	230.8	176.86	189.88	176.64	402.58	155.12	138.47
TGM2	2940446	143.88	150.38	146.29	165.9	694.02	154.07	97.948	114.78	126.38	399.32	143.14	119.2	117.64	147.71	174.07	376.02	209.05	99.066	233.59	127.57	197.49	156.65	151.65	215.07	102.57	134.25	296.1	108.83	176.68	156.26	123.16	455.83	190.77	153.63	178.18	168.76	255.82	190.74	173.68	166.02	140.84	209.38	272.44	308.31	124.11	261.19	220.73	272.95
PPIC	2970735	1054.1	730.24	1988.9	1910.5	1840.1	1892.6	566.48	889.88	1593.7	2686.4	1277.8	663.09	349.45	1380.9	1318	944.46	750.35	575.93	3189.7	1293.6	1185.4	951.42	264.06	1599.3	205.51	742.75	1089.3	308.33	1287.3	1134.1	777.2	2504.4	690.99	1124.7	1559.4	1853.6	1348.1	1507.9	1197.8	4080.8	1960.4	1576	3489.9	1255	1247	2796.2	1566.9	3636.5
F3	3120138	605.69	152.44	290.39	167.72	2139.2	736.28	196.95	345.5	361.25	1077.9	252.24	435.9	137.48	325.4	328.93	201.25	219.73	282.96	762.35	223.01	818.91	473.03	208.81	717.57	100.55	150.53	1703.5	93.062	210.05	480.57	204.72	2112	235.16	843.77	315.5	615.25	1739.6	310.95	840.56	357.99	1701.8	285.59	702.98	200.78	269.95	462.61	227.09	1075.9
PDGFRA	3130240	158.06	390.38	108.93	269.33	224.66	287.81	263	284.21	464.63	447.35	355.46	455.2	140.62	258.19	736.64	302.27	469.08	527.5	844.33	308.85	315.8	223.64	167.27	468.43	137.54	354.9	246.53	108.13	247.83	489.82	128.4	280.53	164.24	406.07	453.77	200.78	237.79	1030.9	413.55	247.44	573.41	557.76	492.14	148.25	804.27	772.25	361.05	597.94
COL6A2	3390458	300.9	1038.4	188.16	202.88	676.45	444	191.54	278.46	239.89	535.9	206.84	596.63	299.59	353.85	1090.2	451.07	1773.8	738.2	1346.6	222.22	1864.8	413.92	272.68	582.97	170.5	576.07	839.02	308.58	1247.7	603.87	180.36	2012.8	324.36	454.15	451.15	861.42	426.59	858.77	369.62	445.88	346.02	681.12	423.05	1460.4	656.45	1081.4	741.19	770.83
ITGB5	3450301	78.636	87.805	76.508	88.854	83.877	83.845	72.627	79.176	77.176	84.192	99.187	82.655	86.082	87.581	81.863	83.383	88.373	77.12	95.4	82.532	76.132	95.192	76.404	96.288	96.122	96.722	113.41	79.811	83.454	103.63	98.339	91.982	103.43	99.445	101.46	99.518	99.043	94.605	95.116	100.08	101.53	84.289	91.247	86.24	92.173	94.106	89.614	96.118
GAS1	360047	172.13	666.09	508.14	217.83	549.38	349.76	295.83	301.11	335.14	325.2	179.69	513.59	324.13	618.57	1185.3	545.12	1679.7	1605.1	1725.8	214.03	1569.3	576.19	310.81	368.97	146.97	333.93	372.92	106.11	529.27	981.11	190.3	444.55	306.53	439.82	401.57	871.82	532.77	413.61	1068	213.34	279.83	908.41	420.46	245.34	554.34	960.28	610.45	1043.9
TSC22D1	380689	2001.8	2432.3	2547	2136.6	4223.2	3121.5	1870.5	1589.9	2459.9	6413.4	1236.4	3764.5	1064.4	1441.7	4086	2150.4	2307.1	7695.9	4955.9	5736.3	2945.2	3183.6	855.03	6430.7	612.55	2342.3	3259.9	1061.1	1848.6	3117	1126.2	3099.6	2966.3	7786.4	3183	2562.1	2829.4	4706.2	3717.3	8477	5841.3	3829.3	4051.3	9473.7	4356.1	5212	5884.8	4276.8
DAB2	3930367	1225.8	2465.3	708.31	1198.6	2084.2	1910.9	2475.7	1055.2	1570.4	1963.9	1672.5	3045.8	1171	1458.6	4216	1540.1	3080.5	1665.5	2385.4	1867.7	1680.8	2078.2	769.93	1771.7	550.82	1490.1	1362.6	1165.1	3825	2759.7	690.34	6574.4	2013.1	4793.3	1735.3	1222.2	1941.6	4113.4	938.32	2713.5	2877.5	3297.1	4455.6	1354.5	3247.9	3808.4	1505.7	2094.9
COL6A2	4010195	122.78	111.66	103.49	114.51	119.31	113.78	100.08	104.6	115.23	146.85	100.14	104.52	102.5	99.483	116.09	128.23	107.74	114.35	153.21	164.25	105.84	111.93	79.233	134.47	106.95	142.04	116.85	86.772	100.48	145.67	105.96	125.04	121.54	105.78	121.1	107.33	119.36	110.24	131.8	106.95	99.179	112.14	110.49	127.37	105.17	106.46	118.12	99.316
TACSTD1	4070575	6273.5	3945.1	3915.6	17387	6347	11108	5409.1	6957.2	12008	23760	11450	1710	6305.2	6038.5	7675.4	14532	8198.8	3017.6	18430	21667	2523.2	10120	1982.7	17167	1437	12271	14741	2794.9	607.18	14044	12720	9804.9	7718.3	14154	18668	8941.6	10720	17082	29603	11779	16929	7487.6	17897	17447	15386	24746	23774	26671
UPP1	4120289	85.069	94.322	82.239	97.231	92.473	82.552	71.321	82.108	101.78	105.93	85.556	96.536	86.508	93.821	99.225	100.43	72.596	82.395	119.75	102.39	97.091	89.763	74.684	119.28	90.538	115.38	127.72	71.896	89.441	104.4	101.13	112.31	114.18	104.68	117.92	93.977	104.79	108.64	99.133	106.01	100.09	96.2	101.63	100.71	89.916	99.047	112.23	93.585
PCOLCE	4120386	283.6	1458.7	240.59	289.65	735.2	451.85	278.6	401.77	339.66	644.48	602.64	522.36	435.68	653.94	996.37	496.99	1210.4	576.32	1747.4	353.33	1094	465.5	467.31	547.77	176.86	402.7	613.79	172.27	463.83	675.28	224.66	1178.8	228.06	294.6	445.91	884.02	399.26	935.5	1777.2	473.01	1562.4	533.57	427.37	376.19	544.16	1625.1	786.4	816.41
CTNND1	4200019	201.75	218.94	341.37	145.32	189.55	206.19	147.84	161.61	171.98	190.55	269.66	187.89	342.81	277.88	378.79	221.9	294.38	460.47	398.66	559.46	286.4	190.86	163.89	321.68	199.93	266.88	236.38	143.61	124.67	279.58	261.13	283.67	322.45	310.45	225.89	620.46	229.12	418.43	331.56	153.27	273.14	252.54	234.77	222.19	265.06	254.83	427.8	214.03
NRP1	4200435	365.65	195.17	192.47	205.24	489.1	206.44	134.13	454.61	164.19	532.13	243.86	148.29	268.33	215.53	226.8	201.16	165.09	151.94	261.37	321.23	244.75	178.75	88.921	268.51	112.39	214.49	295.34	114.15	329.97	153.88	127.77	626.88	128.11	270.2	150.8	373.89	178.01	227.38	185.74	283.32	177.98	162.4	264.7	209.37	195.15	298.23	277.77	158.39
PMP22	4280047	84.813	114.31	83.907	112.92	113.14	103.81	98.728	96.684	113.07	114	94.495	121.07	87.697	91.71	111.45	106.72	104.84	88.88	114.74	102.61	103.02	87.979	71.373	126.35	99.98	107.09	131.66	88.373	99.355	120.42	102.07	127.26	111.14	124.31	109.77	106.88	120.84	113.54	116.98	219.71	128.58	121.23	104.66	104.43	107.65	126.27	102.64	101.62
GRB7	450368	129.7	137.69	169.08	163.26	169.39	215.95	158.51	154.9	179.76	439.95	207.43	107.37	382.61	273.35	207.58	158.15	195.2	143.44	231.53	499.06	159.95	202.89	90.87	339.65	111.5	247.59	198.3	83.131	88.862	158.27	211.99	144.2	190.73	213.05	150.47	198.71	170.37	283.01	302.15	165.89	142.39	213.81	165.66	232.71	237.51	324.22	468.27	196.81
RRAS	4570670	935.12	947.32	968.47	524.13	1285.8	865.78	833.4	542.64	1215.7	1518.8	651.06	952.63	1203.6	673.27	1395.6	793.15	1397.6	1029.6	1563.5	878.9	1641.2	1124.2	221.63	1845	348.68	932.74	999.76	334.2	1256.1	824.21	983.18	2558.1	742.17	1350.1	1252.7	1212.7	668.02	1188	558.1	2451.3	1738.5	1242.9	1437.6	1300.4	880.71	2487	1867.1	1721.5
CTSH	4670162	222.94	325.94	254.03	263.64	231.51	1210.6	1231.3	249.33	2715.8	469.55	1669.5	561.87	1343	558.1	589.35	284.47	325.03	216.23	396.8	3471	217.01	470.3	122.86	527.39	218.09	847.18	205.68	260.59	190.77	325.63	337.07	1032.4	698.05	1486.1	503.4	284.2	318.04	957.1	298.3	1760.9	1544.5	819.87	1648.9	583.35	1486.6	3359.1	1398.9	410.42
CTNND1	4670224	120.23	111.77	144.99	105.13	138.23	124.97	94.343	98.847	125.33	135.94	121.69	101.38	108.42	112.09	134.8	135.14	114.32	185.4	224.69	241.99	112.09	116.97	83.441	164.75	97.043	165.34	147.34	85.394	106.55	152.14	150.59	121.59	159.23	161.12	151.82	163.98	149.44	160.99	178.34	140.21	161.33	123.06	128.84	130.14	145.63	138.52	189.84	128.98
CTNND1	4810431	97.531	113.94	88.057	104.15	94.57	101.5	91.735	96.692	102.28	103.44	101.7	97.125	107.89	91.665	91.32	105.56	97.547	91.712	112.53	88.937	74.779	103.49	91.635	127.79	113.74	116.48	112.57	87.97	91.76	105.74	97.802	99.826	116.25	113.97	141.72	107.89	115.96	117.47	109.8	123.7	107.79	99.087	105.92	102.2	112.1	115.19	95.855	104.6
JUP	4880370	1129.5	2563.9	5718.1	2810.4	2016.4	2532.9	1331.6	2977.5	2015.6	2318.9	1882.2	950.18	2870.2	1845.3	3627.7	2321.7	2922.1	4539.2	11274	2954.2	9225.4	7310.8	840.9	22600	489.14	2234.9	2655.3	713.11	212.54	10272	9124.4	2004.2	1466.9	2014.2	3666.9	18428	2771.5	3536.8	5076.5	2095.1	3435.8	2136.7	2448.1	7441.2	1905.7	5516.6	4348.7	6420.9
HIF1A	4900010	194.95	280.47	475.61	594.94	651.61	400.89	151.7	295.93	297.78	2413.9	308.56	260.29	192.45	255.24	501.63	653.9	361.41	402.5	3618.7	841.39	500.23	335.99	152.99	1722.4	132.96	272.26	659.14	169.14	645.33	593.1	266.97	1133	319.18	366.69	730.12	603.9	261.95	711.74	709.07	783.64	400.56	490.97	588.04	253.6	419.16	765.92	982.75	346.16
DDR2	4920725	74.969	96.594	86.697	97.224	90.636	98.852	76.503	81.983	96.938	97.061	77.741	86.913	87.67	81.004	83.868	115.99	80.264	76.944	121.09	83.171	84.52	88.806	72.102	119.3	93.464	99.982	110.37	65.825	82.001	113.05	83.7	97.885	112.24	89.436	110.83	112.67	101.67	106.82	111.47	97.496	96.257	88.518	98.602	98.016	85.91	105.67	103.62	103.92
DCN	50368	193.35	405.74	174.39	323.92	379.79	556.13	416.73	332.55	448.32	718.34	373.64	1006.7	134.55	429.81	621.69	348.65	554.67	752.42	884.01	232.52	442.67	559.6	255.25	471.23	125.55	203.17	273.46	128.4	333.84	463.05	105.36	549.77	184.97	459.04	228.13	476.28	247.49	386.09	310.38	363.84	449.69	764.62	533.13	179.02	701.66	973.59	285.08	393.97
SPARC	5050382	713.93	4551.5	583.06	1368	1796.2	1698.5	815.26	1195.5	1459.5	3941.4	1277.9	3145.1	662.17	1834.1	5431.7	1638.3	4493.8	2672.1	4506.2	1040.2	3801.8	1446.3	436.63	2726.8	683.17	1679.3	1984.4	646.96	3485.1	2524.1	540.2	4253.7	700.03	1797.3	1625.8	3375.1	1758.3	7112.7	829.68	2724.8	3187.4	4146.3	3446	769.24	3749.1	6430.2	2762.2	5152.3
MMP2	510736	120.42	206.51	125.71	147.34	173.34	174.05	125.16	133.83	178.22	181.56	141.01	217.1	119.1	167.37	231.11	209.03	227.49	191.99	313.03	169.28	326.49	187.78	110.66	212.31	111.33	171.15	212.43	98.93	185.88	270.32	130.28	180.93	147.25	136.38	199	200.17	175.62	285.16	157.15	194.1	142.86	236.1	200.62	133.83	192.89	277.61	168.64	248.14
TSC22D1	5260754	656.51	453.44	1212.8	714.79	2015.5	1303.6	822.23	497.75	1284.6	4002.9	513.23	1568.1	178.1	588.32	1091.1	542.06	597.46	2829	1649.9	1820.7	748.45	1170	217.75	2747.7	166.54	494.1	1043.4	224.93	460.96	662.19	174.32	745.19	495.99	2958.9	656.53	560.69	613.08	701.33	1231.7	2919.6	1661.3	1002.2	777.45	2542.9	1147.8	1711.1	1672.7	1003.4
ITGB5	5360243	252.37	647.13	433.53	419.88	786.37	336.9	230.05	375.07	476.86	1721.7	554.17	295.91	261.15	568.08	1024.8	578.39	618.93	411.7	2948.2	681.97	437.58	716.74	296.78	612.47	163.54	400.76	422.1	173.64	1120.8	712.22	451.78	744.28	255.11	363.46	531.05	883.92	284.05	654.87	1150.4	415.01	408.28	405.01	674.77	231.21	430.45	1860.3	780.4	678.8
2014-03-01	5490431	13244	10548	12856	9955.3	11318	10835	9447.6	6299	9466.9	33442	4171.7	11119	16411	11103	15768	15325	8572.9	10954	18814	21368	8584.5	16612	5417.6	29579	3022	14024	10914	4619.5	6663.6	13839	10014	19296	14137	24678	29874	20399	10544	31764	36471	20756	32472	20233	14329	11181	20255	10819	22966	27288
DCN	5550719	299.19	1296.1	339.87	405.24	1154.7	1056.1	924.19	647.4	1242.9	1295.1	722.84	1405.3	133.25	955.99	1467.5	803.04	1002.6	950.64	1074.8	550.35	1060.4	773.78	859.59	1070.9	232.2	589.38	785.79	237.09	1591.2	1059.9	134.75	580.13	283.18	931.48	567.43	526.29	587	951.76	622.31	781.01	2091.7	1885.7	1551.5	239.02	2205.4	3036.3	978.46	1535.8
TGM2	5560575	102.42	112.24	98.505	128.99	318.99	137.94	99.946	104.05	132.47	685.9	100.98	105.87	89.999	108.31	121.97	176.3	116.06	98.962	235.54	121.08	115.69	113.55	90.894	124.06	93.829	112.4	171.1	83.001	135.19	154.3	99.338	215.89	133.49	129.59	151.64	105.73	178.13	145.17	116.58	153.58	142.65	136.93	163.25	126.77	116.81	163.98	123.4	148.52
CTGF	5690687	3044.7	7590	2483.3	2812.5	4494.1	6255.6	3667.9	4050.9	13055	2625.5	7262.4	7182.4	3546.9	14646	14609	5978.1	7763.5	11431	7948	3641	10799	4195.3	6202	6988.9	2031.1	6034.3	7352.4	3018.6	6148.3	4217.7	1242	3871.7	3124.1	9916.6	5995.4	4864.3	23062	17542	6523.5	4324.7	7640.8	9960.7	6064.2	3193.3	13204	10280	14853	9031.9
NRP1	5720424	2635.2	911.62	643.85	1383.3	2705.3	1426.7	497.86	1277.7	1169.6	6257.7	1336.6	1515.6	1002.9	804	1572.2	585.1	1085.4	709.45	1694.5	1880.6	1040.4	835.01	290.19	1123.2	270.59	831.79	1295.2	291.86	2340.3	645.06	230.44	4494.1	433.72	1566.9	701.15	925.9	556.85	1300.2	787.17	1064.5	1598.5	1094.1	1370.2	557.77	1375.2	2237.2	1632.1	1037.9
ID1	580692	285.36	176.37	884.11	111.89	163.76	195.63	155.14	119.76	131.24	161.51	178.81	232.28	97.69	107.82	156.27	105.24	114.65	97.968	466.99	138.95	234.22	383.06	104.49	234.89	106.22	110.64	110.54	129.12	88.734	229.98	640.52	155.8	176.28	324.31	135.22	332.37	146.9	151.87	466.26	122.05	536.42	172.31	259.41	365.66	157.01	164.84	91.635	147.31
THBS1	5810685	1050.7	1991.3	709.06	1782.6	4307.8	2310.2	656.43	738.53	1357.3	2101.1	1575.5	1852.6	362.07	2729.7	6937.9	1091.5	1395.6	1380.5	3786.5	9717.9	3091.9	1250.3	340.46	2680.8	269.87	2312.7	1219.8	510.53	2342.6	1890.8	296.49	3169.2	726.42	1379.9	1792.7	1771.2	2210	5201.5	1117.7	2335.1	3336.8	3746.8	1457.2	582.47	3056.8	4966.4	2958.2	3335.9
GRB7	5900243	313.3	219.3	417.75	285.62	424.9	489.35	367.18	278.53	390.27	1094.9	512.46	163.48	1124.4	779.74	454.18	315.07	368.46	278.66	438.57	1135.9	367.01	511.23	176.21	958.49	150.81	531.53	480.68	130.17	92.077	273.5	471.67	189.96	378.21	509.24	339.74	448.37	279.51	607.88	716.66	315.84	279.79	407.77	322.33	606.79	546.92	818.74	1401.1	441.79
PDGFRB	5960068	1131.8	3880	850.55	891.14	1545.5	2103.5	1098.3	1217.1	1359.4	2245.6	1349.1	3959.9	1470.7	1744.8	2062.7	1214.3	3292.1	2269.8	4918.7	951.53	4068.2	2049.1	1041.3	2334	743.86	1471.4	1877.8	1206.1	1365.6	2139.2	597.85	2496.2	687.11	2031.7	1229.2	1565.2	1399.8	5064.3	1594.6	1813.1	2115.8	2070.6	1671.9	1270.8	2410.4	3346.8	2122.9	3034.1
DAB2	610152	526.28	562	365.16	479.98	1332	1004.7	1023.9	634.9	826.03	1271.2	655.47	1070.5	590.86	590.65	1013.8	695.09	1061.3	469.23	1205.7	407.06	348.16	875.47	266.1	1020.6	193.9	383.69	481.96	292.6	1727.4	1076.9	181.43	2288.6	456.04	1391.6	777.91	323.7	544.52	1105.2	286.65	1047.1	1191.5	818.55	879.34	378.03	988.46	1171.7	542.35	859.29
HIF1A	6220543	247.32	313.73	667.35	747.68	924.35	567.37	199.7	334.93	375.71	2580.8	422.91	415.66	274.24	330.94	542.68	995.58	361.38	458.37	3880.9	962.16	577.69	472.04	183.58	2368.6	151.21	362.79	945.48	177.69	902.77	932.3	366.47	1345.4	366.74	476.17	1092.1	860.48	330.89	976.36	1078.3	961.65	626.51	626.25	739.61	346.23	578.48	1095	1516.5	502.77
GAS1	6270411	140.98	633.66	355.41	183.5	421.96	244.52	177.34	333.38	265.45	283.94	146.37	417.28	228.21	410.98	894.43	425.47	1348.2	1342.9	1269.5	181.05	984.7	429.21	232.17	322.4	135.5	249.49	363.92	109.71	445.16	778.54	163.09	333.3	209.7	345.29	365.2	609.19	417.79	423.95	889.44	200.24	266.39	776.89	354.69	199.25	509.03	773.6	616.21	904.86
SERPINB5	6290707	82.669	98.727	3437.9	91.484	131.37	125.62	82.21	93.161	89.792	103.57	97.57	89.958	92.797	95.965	89.402	125.37	90.589	1287.3	8282	263.21	1772.2	2786.7	126.65	5663.3	97.759	101.58	528.78	82.689	65.442	5229	6665.7	244.01	111.2	117.64	1514.1	3817.2	257.61	105.66	531.44	94.016	334.83	259.77	93.728	2294.5	129.98	639.65	104.99	1320.9
DDR2	6370050	180.79	488.52	132.37	170.21	160.84	219.45	189.2	134.62	169.58	198.68	175.44	234.93	158.92	177.42	489.57	1032.2	471.17	306.42	559.09	429.86	621.31	190.74	117.62	270.55	158.44	371.14	431.69	130.86	220.02	507.1	231.45	227.34	251.25	242.4	464.72	251.98	404.43	783.87	765.46	250.79	288.77	398.32	449.33	164.3	545.94	620.64	403.73	763.27
ITGB5	6380142	86.845	104.23	80.692	94.02	105.29	90.932	77.087	95.328	93.256	99.17	97.522	93.093	102.18	91.559	94.907	107.91	91.323	84.66	89.198	92.189	86.776	93.759	75.113	110.33	96.141	109	95.299	86.392	82.962	103.92	94.643	104.41	110.95	99.721	110.74	111.5	121.55	116.67	103.31	106.83	98.828	98.753	100.21	96.055	94.689	84.986	106.65	101.6
MYH9	6620136	6372.2	10467	6331.9	7446	9764.2	6730.6	4491.8	8546.6	5591.6	10494	5725.6	6943.7	6897.8	5859	7388.9	6672.6	7308.9	5711.4	19171	8057	12525	15702	2115.6	12372	1387.6	6488.3	9452.5	2247.8	4904.3	8030.5	5765.7	9845.6	3896.9	5873.9	4123.3	10846	5334.5	10502	9243.9	7048.6	5166.8	5655.3	5151.3	5389.3	5536.7	12070	10525	7563.9
IFITM3	6650242	5241.9	6198.1	7650.5	7417.9	5215.9	13631	6917.1	4014.3	6516.9	27765	9450.5	4449.8	15506	13899	10328	8631.2	12798	6198.1	10092	4951.2	8001.3	6499.4	1878.9	9197.7	1262.4	5936.3	9116.7	4245.6	5768.8	5286.1	4422.1	9295.9	5476.6	9297.9	8275.7	6009.6	8239.4	12219	7943.3	13337	8391.1	12334	14213	19021	5863.9	13102	25901	13565
ID1	670386	1027.4	661.71	4743.3	245.7	1071.1	882.45	833.8	267.33	346.06	1269.8	623.67	1336.5	225.65	245.03	583.14	283.2	421.15	574.33	5013.3	344.84	1234.7	2645.9	334.83	2258.5	184.53	309.78	546.42	313.61	152.51	1902.7	3413.1	794.72	823.57	1540.7	703.22	1956.7	877.3	1138.6	2112.6	420.03	2989.9	942.71	1501.8	2510.3	658.33	979.88	154.66	1291.6
DUSP1	6860377	9381.3	3253	16813	1255.9	9452.4	7527.5	2751.7	2312.5	8632.4	6755.9	5267.3	5524.7	1454.9	7041.3	15713	3285.5	6980	4406.5	5848.1	3748.8	8748	3932.9	1057.6	9299.1	1034.4	8798.8	3668.1	970.21	6501.4	4018.4	554.17	8935.3	5185.2	25280	2630.2	5530	7716.3	5030.4	3410.2	6179.7	16029	12447	6141.3	11645	24630	7014	5089.1	4939.7
TNC	6940102	3306.1	589.26	421.38	2752.1	2125.6	677.68	707.85	1565.4	519.27	3990.7	1014.9	451.66	313.49	794.06	2802.9	499.35	670.91	1568.4	2885.2	1269.8	1184.7	762.91	150.56	1788.8	158.09	866.79	1716.2	223.3	521.82	2531.1	387.27	1227.2	2141.4	404.95	512.43	377.79	480.59	1301.8	457.85	1848.6	283.05	292.84	1902	359.96	1728.5	3620.5	765.38	485.14
PDGFRA	6940609	485.57	1616.4	398.49	910.2	794.62	967.91	836.16	830.57	1507.2	1413.9	1158.8	1502.9	507.29	746.69	2815.9	862.07	1721.3	1796.6	2843.7	1073.3	1318.5	746.5	514.68	1470.9	327.32	1426.4	1045.1	293.56	992.6	1926.2	557.07	1010	824.79	1484.6	1433.9	732.29	1113.8	4337.2	1515.1	978.25	1981.8	2544.1	1957.7	597.43	3111.9	2708.1	1548.5	2299.4
PPIC	7000114	964.48	1147.5	2378.5	1606	1648.1	1966.8	652.53	816.78	1631.7	2473	1188.6	667.69	395.85	1487.5	1892.6	1350.5	1013.7	690.94	4132.5	1712.6	1227	950.13	335.45	2136.3	285.7	845.55	1131.9	427.92	1749.2	1461	1181.2	3046.4	858.95	1224.5	1781.7	2289.6	1428.5	2242.3	1627.4	3484.3	1821.3	2140.9	3895.6	1677.4	1410.4	3122.1	2351.9	4123.1
VIM	7050019	5981.3	8941.7	2132.7	2450.6	9946.7	7690.6	4237.8	7119.3	5132.2	16656	5587	9634	2731.7	3813	12349	9053.8	10135	7165.1	17056	6480.3	6739.6	4868.5	1551.6	5004.1	2775.4	6233.4	6659.3	2662.7	24197	6230.3	789.21	30462	3616.2	11699	6613.5	3785.8	4599.2	12287	9120.8	10367	11372	10104	11197	2055.5	12021	11840	7718.8	4221.2
FOSB	7160239	2678.7	1607.6	901.62	2353.6	1880.1	14550	1941.8	1638.4	14649	1489.9	290.36	5073	195.61	6034.2	1673.6	1058.9	3382	1581.9	503.3	988.6	8168.6	5017	599.7	3649.5	1237.4	1395.9	888.16	1911	280.65	1162	308.83	406.54	2175.5	10419	877.42	2193	3960.6	3220.4	1292.6	1403.7	5238.8	5455.8	1470.4	1449.1	20350	6456	681.96	1399
HTRA1	730612	739.74	2782.2	1564.1	692.16	1836.6	1255.5	614.23	744.5	764.93	2002	1161.4	2077.8	771.54	2370.2	3340.3	1056	2724.8	1683.9	3230	893.73	3616.7	1144.3	675.14	1725.2	565.21	1752.6	1389.7	1071.1	2274.7	2628.4	443.79	3223.5	676.35	1917.1	892.63	2169.2	973.06	4453.7	719.05	4442.5	1009.8	2631.3	2662.1	1023.1	1873.2	3843.7	2561	2901
TSC22D1	7320670	101.86	100.41	84.2	103.67	109.06	100.41	104.54	92.522	100.81	164.87	97.698	103.57	97.782	103.3	104.52	110.52	97.292	98.451	156.92	241.91	115.57	104.62	86.2	159.18	97.958	103.37	132.52	77.826	97.906	109.19	88.995	136.36	122.99	122.22	111.13	113.55	102.65	130.52	137.13	110.08	104.9	131.36	113.09	101.35	102.52	143.11	140.29	103.1
UPP1	7400445	78.331	91.37	85.219	113.96	114.2	95.185	80.817	90.496	81.022	135.32	82.627	82.111	78.996	70.555	90.543	104.19	84.543	81.214	122.88	94.977	87.782	84.507	63.254	126.75	80.818	108.93	124.79	69.282	128.08	95.757	95.832	108.18	101.94	83.305	105.18	85.208	93.122	94.857	92.7	95.568	94.409	87.86	90.269	109.11	91.351	96.758	92.126	88.417
PMP22	7560138	2498.5	2831.5	1434.1	1950.8	7464.7	2918.2	2525.6	1728.3	3311.2	3447.4	2077.2	5310.7	1034.2	2709	2936.6	2237.1	2328.6	1919.2	2875.6	1405.7	2869.2	2869.7	893.6	2398.1	354.77	1579.8	2930.3	837.46	5715.3	2963.6	459.88	6135.5	993.37	3335.2	2119.9	1212.6	1871.1	3628.7	3036.4	7079.6	3814.9	3575.9	4453.5	2793.4	3521.1	3931.2	2637	2979
COL6A1	7570598	454.75	2798	420.34	337.42	2028	785.83	484.57	741.67	470.65	912.25	311.87	1189	571.64	1041.1	2157.7	1315.4	4124.6	2116.2	3734.4	507.4	2859.1	902.79	557.96	863.92	246.84	586.81	1134.9	366.12	2074.2	1410.2	318.47	8192.6	387.22	552.86	693.42	2392.1	587.45	1758	700.52	636.84	449.16	936.87	607.77	4163.7	817.82	2297.9	1256	1539.2
UPP1	7570673	1515.5	2484.6	1300.1	5973.9	9215.7	2380.7	1201.8	5055.3	1728.3	4077.2	2323.8	1169.6	3280	4122.6	3991.4	802.32	1343.8	1109	3665.3	3160.1	2314.5	1862.7	1129.5	2567.2	633.9	1808.6	3939.8	1552.8	4141	1310.9	1375.8	5867.3	1534.2	2027.8	1987.2	955.5	1059.1	2414.7	1029.8	1795.9	961.98	1635.7	2804.2	1181.4	1388.2	2929.7	2557.2	858.53
DCN	7650296	3919.5	14491	3645.6	7967.9	9327.5	11920	9113	5726.7	10870	11042	7468.3	18747	2631.1	10132	15295	10558	14535	14196	16824	4241.3	12625	12473	6335.1	10320	1951.1	7776.3	7997	1906.4	12704	14230	1816.1	7874.3	3925.9	10394	10201	9078.3	7368.8	13395	5866.1	9545	17985	17030	22971	3227	20237	25055	9351	14038
VIM	830593	9244.4	13266	2840.1	3616.2	17453	13393	6259.6	10184	8352.9	23547	7438.8	14028	2445.7	5370.8	19694	13511	14407	11191	23220	9417	11177	6473.1	2531.3	7127.9	3908.1	8392.7	8937.1	4458	26913	9199.8	638.6	44715	4508.2	19160	7604.3	4962.6	6084.6	16634	14541	15348	17674	11968	14551	2792.9	17915	18801	11033	5823
IL11	840114	75.712	90.228	81.66	89.014	85.847	101.47	73.992	79.669	91.686	113.38	84.398	70.967	81.188	102.67	78.495	98.127	81.918	85.919	144.79	98.428	154.56	91.577	76.673	107.94	73.763	93.701	184.97	72.089	96.421	132.43	96.099	93.942	100.84	93.876	107.66	88.626	100.03	98.133	94.524	89.571	95.746	86.458	89.558	98.395	82.985	86.542	87.134	92.925
EGR1	870338	6264.1	1814	6318.9	1731.6	2263.8	3632.1	2017.2	1229.7	6351	2709	752.55	1671.4	1388.3	4045.1	2266.4	960.48	3028.3	1002.7	2115	1709.9	4618	2843.8	577.15	4172.3	675.91	2169.8	1252.2	837.95	637.71	3204.9	1300.6	1175.4	829.99	5607.9	1308.6	3874.5	1933.3	2488.3	2006.6	2951.5	5773	5192	1105.6	1909	10387	3868.7	5869.1	2304.4
HES1	1010528	186.12	267.73	2314.2	274.08	193.26	342.82	188.73	252.46	369.5	792	381.4	273.35	304.18	502.57	347.69	369.6	316.78	351.1	810.42	555.77	423.77	824.64	183.02	1214.3	150.06	842.84	335.48	145.29	154.31	371.49	691.67	370.65	205.06	430.07	260.98	1577.4	184.78	616.41	437.71	400.2	384.75	298.83	389.45	611.61	362.97	1486.6	652.17	541.39
TBX5	1010703	73.333	93.026	76.39	91.77	88.232	86.068	80.515	85.398	81.858	86.618	80.368	84.649	73.831	80.534	86.826	92.5	80.034	71.667	96.606	92.688	76.92	81.111	73.539	99.787	85.952	87.739	101.32	76.355	84.766	105.65	90.136	102.35	110.43	97.146	105.9	103.88	94.19	98.749	90.439	94.808	97.909	91.223	86.27	91.404	80.391	93.807	90.346	94.082
TAF15	10176	1787	1879.9	2993	1668	1435	2322.9	1183.3	2295	2614.6	4091.9	1669	1675.7	2105.8	1590.2	2189.7	4126.6	1277.4	2860.8	3326.9	3810.5	2089.6	2132.2	1097.5	6617.8	524.09	2646.3	3640.2	532.45	1580.7	4935.9	4649.1	4246.2	2722.3	1965.6	3990.8	1633.5	2086	3639.6	3704.9	4425.3	2688.6	2395.6	2516.5	3999.6	2604.2	2793	4212.6	3728.5
TAF5L	10279	133.52	118.33	110.21	138.46	137.52	116.53	74.544	123.6	116.09	304.13	104.79	96.885	114.45	117.1	144.28	165.49	113.44	100.87	207.21	148.61	157.81	126.67	79.204	319.02	102.67	146.46	147.25	92.89	99.728	185.1	147.28	240.61	128.66	172.82	196.51	155.21	119.21	169.01	253.67	141.78	164.86	149.18	118.95	302.3	131.01	129.52	293.63	166.75
SMAD4	1030289	614.96	700.7	1432.2	1026.6	852.45	1304.8	614.67	397.72	1242	2745.3	777.3	914.85	656.23	724.03	1164	1964.1	1123	1456	3212.3	2168.8	429.04	1351.5	390.95	3270.4	251.43	1101.4	751.93	207.38	1536	2132.5	1815.9	1927.2	771.14	1555.8	1795.3	2237.3	846.23	2324.2	2204.2	1317.9	1769.7	1510.2	1458.6	2081	1731.1	1923.8	1696.9	1316
PTTG1	10414	347.15	422.73	2396.5	2079.4	806.1	310.79	144.69	622.65	259.12	1126.3	346.97	225.74	1839.8	481.34	298.55	750.03	271.15	673.53	2697.8	932.94	466.05	960.84	150.54	3132.1	203.76	386.43	1161.3	151.7	1200.6	1215.2	806.21	2082	259.88	213.88	1105.2	1539.3	314.38	344.19	3261.1	1144.5	230.09	807.44	394.13	1081.2	273.71	889.27	4724.6	605.26
HCFC2	1050044	134.49	206.83	223.11	154.88	207.13	177.06	121.98	144.63	165.36	402.61	154.25	204.14	151.54	147.13	263.28	306.09	271.97	242.63	328.22	403.21	265.42	227.06	103.88	435.46	132.68	217.68	236.05	119.19	216.69	260.4	172.85	450.88	149.96	296.08	215.18	405.71	177.34	356.56	337.3	218.17	289.43	310.25	259.98	202.35	279.18	265.7	321.19	196.25
HLX	1050309	174.16	274.46	196.66	157.79	188.41	311.78	155.02	111.18	188.77	386.15	169.59	295.95	163.52	203.84	285.64	201.21	275.66	207.94	286.54	155.6	364.34	241.48	138.98	278.2	113.68	208.9	209.09	146.71	144.02	335.44	141.47	357.25	179.7	304.86	249.07	211.66	195.85	372.67	252.43	182.51	297.6	331.8	242.28	189.38	282.9	431.23	230.89	268.86
TFEC	1070356	89.642	96.754	80.599	95.741	93.514	91.846	85.961	91.345	99.622	138.48	87.409	89.097	91.406	89.634	97.423	109.31	92.356	95.301	131.44	105.27	93.705	106.3	80.655	113.88	93.549	117.79	115.29	78.673	89.146	111.41	104.86	130.97	105.41	108.69	113.03	108.01	106.7	105.57	119.75	114.21	111.41	112.46	103.55	116.99	103.39	96.185	97.37	90.664
ZNF236	1070719	97.796	124.77	135.61	145.42	106.09	168.14	101.96	143.1	128.19	180.57	123.85	116.94	147.19	138.22	140.18	133.97	132.37	149.56	211.35	204.65	121.23	135.28	92.127	230.71	98.409	149.52	137.51	84.125	117.92	163.42	135.36	196.21	131.62	145.59	133.23	179.41	137.23	193.17	177.33	116.79	165.41	164.45	101.69	189	122.91	156.96	151.03	123.05
PAX8	1090451	100.7	97.745	95.953	107.67	145.42	93.449	94.279	90.484	112.87	131.39	86	89.222	109.8	90.557	169.38	160.63	114.02	130.98	113.26	139.44	93.822	97.072	67.528	127.96	93.659	117.38	121.79	87.247	133.5	122.5	118.61	177.86	119.43	107.64	152.18	167.82	110.7	140.98	102.46	105.85	128.56	120.35	101.07	132.18	134.35	108.89	101.68	128.88
INVS	1090730	86.012	105.73	87.811	81.676	92.539	105.58	71.936	93.833	96.032	158.28	86.473	94.467	88.218	96.691	96.926	118.35	98.613	110.27	127.23	120.98	97.736	107.51	66.331	168.9	86.881	104.51	113.62	77.579	111.79	128.57	124.99	123.51	102.6	111.97	121.28	135.76	113.11	141.9	171.41	98.499	112.04	120.86	104.09	121.1	105.35	111.28	106.09	108.24
BCL10	110148	131.51	117.4	138.99	185.96	229.09	175.21	102.61	166.35	123.55	500.83	134.5	112.13	107.64	123.06	214.77	167.88	130.22	119.33	348.37	223.33	169.17	172.63	79.444	326.2	104.92	157.83	299.08	89.815	127.29	203.32	137	289.16	125.93	157.82	146.33	202.05	143.62	184.76	281	131.18	170.56	154.63	170.13	166.54	164.23	203.76	265.37	152.25
GLI3	110424	138.41	249.55	212.92	449.14	203.89	122.18	108.42	383.4	121.67	119.83	106.11	131.77	253.9	144.54	204.63	127.77	189.37	413.77	386.84	122.41	213.34	150.76	116.79	200.87	121.19	194.27	169.09	83.448	125.86	156.85	97.231	204.12	114.71	132.06	153.13	337.96	162.57	226.88	352.82	164.81	127.56	151.93	124.18	116.52	144.96	226.68	159.82	156.05
TCEA1	110427	458.07	429.24	666.39	747.63	504.46	893.64	599.04	502.47	1133.5	2512.6	666.1	569.93	657.46	464.27	760.06	651.16	722.12	770.77	3117.4	1903.4	724.96	689.96	414.08	3373.9	869.62	1037.5	1415.7	734.34	843.16	1356.7	578.54	1455.6	519.48	1176.6	993.46	893.58	566.57	1255	2410.6	627.37	1091.4	1300.5	1583.3	807.24	659.95	1516.1	1772.3	998.55
ZNF3	1170154	103.78	147.69	107.61	145.12	159.68	142.8	98.353	119.19	166.33	332.25	107.14	104.59	108.91	158.23	156.43	261.32	106.99	218.11	227.36	317.46	110.35	121.05	72.43	245.31	96.274	146.16	186.04	70.578	85.956	151.19	127.27	177.09	130.86	167.19	141.66	201.52	123.46	213.61	245.48	125.33	123.78	119.31	113.28	159.7	184.92	171.68	159.44	146.9
ASB4	1170382	79.243	77.75	79.946	98.294	82.574	74.362	98.586	79.987	84.361	139.86	81.084	83.118	85.26	76.386	90.759	100.75	79.719	83.676	101.24	240.22	75.087	84.718	74.273	94.362	86.743	94.692	133.13	65.97	83.331	107.09	101.24	99.931	96.064	99.661	111.65	95.643	107.88	101.91	103.51	89.528	108.62	87.88	93.517	85.233	96.224	94.119	100.82	81.963
USF2	1230035	76.83	89.93	84.52	109.82	100.02	100.48	90.478	96.486	104.89	127.34	84.76	92.952	86.205	84.275	95.508	106.57	89.74	95.481	128.92	140.04	88.812	102.5	69.596	193.15	97.033	94.823	119.75	76.575	92.434	122.98	105.29	186.56	115.67	113.29	114.8	111.76	129.93	127.87	145.58	128.18	96.184	106.09	92.547	106.69	103.34	104.71	121.25	108.06
PPP1R13L	1240176	210.07	341.16	673.11	364.67	315.64	459.21	164.05	214.26	291.94	696.49	463.48	192.45	251.21	282.82	396.75	413.03	344.93	257.34	776.63	565.83	569.25	414.56	132.57	843.72	136.9	361.36	244.04	136.91	437.93	303.12	1138	275.85	293.73	500.72	326.42	914.62	372.17	411.66	447.25	441.12	258.93	210.07	317.33	839.37	230.96	480.95	631.92	359.99
PATZ1	1240279	83.102	94.752	105.97	86.828	96.215	87.583	85.551	79.958	109.83	116.3	87.387	84.43	73.53	79.595	85.906	100.38	93.419	91.38	154.09	139.33	98.335	92.927	66.165	116.13	83.45	105.56	128.62	66.698	102.43	126.46	106.35	111.97	111.08	104.09	116.69	128.19	106.89	115.34	131.49	108.65	113.33	102.14	92.819	89.546	92.417	116.09	116.93	93.726
ZBTB16	1240474	476.66	137.59	77.335	111.19	412.38	115.13	167.05	278.96	182.66	154.7	136.07	218.58	124.81	244.22	610.22	177.08	103.86	358.34	90.075	513.88	92.702	85.51	91.923	117.09	97.636	130.69	121.88	98.051	84.034	104.86	104.15	91.371	514.67	867.69	114.11	99.438	482.63	163.08	148.88	125.11	318.38	105.45	110.23	156.45	196.16	177.02	131.89	95.049
HSF2	130121	132.76	203.62	261.9	417.23	211.19	356.53	187.61	307.7	368.02	512.26	212.22	213.16	184.57	373.66	346.65	319.81	197.95	448.76	749.43	840.56	284.41	294.55	146.57	549.22	134.57	340.99	326.65	139.42	328.12	418.28	324.71	309.97	221.06	434.75	588.64	461.18	260.54	415.61	1471.3	264.79	421.78	351.71	397.02	309.58	364.13	424.56	648.91	240.47
SOX12	130626	144.49	124.63	106.28	128.37	125.53	129.97	108.35	114.58	145.13	99.511	130.33	125.35	172.08	140.84	94.099	136.8	108.4	104.36	172.5	180.63	105.07	107.42	86.495	137.83	106.76	153.42	123.64	81.753	115.58	161.15	123.16	115.87	209.54	149.65	127.57	131.05	126.61	203.13	146.31	119.25	104.93	118.32	116.87	129.05	119.29	164.87	148.36	96.386
TGIF2	1340020	262.88	222.87	232.73	200.85	269.66	343.3	264.58	130.72	194.53	360.64	184.68	249.64	230.96	209.61	193.17	830.08	207.18	823.48	581.61	502.75	326.62	322.38	130.47	652.86	135.21	269.11	285.9	132.8	317.88	452.16	328.45	255.79	397.37	276.61	334.41	689.49	355.34	597.39	341.07	230.48	219.64	349.78	232.69	561.2	284.5	278.1	299.04	321.56
BCL10	1340037	121.8	112.06	105.97	130.28	131.4	121.92	119.5	112.57	118.87	150.27	114.25	121.1	115.4	112.97	108.52	125.15	110.98	102.68	146.05	144.04	102.85	119.11	99.65	136.96	112.51	135.85	142.84	96.913	101.87	133.87	102.63	143.56	126.11	127.58	130.24	141.9	136.6	140.95	128.32	119.14	119.49	120.69	127.47	143.73	133.52	146.07	121.26	121.68
RXRG	1340066	82.099	85.399	67.322	85.1	79.14	77.498	68.313	78.988	100.43	99.867	78.582	84.623	89.709	74.601	72.93	90.333	77.044	71.949	83.658	82.521	74.583	84.266	76.043	106.71	90.722	99.78	101.87	68.362	84.167	105.58	92.66	94.574	93.157	94.381	115.28	87.716	106.24	91.164	78.061	98.117	89.882	85.235	96.371	81.722	94.946	84.55	89.51	83.553
TTF1	1340114	163.66	187.2	258.95	309.18	204.25	201.15	139.17	234.16	228.17	431.8	143.7	182.19	168.03	183.33	274.53	270.77	224.1	367.06	374.49	307.23	248.78	226.98	120.17	355.7	115.52	245.3	250.64	118.84	176.77	270.03	263.32	302.8	242.45	259.57	268.29	216.28	175.01	263.77	462.6	262.85	293.4	269.1	260.75	345.93	224.72	227.49	285.97	207.48
FOXP3	1340167	87.556	78.314	72.633	83.157	80.867	84.387	65.507	84.966	87.682	96.188	80.815	78.457	76.19	74.784	81.449	88.923	82.02	90.92	109.62	98.593	81.615	80.971	71.211	90.848	85.862	95.888	98.478	68.509	68.87	103.37	90.591	97.49	99.998	82.476	116.15	92.86	93.89	101.33	84.838	95.659	96.972	93.282	87.063	87.724	97.154	94.523	84.271	85.676
TGIF1	1400379	87.188	100.44	90.539	90.125	96.858	116.22	94.613	101.12	103.76	123.15	95.325	88.603	94.09	95.084	91.03	103.69	88.964	84.168	112.61	95.198	88.052	85.997	76.928	112.59	95.068	102.16	114.98	76.603	91.812	111.31	106.43	114.46	98.332	109.83	124.48	101.73	106.08	105.95	138.39	104.15	91.368	107.15	97.911	102.74	103.8	110.43	101.38	82.892
TBX5	1400630	85.458	94.88	73.991	93.689	89.951	90.79	76.826	87.02	84.759	94.671	88.708	82.609	92.887	83.079	86.923	92.188	82.643	91.458	97.256	93.356	85.906	93.598	70.179	99.354	94.835	104.73	112.38	70.243	98.161	105.4	97.753	107.6	109.88	104.87	118.98	94.036	117.91	96.923	104.54	89.168	84.849	92.663	94.37	97.675	97.003	107.3	98.016	89.575
CEBPA	1430280	269.75	511.71	455.42	224.92	250.75	575.4	3536.3	248.93	1987	843.26	1206.4	856.26	1494.7	453.19	978.97	800.16	829.49	536.26	595.73	4616.7	346.01	1412.3	179.56	2584.1	577.07	2064.5	210.5	458.9	456.26	1206.7	1360.1	1450.3	555.48	1583.9	1245.8	1322.1	429.94	1989.1	869.39	2913.9	903.78	2011	1169.1	981.37	1526.1	4538.7	3908.2	380.59
PAX3	1430768	76.061	91.559	76.67	98.094	79.237	82.783	75.096	88.247	93.442	96.81	86.755	80.978	84.527	86.914	84.918	110.12	77.512	82.962	87.39	89.73	80.655	86.829	72.235	84.581	86.804	99.365	96.554	71.802	84.439	109.17	102.13	84.35	89.194	92.1	95.986	96.417	102.47	100.84	90.9	96.205	100.53	83.528	89.01	79.232	76.948	85.439	83.021	76.16
MBD2	1440100	159.67	141.2	335.62	219.63	297.99	238.15	131.65	173.93	232.88	600.55	176.14	172.23	93.616	157.98	205.52	277.49	179.25	228.63	1053.4	266.98	235.03	280.05	124.74	1035.9	91.781	160.67	180.97	89.153	234.02	448.56	197.57	491.3	141.02	215.43	324.08	374.09	153.75	233.64	553.63	278.95	273.66	264.68	201.32	272.93	183.56	258.38	527.76	265.51
HMGA1	1440114	88.703	96.744	102.16	118.13	102.75	107.31	91.481	89.031	89.272	122.92	96.663	103.38	91.872	96.955	105.08	112.19	105.87	89.474	163.73	124.98	91.062	108.25	74.319	125.96	83.614	103.15	128.14	77.24	88.754	130.25	145.13	103.08	103.47	96.103	119.01	105.39	97.107	143.61	116.12	107.44	87.869	122.74	106.41	122.76	104.94	103.66	99.839	110.55
PPARG	1440324	144.86	194.5	96.423	112.77	268.76	199.78	161.65	162.61	149.5	416.75	326.64	216.27	117.07	190.65	347.36	230.62	221.06	125.86	635.85	203.7	97.627	209.65	101.2	425.9	111.55	150.8	715.91	133.52	424.82	247.44	307.62	1042.2	304.71	270.55	247.78	305.23	284.59	215.47	138.7	202.8	734.04	156.04	291.47	108.2	315.06	377.92	154.5	233.6
RUNX3	1440564	412.62	459.23	1394.4	235.43	368.42	727.03	818.55	411.34	644.84	1323.5	315.77	1015.9	239.41	386.92	524.12	1127.8	699.04	1348	1332.9	349.68	665.73	2046.3	692.74	1632.3	307.55	1066.7	380.94	279.05	426.28	2000.4	357.95	684.96	803.65	1003.6	1481.7	2107.2	345.2	1392.3	2340.3	636.49	501.45	1304	886.81	1096.5	1116.9	881.31	797.66	766.92
RXRG	1450228	77.328	83.041	69.217	90.106	83.664	91.473	67.802	86.698	89.914	87.475	91.748	72.858	80.677	79.096	84.183	91.124	72.78	78.459	81.341	99.27	81.747	89.31	71.032	93.153	100.16	94.992	109.99	72.669	84.73	96.445	83.607	101.22	98.73	101.23	101.91	93.139	96.275	94.113	88.064	85.221	92.911	75.723	87.744	82.889	91.459	85.716	85.94	80.316
RING1	1450707	1737.1	2537.5	2752.7	4108.8	2400.5	2572.3	1986.8	2561.6	3170.5	4260.5	5471.4	2530.7	3333.2	4251.7	2792.7	3637.9	1996.6	2187.5	5205.3	3581.8	2072.9	3155.9	1595.5	3459.4	1125.1	3025.2	2828.6	1176.2	1239.2	2336.6	3041.5	3560	1933.8	3036.5	2535.8	5962.1	1196.2	3660.2	6087.5	3176.4	2198	2835.6	2723.4	7663.8	2626.5	4335.4	3593.3	2265.2
PIAS4	1470315	561.17	719.5	1113	527.55	881.56	850.5	616.62	498.18	1122.3	896.51	549.18	600.58	738.76	637.04	684.48	1078.9	580.07	845.99	1120.9	928.3	593.04	868.28	576.13	1195.6	294.31	907.56	685.16	345.42	621.18	1126.2	937.84	953.72	757.91	897.05	755.61	2342.7	703.3	1401.5	1577.1	742.34	594.59	775.68	796.62	1010.6	817.22	815.92	872.99	891.78
ZNF142	150040	262.5	327.02	338.67	324	436.51	389.7	170.28	253.64	330.23	483.39	243.71	305.73	335.01	365.16	344.96	536.01	281.53	382.47	595.83	443.65	248.26	388.75	226.67	585.53	150.14	353.14	371.97	167.64	236.43	339.32	494.65	482.07	276.89	451.36	372.5	517.84	261.67	609.07	595.17	320.14	298.23	381.45	315.69	632.57	384.13	436.91	348.36	382.09
RNF25	1500477	118.92	145.89	117.75	125.74	134.49	161.85	93.176	118.76	116.43	235.66	119.67	111.72	126.22	131.24	171.73	166.39	180.47	162.94	182.12	190.33	104.27	145.64	91.474	217.78	98.022	141.2	165.1	91.342	119.05	141.02	154.65	211.98	150.33	138.26	150.4	189.41	143.98	206.68	181.58	145.54	137.34	137.9	143.23	220.43	126.99	170.22	159.62	129.1
GTF2H4	1500609	376.11	412.67	616.56	663.87	366.45	466.94	289.75	504.24	496.01	702.81	1000.2	349	824.14	845.94	550.25	833.06	478.74	464.85	1244.2	833.74	568.6	662.43	402.67	933.84	288.77	494	601.88	251.23	604.38	611.24	932.17	672.74	415.1	610.39	780.11	1480.8	352.4	565.04	951.71	433.14	540.4	580.56	446.41	1410.8	445.66	637.28	629.24	536.77
ESRRG	150136	102.57	105.5	99.719	121.18	120.75	111.85	105.72	105.59	109.58	129.64	91.972	97.768	97.116	97.178	106.98	123.02	107.45	109.43	157.59	201.06	101.72	115.05	83.754	120.31	109.17	134.71	113.8	86.995	107.11	156.46	123.31	115.72	124.94	111.03	135	112.31	119.38	120.04	121.55	101.67	125.76	102.86	114.03	102.47	96	110.78	103.89	98.582
RUVBL1	150181	81.531	111.86	94.009	90.932	101.66	91.914	70.888	93.581	85.807	102.25	89.336	89.598	89.616	99.654	79.894	111.04	94.007	91.101	118.26	96.38	90.398	93.541	78.49	121.24	88.315	98.142	122.8	84.29	96.367	102	86.102	105.61	103.7	98.94	125.61	119.18	109.76	122.06	116.19	104.48	103.96	96.797	93.233	113.24	91.334	94.501	99.357	95.71
IRF3	150397	639.44	496.63	438.35	597.24	554.71	439.13	339.35	378.12	522.37	750.39	539.8	464.82	551.52	522.16	711.33	703.22	625.55	675.2	593.92	904.63	482.54	518.95	351.68	1034.4	288.68	696.51	337.7	360.53	308.49	606.24	754.83	802.95	654.25	848.32	1017.2	1055	414.38	682.86	639.99	779.45	515.27	717.48	533.5	1033.5	531.75	679.75	1285	694.51
TULP4	150669	142.14	205.2	141.17	262.25	176.92	331.94	145.65	203.34	280.47	342.34	182.03	190.26	146.59	157.44	274.32	240.53	213.91	351.41	603.69	452.67	258.12	205.64	93.613	260.39	123.3	207.8	195.43	110	145.4	227.94	190.03	250.33	136.97	325.65	285.31	354.69	198.09	261.26	678.99	294.27	269.57	253.9	235.76	233.25	268.91	385.09	497.12	162.81
TCFL5	1510154	260.85	393.93	325.82	485.41	426.97	388.81	184.33	453.6	394.88	833.2	255.3	301.88	344.58	268.04	342.91	452.33	290.78	541.59	2249.9	853.42	356.44	286.91	139.04	857.57	178.33	627.94	315.66	252.88	421.07	708.98	439.04	631.22	211.75	479.93	337.6	766.08	216.04	1052.8	839.3	461.59	500.18	468.42	507.28	1463.1	747.03	676.03	726.02	229.69
PTTG1	1510291	1298.4	1168.9	8272	7718.5	2814.5	877.97	457.42	2303.3	648.98	2565.1	1177.1	753.98	9664.5	2063.1	666.35	2106.7	594.52	1664.1	6498.9	2359.6	1238.6	3695	569.9	7312.9	446.46	1282.1	3879.3	287.67	4107.3	3646.4	2805.5	5893.2	743.27	459.81	3445.1	3833.9	923.44	787.43	8841.8	3410.3	544.59	2031.3	1294.9	2921.4	698.44	2275.5	10322	1950.9
ELF3	1510300	2473.8	1938.9	1160.7	4656.8	1558.6	2899	1150.9	1215.9	2767.7	2978.4	2478.3	680.77	1665.6	2458.5	1730.1	2099	912.02	524.48	1570.5	2717.9	420.28	2468.5	596.98	5216.6	509.84	2294.5	944.48	525.33	114.5	843.82	2780	581.94	1461	3337.9	1693.5	4102.5	657.77	3193.3	3489.5	1324.6	2285.4	1514.6	1460.2	4757	1734.3	2763.7	8535.6	1770.9
BRCA2	1570327	97.614	145.54	98.615	108.61	100.96	113.59	100.64	137.9	91.939	268.45	98.525	96.145	106.06	107.51	122.69	165.37	150.23	220.67	211.73	125.18	134.31	125.07	86.333	259.26	98.829	148.54	150.92	99.969	110.76	165.31	155.98	179.4	130.72	126.14	241.24	162.79	137.93	164.43	190.41	125.36	129.78	134.75	144.46	136.97	98.222	132.74	154.45	161.77
GTF2E2	1570538	1807.5	933.33	1979.9	2145.2	3155.1	1322.6	909.82	1092.4	1247.5	3371.7	891.32	1208.8	1483.2	930.39	1250.8	1910.6	854.77	1687.8	5243.8	885.67	2040.9	2136.3	520.53	3224.5	369.23	1113.9	2162.2	413.72	2051.5	2746.1	5109.8	3185.3	1034.5	1852.1	4379.4	2046	1222.9	1995.7	2977.2	1933.5	2290.2	1951.9	1816	3443.5	1124.1	1297.3	1802.2	3055.2
SIM1	1570544	87.255	109.35	86.72	102.12	97.434	83.873	86.68	95.326	90.792	112.57	93.326	95.394	88.283	89.309	94.752	215.13	96.291	91.416	105.52	116.31	86.274	95.079	85.644	104.59	121.13	127.97	118.04	86.871	100.65	112.5	101.41	107.69	117.47	104.9	131.7	103.79	126.82	112.45	135.98	90.672	98.14	102.77	98.626	111.08	104.77	92.629	102.62	100.07
TCF7	160672	86.495	91.599	83.586	97.177	89.772	94.055	74.981	101.52	98.975	104.05	88.802	102.39	95.695	81.368	96.728	106.98	83.605	92.412	130.04	90.188	83.745	84.961	74.543	95.928	90.688	105.75	111.29	73.127	81.995	113.19	106.39	95.663	105.16	106.14	116.77	97.634	110.1	117.39	95.377	101	105.36	108.33	96.527	84.873	99.326	92.575	97.652	85.746
SNCAIP	1660019	124.08	197.97	734.37	127.3	123.18	295.52	184.33	124.76	176.66	163.58	121.44	406.01	123.42	106.63	176.63	125.8	194.92	377.5	436.87	135.02	514.05	704.26	186.71	573.38	123.45	231.62	147.8	151.65	92.035	399.56	236.46	132.26	143.96	211.28	162.01	343.02	296.16	785.33	227.46	126	177.04	434.87	215.68	146.04	214.17	216.38	128	207.36
ZNF187	1690092	81.481	96.851	78.468	95.475	86.616	104.27	81.789	87.452	94.881	94.56	90.45	90.015	85.715	101.24	97.677	114.67	86.985	89.364	116.81	120.63	94.026	92.476	81.322	100.05	97.246	118.74	103.31	79.06	88.528	110.37	91.343	103.74	112.96	106.88	106.64	102.73	100.31	114.74	113.04	99.721	114.39	110.96	100.5	99.501	106.43	98.113	108.54	94.915
ZNF238	1690315	123.7	138.77	102.22	147.9	141.4	137.36	100.36	139.78	148.36	185.16	123.23	125.78	130.69	150.49	150.96	133.97	144.49	132.5	136.86	247.43	124.4	131.84	118.29	281.4	117.47	153.62	127.33	118.88	101.95	131.08	134.09	225.18	132.8	235.92	168.11	231.58	144.36	171.88	242.36	142.8	142.97	213.66	125.91	210.36	109.58	228.1	223.75	132.07
MTA1	1690521	442.6	1229.9	574.48	615.25	956.3	599.54	498.99	411.42	419.5	669.51	1090.4	455.56	738.11	1503.8	965.63	1110.7	903.11	536.85	2181.5	1815.8	938.25	832.09	311.13	1994.5	535.53	873.63	621.25	449.52	274.21	1028.3	1113.3	1121.8	624.78	1035	728.29	3576.7	510.7	1099.7	2241.3	550.95	567.89	649.73	1362.4	2161.3	812.83	1589.7	1448.8	528.05
ZEB1	1690768	80.458	128.12	89.427	108.14	108.29	121.71	90.078	106.31	107.4	148.87	96.617	120.78	84.876	97.006	152.58	108.76	111.53	131.38	148.16	115.47	114.95	101.19	86.884	170.88	100.96	124.36	120.45	90.873	114.51	120.47	81.022	133.93	106.59	128.19	123.99	100.77	109.71	146.24	118.28	93.409	147.32	141.34	104.09	117.09	134.43	139.74	110.86	108.19
EZH2	1710368	163.64	235.88	529.31	254.49	181.78	163.56	98.182	291.3	143.27	441.55	180.78	138.3	202.41	387	223.82	496.31	190.91	341.34	270.41	226.04	201.91	295.25	161.75	692.37	130.4	233.18	571.23	105.31	234.95	442.22	518.03	399.5	208.48	167.61	327.28	458.03	178.06	329.24	871.39	244.94	167.51	298.46	182.55	479.96	169.75	181	278.42	250.04
TRIM16	1740193	69.655	89.856	88.869	84.436	85.505	93.14	71.872	90.594	84.407	87.29	81.271	80.582	79.346	70.795	77.972	116.77	82.37	80.326	127.3	92.407	81.349	98.933	67.183	129.5	76.961	104.46	130.24	61.371	77.489	107.59	101.28	85.106	98.154	92.516	110.82	87.057	100.36	90.634	96.134	87.699	91.215	89.119	89.711	86.517	85.097	88.819	71.99	89.323
LBH	1740369	111.82	120.62	116.3	122.2	118.56	108.51	117.46	108.52	121.91	119.85	113.49	121.87	117.74	104.18	104.25	131.86	102.87	121.31	181.9	141.8	111.28	134.8	97.474	166.07	110.67	121.42	122.46	91.587	102.99	124.38	124	152.16	120.43	135.7	145.42	183.91	124	136.99	156.12	114.07	124.06	151.6	124.71	145.99	115.56	142.94	138.92	120.7
ANKRD5	1740546	80.231	79.902	79.748	103.69	87.634	86.873	71.364	79.691	82.744	97.584	79.412	77.503	82.121	79.68	75.583	99.672	74.741	84.961	88.772	85.651	78.991	91.772	71.233	93.713	86.928	85.724	95.553	68.41	93.918	101.91	94.397	86.648	101.9	101.91	116.81	81.385	107.77	95.478	83.722	94.699	84.048	86.439	97.317	105.29	78.504	109.23	84.737	80.412
PIR	1770402	151.23	144.95	474.78	381.64	177.97	173.55	191.88	151.16	348.92	227.13	399.25	194.31	177.12	358.73	180.75	671.61	142.24	420.04	1803.8	562.39	205.43	1319	164.19	2061.3	121.53	375.78	139.27	126.81	357.3	1511.8	770.13	331.62	257.24	274.61	771.32	618.5	131.83	292.83	937.61	335.07	606.09	198.89	288.7	528.61	355.74	715.67	295.95	444.89
FOXN3	1770408	90.176	92.403	94.718	93.925	99.347	94.035	85.379	94.565	97.473	111.65	106.84	90.143	96.986	102.06	91.841	139.56	87.933	90.427	129.21	107.1	91.284	104.38	81.928	130.33	91.809	110.61	109.97	84.743	85.762	131.09	109	110.7	107.87	104.44	140.1	231.47	106.11	121.87	170.88	109.05	97.555	104.4	99.694	105	105.22	109.27	99.139	110.78
DLX6	1770639	75.349	87.409	77.072	104.92	90.061	88.34	70.822	81.298	92.4	94.864	88.516	84.218	82.178	87.487	79.202	111.92	83.289	76.997	164.16	90.611	94.364	128.87	114.56	102.56	88.88	105.15	107.73	76.214	88.528	193.26	130.23	87.845	92.684	92.054	125.16	102.5	126.02	94.666	1365.1	93.077	91.137	82.428	110	100.86	96.692	99.838	91.239	83.61
RUVBL1	1780070	223.89	246.29	634.3	390.16	404.14	284.38	210.34	322.62	363.79	614.19	313.63	216.88	190.95	284.69	338.59	655.52	253.31	364.71	1650.9	342.61	269.24	515.1	156.98	1794	149.77	261.7	408.06	118.92	437.72	433.9	469.18	351.6	245.29	327.9	874.6	674.78	223.06	290.04	839.78	430.59	242.96	240.7	283.05	864.77	171.49	291.74	482.14	249.92
ZNF384	1780176	121.95	113.1	124.72	127.85	153.81	128.32	119.73	110.38	117.23	150.98	105.47	121.16	130.42	127.21	125.02	164.74	111.44	148.94	254.75	181.64	108.37	166.72	89.732	159.69	89.398	164.46	169.94	83.325	117.05	159.27	197.19	174.24	114.05	116.84	184.2	224.74	154.53	133.57	201.63	176.54	121.34	155.2	136.54	189.79	144.37	170.39	136.76	136.33
ASB1	1820347	386.18	415.11	227.75	498.97	640.66	581.79	324.64	407.11	556.71	415.5	461.11	538.52	371.19	424	414	584.54	332.3	409.94	520.58	805.43	570.51	430.42	455.4	358.96	236.71	499.18	416.03	305.23	431.16	447.91	560.1	375.72	479.39	806	500.08	368.12	510.11	891.59	627.43	526.24	343.11	591.07	518.71	460.5	732.4	523.92	423.4	404.52
TGFB1I1	1820376	93.291	118.71	83.341	108.88	101.88	90.505	94.172	87.766	92.188	120.64	88.212	103.01	84.143	92.914	117.12	106.81	134.7	106.02	127.1	117.69	119.75	103.12	80.751	131.18	99.5	123.89	140.59	84.434	113.93	116.61	109.05	121.85	105.67	122.38	118.51	141.38	125.18	128.12	108.41	113.89	105.2	113.96	96.527	104.09	104.12	145.67	108.98	106.73
NFIC	1850259	1041.4	1108.5	899.44	722.89	1031.3	741.83	906.83	584.58	934.3	1430.1	598.37	689.4	480.64	705.1	1393.8	923.17	1349.1	746	1528.1	2016.5	1228.5	651.41	346	403.75	550	1147.6	673.46	682.45	525.55	701.91	632.83	833.1	1081.2	1161.5	607.36	655.93	908.82	2055.5	444.32	1650.5	818.43	534.47	879.26	830.68	1128.7	828.46	560.3	1202.1
FBXW7	1850504	184.18	297.1	209.95	214.95	220.94	255.37	254.06	199.5	192.16	422.47	288.45	395.71	217.27	200.49	415.19	425.15	512.29	514.81	514.19	431.06	272.09	209.59	196.71	397.93	253.4	658.98	431.81	227.32	219.91	531.35	376.96	332.29	358.24	383.1	350.22	339.7	316.88	736.13	306.65	226.68	347.52	782.1	557.26	308.36	444.77	220.5	226.13	529.26
NR4A3	1940400	81.923	95.939	84.347	87.829	88.73	117.78	71.192	75.141	99.115	117.39	84.561	93.817	75.082	106.97	90.591	125.38	97.203	94.163	133.91	94.035	164.04	97.613	67.108	113.08	88.568	107.43	107.04	66.329	90.839	116.79	84.539	102.48	89.196	126.12	118.35	87.158	111.58	113.62	97.083	99.18	162.34	205.25	84.423	110.32	273.65	97.746	116.27	102.71
ZNF133	1940494	227.01	203.53	214.77	233.8	210.87	265.46	154.98	150.58	207.91	193.62	215.5	217.14	315.34	364.61	315.42	364.2	248.17	322.64	574.18	288.63	215.89	203.21	199.3	393.68	216.6	317.95	177.07	169.7	223.68	286.89	648.58	237.23	198.21	285.39	231.14	536.69	256.02	404.22	352.93	181.71	224.62	221.46	221.36	329.59	235.7	275.05	205.83	245.59
INVS	1980192	178.93	185.14	234.17	150.61	173.62	302.22	130.31	149.48	163.94	636.92	194.82	220.94	360.8	219.36	313.13	431.96	228.13	432.35	790.7	421.12	431.16	277.55	119.2	796.53	131.05	270.17	274.53	114.9	304.23	442.11	496.64	615.59	248.93	430.77	309.45	384.75	199.33	497.36	941.7	277.15	354.7	450.91	387.53	696.94	301.76	402.32	424.85	439.4
SATB2	1980682	159.4	145.87	121.51	519.71	267.55	196.76	123.53	184.9	156.31	374.1	140.1	147.21	98.495	119.79	196.05	126	178.11	131.2	178.17	341.23	144.62	206.17	250.58	196.05	93.958	243.24	273.25	85.421	246.08	155.34	159.5	238.7	200.21	217.05	238.94	183.83	218.19	279.03	126.45	288.46	263.98	125.78	273.9	269.29	202.52	282.44	386.64	163.69
HOXA1	1990239	81.662	94.818	74.035	91.999	87.928	84.497	83.437	85.805	90.945	97.649	83.498	84.141	78.78	89.294	96.707	99.879	82.161	87.634	101.38	88.644	78.569	82.125	81.398	104.79	107.07	98.358	108.44	84.591	85.126	111.12	101.1	98.432	105.04	93.629	104.37	92.564	104.87	101.6	88.904	89.618	99.052	83.901	91.771	85.987	89.365	93.021	92.348	86.362
TRIM27	1990441	160.07	216.01	140.44	312.28	207.33	208.4	148.78	195.66	245.44	728.25	299.72	169.23	270.93	340.31	274.27	272.1	204.87	215.55	359.07	302.12	169.82	198.98	111.74	314.93	136.23	218.05	295.28	113.1	158.16	174.49	215.14	328.63	182.95	233.89	306.23	292.63	158.62	251.71	379.87	263.95	324.41	315.08	258.46	500.82	200.38	300.22	339.47	218.82
FEM1C	2000228	1128.7	707.5	705.48	1300.3	1846.6	937.1	1041	1126.5	1844	2295	934.31	1051.6	738.94	1010.3	1278.2	987.76	816.87	773.88	1258	3303.4	532.67	785.54	368.24	907.52	289.05	907.25	1320.8	369.42	1060.6	1101.2	620.89	2009.9	1257.8	2185.3	1032.5	824.92	752.46	2216.3	1056.1	1081.7	1537.8	1242.9	1747.4	764.44	1779.8	1881.1	1964.5	845.56
NR1H4	2000370	103.34	103.71	86.17	90.399	112.26	100.81	94.806	87.987	84.066	124.41	87.201	85.241	92.123	96.265	113.77	97.047	82.808	92.889	129.84	123.34	98.801	96.766	76.086	130.24	103.53	105.98	108.16	87.129	89.461	110.37	117.58	115.6	97.062	112.74	102.11	97.035	110.01	113.4	110.19	96.289	113.66	117.14	87.027	134.6	82.784	123.71	120.04	95.03
AR	2000494	132.05	105.48	98.412	128.04	221.07	114.41	102.07	95.953	107.15	131.76	103.38	114.98	111.2	104.21	129.87	435.06	112.44	229.67	116.39	367.03	102.21	108.91	80.271	158.89	107.8	121.28	151.67	81.711	110.97	131.84	108.49	152.69	139.14	112.26	211.24	312.21	225.95	226.4	121.97	421.82	124.24	137.97	128.46	123.19	143.71	153.87	111.83	108.72
SHOX2	2000739	93.223	105.64	92.227	108.53	108.09	104.31	101.45	97.715	115.4	134.29	110.44	104.44	108.5	109.98	109.02	144.21	103.49	115.68	214.54	134.23	220.77	119.98	106.69	390.47	103.97	126.65	154.04	100.07	91.703	154.96	163.41	223.31	124.84	128.33	123.69	315.35	113.02	133	416.58	114.24	115.5	119.13	130.16	193.91	104.22	124.98	137.84	125.87
SRF	20022	1033.1	1139.1	1002.1	1607.2	881.94	1276.1	1077.3	765.29	1132.4	1190.5	1009.8	1337.6	949.85	1448.6	788.31	1229.8	842.15	1033.2	1568.3	1320.5	1319.7	3076.5	713.59	2035.8	342.49	977.82	1263.2	488.85	933.41	1731.5	1576.3	805.87	852.08	1297.5	1339.2	2075.3	899	2230.9	2882.7	933.96	1210.5	910.16	919.87	1866.4	1395.2	1466.3	1340.7	1070
ARNTL	20064	106.37	93.587	90.512	114.49	127.91	101.92	90.046	86.141	119.5	144.42	99.921	95.681	105.53	100.26	114.44	136.69	90.114	101.62	153.62	125.07	88.666	107.53	74.122	120.82	94.347	115.2	120.03	83.346	100.92	128.16	108.38	113.23	114.68	115.07	132.27	114.38	118.83	132.72	135.24	123.9	113	120.4	105.49	114.44	102	121.57	105.3	97.37
FUBP1	20201	173.35	144.86	215.36	300.61	253.35	185.73	147.91	224.12	278.47	188.65	213.03	171.32	167.41	212.85	193.23	282.58	146.84	152.14	346.51	272.69	133.3	195.03	96.967	262.37	101.57	217.18	229.03	95.23	235.71	236.22	315.88	266.16	225.55	217.97	339.97	191.11	174.2	257.93	303.77	200.03	243.62	241.58	242.51	337.95	205.34	195.88	341.1	197.24
ANKRD6	2030014	93.003	142.54	100.1	134.14	109.61	182.03	139.09	141.49	196	127.71	107.73	124.98	184.56	114.47	144.37	169.91	103.88	176.9	148.47	324.88	111.13	137.49	117.01	158.89	115.73	168.1	132.96	104.33	139.59	166.44	136.18	107.31	133.84	184.51	154.7	118.7	122.5	143.46	230.78	135.18	154.52	142.61	159.23	110.57	166.85	159.53	183.53	135.75
CCNE1	2070131	100.01	149.92	205.64	193.45	207.16	113.55	95.459	138.16	112.9	243.31	141.68	118.41	130.54	169.75	148.06	397.85	117.78	134.35	156.43	119.49	187.45	245.9	134.16	805.68	115.48	164.44	485.86	97.674	134.55	283.01	375.71	628.59	135.65	130.4	235.97	328.08	196.48	154.47	514.25	133.77	121.91	153.12	136.49	312.83	117.06	163.46	210.99	370.75
SNAPC4	2070195	831.18	595.97	723.38	586.46	698.68	685.67	638.61	469.13	900.26	985.43	483.39	637.55	1424.9	958.87	752.89	1264	719.7	1036.5	697	1210.9	919.69	850.12	583.21	1029.4	431.09	775.31	503.97	581.26	332.77	762.17	819.74	940.51	839.62	1326.2	574.19	1083.4	669.59	1206.1	1200.3	635.91	571.36	662.27	531.32	3476.5	667.36	692.49	1112.1	502.87
EMX2	2070307	79.004	97.243	89.23	99.863	93.817	102.94	81.467	92.102	98.37	95.806	78.287	88.481	89.517	82.793	98.56	105.57	93.585	77.795	129.08	105.19	106.9	91.009	70.075	109.26	86.622	101.76	131.56	64.438	87.177	99.884	98.726	94.232	114.45	109.89	116.6	104.21	109.63	103.81	100.35	112.22	92.175	97.867	98.217	91.387	93.836	97.924	90.595	88.345
POU2F3	2070661	85.676	117.15	82.872	93.509	97.062	95.523	92.618	93.854	90.272	117.92	92.238	87.218	92.56	95.36	97.99	116.2	98.889	98.153	95.37	92.767	95.302	109.06	93.909	105.3	114.16	121.76	118.02	92.973	96.18	118.8	106.3	102.94	124.43	114.28	119.29	102.29	115.61	107.89	111.95	96.233	94.413	92.024	99.005	103.83	92.77	92.041	99.95	102.46
PRDM10	2070753	117.24	150.63	135.95	168.15	146.23	173.49	123.47	145.78	147.99	302.45	129.48	137	116.69	137.61	193.22	176.91	157.37	207.72	321.72	284.78	131.81	163.6	98.92	342.26	118.2	178.3	160.1	90.967	133.98	186.32	152.95	205.77	156.29	207.89	178.4	199.29	149.52	222.95	288.7	142.88	201.14	198.69	143.15	195.05	170.67	209.87	240.51	161.52
TEAD3	20717	141.22	244.23	229.86	263.07	170.6	216.33	202.17	138.47	235.52	440.13	234.88	147.43	184.62	308.47	279.42	292.56	209.69	299.34	604.23	542.53	273.6	270.94	131.04	385.46	112.24	264.15	253.96	124.37	196.38	260.03	375.83	184.36	314.9	453.61	287.44	418.89	214.52	400.97	402.26	283.51	313.82	330.18	222.07	578.17	302.44	424.11	413.99	426.77
MAF	2100215	108.9	186.9	79.571	124.18	127.26	128.12	99.449	98.155	125.18	160.16	106.07	101.02	103.08	98.665	141.27	131.21	164.68	155.99	146.64	161.97	112.87	115.49	72.787	119.2	114.31	168.22	125.92	112.54	113.4	165.97	124.57	140.81	135.89	123.97	143.99	158	143.16	213.31	111.14	150.8	153.52	192.24	220.16	123.89	170.48	175.09	132.38	126.31
ZNF384	2100347	206.51	236.34	252.03	196.62	292.65	228.03	195.09	201.23	214.28	339.25	177.11	219.49	272.86	224.84	300.32	382.09	287.27	418.63	882.58	497.41	286.36	354.04	151.66	354.28	135.61	292.96	368.99	126.77	206.65	312.48	531.34	382	221.28	249.32	418	629.76	268.76	342.92	568.78	285.62	255.07	389.75	280.51	713.47	281.47	346.77	476.45	409.89
FLI1	2100689	130.18	200.64	111.64	140.82	142.83	174.47	165.18	138.51	154.36	358.73	110.04	330.99	96.588	115.16	221.05	188.44	221.13	197.54	172.64	147.57	185.34	149.15	84.967	204.65	96.921	195.67	197.72	132.85	209.93	235.3	107.06	416.66	173.7	224.45	256.76	107.27	179.39	325.19	121.34	216.49	458.09	379.79	295.29	125.74	312.51	267.08	190.62	175.54
ATF2	2100735	128.44	133.61	178.99	173.19	221.05	198.76	94.111	141.15	184.51	383.13	173.81	143.53	153.65	181.45	176.33	202.28	153.24	185.36	442.67	220.98	156.03	168.76	99.616	301.26	98.622	155.32	189.75	85.104	117.9	203.16	154.76	277.48	122.23	197.19	235.84	233.37	175.29	184.71	357.52	137.18	146.45	208.79	132.4	253.73	162.45	234.62	194.49	174.86
PIR	2120037	243.91	228	720.36	545.96	228.01	232.46	226.75	261.03	542.18	449.44	541.61	247.67	292.97	468.3	235.46	1425.1	166.94	712.21	3668.4	706.33	390	2183.5	160.76	3882.3	123.94	471.5	184.17	200.4	558.8	2948.6	1730.6	700.46	308.88	480.26	1596.1	1370.3	178.19	540.62	1738	688.38	1172.9	323.73	546.11	1067.2	544.18	1244.1	531.64	969.87
LMO3	2120240	173.1	121.91	77.028	223.99	315.71	179.96	120.36	161.36	251.06	343.82	180.95	120.54	92.064	90.526	135.03	133.49	111.11	83.649	114.31	225.96	85.607	116.18	72.992	147.21	93.176	169.97	142.6	84.914	100.11	120.03	103.03	135.26	150.04	178.96	108.4	129.81	138.9	124.09	121.08	94.854	216.25	162.11	149.26	136.6	149.03	295.88	155.96	94.831
MYT1L	2190358	86.165	88.706	81.134	97.715	93.416	84.598	74.221	144.34	88.383	86.846	83.297	88.294	81.533	83.711	71.76	89.247	85.832	90.637	84.919	90.388	80.748	89.28	78.819	105.96	95.965	104.62	101.35	85.667	82.377	106.91	104.15	104.63	95.196	100.01	122.22	96.568	114.66	99.817	101.63	102.74	109.58	95.967	87.03	102.78	90.829	102.88	101.22	90.287
KLF5	2230026	944.28	469.95	3858.3	1375.3	1177.3	1263.3	945.18	1206.8	1097.3	1831.7	541.71	928.99	1046.4	978.52	1956.3	1232.8	808.91	3160.2	4946.2	2706.3	2763.2	2774.3	1210.6	12731	327.04	1879.1	1264.5	282.76	245.97	5312.2	2678.9	506.06	2630.3	2138.6	2222.6	9044.2	1218.3	2613	4146.7	2645.2	4760.8	1340.4	1716.3	3057.3	934.65	1961.8	4182.6	3514.1
FOXA2	2230086	76.745	90.138	72.241	98.991	90.209	99.63	80.714	91.955	94.402	90.057	88.059	80.744	83.659	91.691	82.856	100.02	72.131	78.422	106.2	103.32	81.078	103.27	74.566	90.948	92.229	107.21	107.13	70.259	88.314	109.37	93.374	94.954	105.17	92.436	102.31	90.65	116.45	113.52	94.342	118.57	99.269	92.902	109.72	83.668	80.981	107.78	92.649	101.19
AFF3	2230273	84.475	94.19	80.498	84.308	85.268	104.34	69.163	91.21	112.93	86.86	89.744	104.13	79.262	85.498	78.436	101.19	87.277	81.58	89.955	142	77.366	82.571	74.441	102.34	88.379	99.448	121.31	84.531	101.04	132.04	108.28	91.248	114.2	123.31	106.87	97.364	119.32	101.09	82.379	94.649	117.48	99.494	103.14	86.267	102.02	93.709	94.401	91.432
ASB4	2320014	74.044	74.212	77.644	93.683	92.201	89.583	84.969	83.624	86.757	86.149	85.201	85.76	87.464	79.144	75.208	94.501	81.63	80.452	103.88	135.64	79.707	91.469	74.903	101.46	86.388	96.216	121.72	59.352	84.293	113.02	108.66	103.78	112.57	91.861	100.51	95.365	88.57	108.11	113.48	106.45	96.811	98.396	93.655	94.854	94.676	84.517	81.04	99.629
KLF13	2320114	731.53	790.48	862.67	602.58	1121.4	878.71	863.18	758.91	1680.2	903.98	731.85	1729.4	495.95	796.02	878.8	943.71	693.3	1617	2328.2	2056.9	1037.8	997.65	319.05	2090.7	220.76	905.3	699.15	235.02	979.93	1723.2	600.52	656.77	789.98	1306.2	546.76	1512.9	1026.5	1171.6	1584.9	1504	1229.7	1127.3	983.78	1022.5	983.71	1195.4	1068.3	910.66
JARID2	2320286	258.83	264.05	677.1	341.35	361.95	380.49	319.54	157.88	277.27	628.16	301.34	371.47	372.77	586.23	443.48	506.26	311.26	877.76	1609.8	922.87	684.73	695.99	200.28	2021.7	164.56	515.89	444.69	159.55	363.68	770.45	2106.4	765.27	473.05	672.96	909.09	1327.9	400.66	731.04	3910.5	470.95	642.1	754.09	460.31	1191.4	516.69	537.24	568.89	1020.3
TAF5L	2320292	89.405	92.003	89.433	101.57	98.067	88.689	79.045	86.819	101.45	153.76	96.443	81.278	82.747	86.072	101.07	123.95	88.867	84.598	167.37	121.45	88.403	101.29	71.25	129.65	78.925	114.88	115.76	66.547	102.05	141.75	104.06	107.37	103.17	95.165	146.88	103.88	110.3	108.07	122.76	99.568	99.791	104.05	114.39	99.836	102.96	99.168	124.59	110.31
PATZ1	2320521	87.959	101.49	81.396	104.13	94.669	126.77	102.01	81.734	124.83	228.34	101.53	93.973	87.255	95.745	97.615	112.55	108.71	107.77	192.23	194.11	109.01	123.17	71.248	165.74	83.158	107.94	113.93	79.628	87.588	118.51	108.75	106.44	96.551	123.13	123.6	157.15	104.73	144.86	218.78	127.55	97.986	109.29	88.811	123.27	104.48	148.2	163.72	105.08
PIAS2	2320735	149.96	178.62	240.09	192.47	247.7	206.25	141.89	201.07	248.43	460.16	152.13	165.01	182.62	150.16	200.41	390.53	167.99	292.51	865.21	310.74	204.04	431.22	132.44	1309.6	109.16	209.86	181.52	120.07	244.28	731.16	229.22	491.97	176.04	263.62	473.23	815.97	164.01	339.67	1135.2	628.05	326.66	286.15	302.66	474.53	233.3	338.77	363.84	191.84
NOTCH3	2340692	761	1280.9	1845.9	519.35	920.55	1048.9	407.24	542.62	464.27	1731.6	555.72	1032.7	637.35	777.97	1698.3	618.22	2215.4	1361.3	2071.9	959.2	2150.3	1091.3	565.11	2867.8	339.33	635.21	787.92	913.15	197.44	1491.9	2168.1	913.29	387.1	858.2	2743.4	1735.1	910.63	1754.5	1709.8	528.43	546.11	585.29	468.47	3207.8	704.18	1198.4	1055.7	1026.4
GTF2F2	2360184	533.7	651.46	1070.7	1105.4	1512	1010.5	497.26	663.63	761.5	1931.7	492.42	714.37	521.5	488.72	1012.8	1155	532.63	2475.4	3136.3	1363.3	2095.9	2139.4	690.59	3935.7	285.19	921.55	1428.9	331.63	1663.9	1955.8	1173.1	2286.3	1062.5	1154	1946.3	1683.4	949.19	1223.5	1943.7	1668.9	1847.8	1958.6	1564.3	2027.8	1050	1510.5	1814	2489
TFEC	2360647	77.941	89.408	74.277	84.791	77.94	86.109	75.933	91.48	79.042	113.89	81.737	84.051	77.873	85.665	82.514	98.68	87.105	79.201	87.26	92.59	79.47	79.555	70.305	97.882	79.637	94.925	106.37	66.871	97.049	107.26	78.336	151.87	94.303	98.957	121.58	91.475	98.093	109.43	85.487	87.221	95.729	102.95	106.99	89.886	93.613	90.207	85.406	74.614
TRIM16	2370241	82.345	97.247	120.12	98.592	96.312	106.4	79.593	97.725	101.96	111.98	86.862	81.227	91.006	85.717	87.759	141.01	79.537	91.751	148.4	111.36	105.98	110.13	73.455	167.93	90.264	104.06	138.76	79.209	97.787	127.72	104.34	113.83	113.84	106.21	129.77	111.86	127.52	106.58	113.24	100.12	92.838	90.453	104.83	122.94	79.436	99.76	89.908	105
PAX3	2370246	73.018	82.109	88.773	85.667	87.764	91.893	75.39	86.986	77.36	111.91	85.236	71.447	82.081	72.679	89.822	98.742	81.584	69.286	109.31	93.219	70.465	82.301	63.375	108.23	89.559	102.48	93.497	71.23	70.821	106.56	124.17	105.08	103.41	91.665	115.4	91.139	97.412	100.21	84.112	94.643	91.985	109.62	102.69	107.51	83.821	90.268	93.576	94.058
TTF1	2370280	72.863	88.232	85.901	107.98	86.477	86.536	78.808	76.438	79.909	114.51	82.944	76.395	99.806	73.06	89.226	91.429	79.397	97.534	125.53	105.9	85.276	87.569	64.839	118.93	87.389	93.321	121.21	72.859	90.806	116.25	110.09	92.871	123.98	94.624	109.72	102.92	101.44	106.16	103.88	93.048	104.97	81.11	91.544	113.05	91.449	87.582	88.74	76.723
ERG	2370347	71.609	80.395	70.088	78.388	95.913	74.382	68.192	73.908	76.379	82.794	74.686	72.715	76.531	78.001	77.628	88.465	72.212	77.406	73.902	75.539	72.057	79.925	62.03	93.377	89.742	89.01	108.13	59.985	78.059	90.918	85.109	87.797	91.424	84.314	97.553	81.162	101.18	88.704	86.41	84.682	86.546	81.23	79.589	83.367	81.841	75.192	76.354	82.379
TRIM29	2370747	138.07	157.44	1003.9	186.19	155.4	235.77	179.52	145.46	203.09	302.96	120.13	147.42	153.09	113.42	268.25	188.39	189.54	1029.5	2054.1	257.2	759.23	1176.9	138.77	2452	111.23	178.48	230.99	104.43	107.33	1072.9	456.94	281.21	221.08	226.01	248.47	2176.8	211.3	178.16	431.56	313.85	283	284.63	191.51	951.65	196.72	398.97	252.68	206.44
ZBTB7A	240239	86.622	95.532	95.983	99.426	95.414	90.986	83.617	93.786	97.633	134.41	99.503	95.337	88.088	88.233	103.51	117.27	107.07	112.47	195.92	139.7	105.06	98.348	78.673	140.54	94.221	113.76	119.78	81.777	75.616	135.43	108.54	134.77	102.92	100.38	114.6	123.57	101.96	113.61	110.07	123.02	110.87	100.79	112.38	133.33	115.17	128.1	106.03	112.95
CDY1	240491	86.286	97.113	78.987	83.435	89.188	86.115	86.779	87.681	99.392	132.64	84.487	93.676	91.83	89.901	100.95	109.57	101.89	100.14	106.07	112.53	94.732	90.358	82.867	119.54	91.128	110.39	117.54	86.07	77.278	109.05	90.694	99.832	106.09	99.591	116.98	103.88	120.54	105.22	122.68	105.01	95.488	105.86	98.038	104.07	102.03	97.015	95.613	98.201
TCF7	240494	92.34	94.937	90.585	108	99.027	103.38	100.94	93.388	100.76	123.67	91.695	98.201	104.68	91.084	90.73	111.98	96.693	82.562	117.61	96.453	85.789	95.13	93.024	122.19	99.212	103.79	101.01	79.368	81.618	108.41	110.32	103.81	116.35	108.37	118.06	99.897	108.47	117.27	117.98	102.58	99.673	117.27	102.65	104.88	104.25	112.03	107.7	100.6
XBP1	2450156	2046.8	3573.8	2416	6756.5	4277.1	5423.4	3482.5	3745.9	9030.8	17956	3170.2	7443.3	3312.7	3648	6029.7	8922.6	6955.9	5823.5	9076.6	11739	2011	5187.9	707.61	9306.9	746.09	6649	4104.3	1471.4	1684.4	11532	2249.3	4403.2	2747.7	10217	5396.3	3206.7	5068.7	12194	5352	7057.4	12676	14563	17489	6690.5	8511.9	10886	15622	17589
RBPJ	2450554	416.03	422.95	368.2	419.35	534.81	401.82	220.09	450.86	350.85	1308.8	271.19	260	302.05	261.45	923.84	1098.6	667.68	1099.7	1569.6	1262.8	678.87	355.51	145.82	730.64	288.69	800.76	913.55	164.27	1387.9	666.35	605.54	1150	1041.4	579.79	1005.9	327.03	587.85	951.01	859.66	729.82	1053.1	1342.8	963.36	454.99	872.29	555.25	855.79	588.31
TGIF1	2450743	83.905	90.273	65.383	86.375	96.183	98.158	79.125	84.342	126.74	143.88	104.75	75.874	84.513	78.502	80.751	98.711	88.505	80.692	104.79	151.89	83.135	82.087	69.235	101.93	81.397	109.75	113.51	61.619	93.569	94.534	109.54	104.89	119.06	111.52	132.48	100.04	103.3	108	90.07	121.36	105.84	89.692	108.49	108.37	101.94	105.66	103.6	100.1
TLE4	2470136	99.913	103.73	148.74	156.51	109.06	131	121.93	94.647	135.47	256.75	93.913	124.97	80.276	127.79	144.39	128.16	126.63	277	196.19	170.7	120.91	140.02	68.167	281.97	91.512	121.66	124.7	80.376	115.39	163.95	196	154.81	149.19	138.71	199.18	145.82	127.76	127.53	173.17	144.69	162.42	175.72	113.02	100.98	162.75	132.56	179.46	108.46
PBX3	2470634	624.39	595.07	583.01	615.57	671.17	709.68	490.3	346.95	555.94	1570.8	456.62	815.75	390.86	447.05	803.34	1536.4	766.13	690.03	844.87	1107.1	639.56	422.58	177.1	508.26	280.94	744.52	963.63	323.52	697.8	866.64	708.74	1442.6	769.3	1287.6	742.94	336.6	572.99	1779.6	1589	1076.8	956.05	1178	1037.3	414.6	1223.9	940.51	1551.9	521.81
ZNF167	2480564	98.209	109.36	75.477	164.92	109.94	117.69	101.02	116.79	120.89	187.24	94.822	120.05	108.96	103.98	128.24	99.646	125.22	117.1	140.57	124.03	87.499	100.64	74.896	114.77	97.288	140.41	128.32	75.838	111.96	149.61	94.887	169.51	117.49	146.28	127.03	129.08	140.66	222.44	135.96	163.86	128.07	122.82	130.46	100.49	127.33	175.3	142.16	99.626
RFX5	2490427	69.197	86.71	75.001	96.958	88.184	86.093	76.282	80.56	87.37	108.95	78.687	82.614	84.709	76.872	81.631	98.67	81.922	82.218	100.22	107.49	73.614	87.607	65.609	98.182	90.238	97.648	109.3	65.938	73.646	101.47	94.225	100.63	97.105	97.027	100.91	81.075	93.237	102.26	100.81	105.11	91.147	85.081	83.11	98.515	81.714	106.76	110.87	92.191
ASB8	2490441	236.55	201.24	326.16	285.36	353.95	260.08	263.11	258.04	489.06	381.82	287.55	314.63	387.89	293.11	244.36	408.09	186.49	311.98	308.65	580.34	168.62	433.14	115	384.94	137.02	411.19	295.78	120.05	290.1	291.9	251.78	341.48	264.2	277.29	380.62	454.1	194.67	368.26	513.47	332.12	320.09	348.14	372.65	410.53	333.49	333.93	324.53	319.75
GATA6	2490594	83.3	81.355	91.01	99.771	101.38	117.68	90.666	97.462	109.21	84.213	89.032	114.76	101.17	111.86	100.89	104.58	84.143	100.28	123.08	175.86	88.033	106.19	75.357	115.19	91.091	128.33	109.33	76.909	81.992	123.05	106.28	124.36	118.36	117.02	101.46	89.351	136.95	228.57	124.03	133.65	175.34	121.23	102.83	94.877	101.23	113.03	135.97	99.553
ANKRD57	2510224	743.26	578.97	2693.3	706.97	845.18	747.01	570.12	591.76	1454.9	1394.7	550.48	622.24	664.9	586.75	901.22	898.63	589.69	1614.6	4779.6	1346.4	2199.5	3345.9	250.64	5843.7	327.56	884.92	1083.3	272	1136.3	5170	2378.7	1780.5	764.84	1760.7	2059.1	3427.2	884.28	1201.3	1513	1141.2	4691.8	1079.6	1237.6	3631.4	1537.9	1584.7	1223	1755.1
TCF4	2510672	375.28	1423.1	483.94	367.48	437.21	1003.5	608.41	408.49	554.3	1028.2	524.3	1470.7	438.42	621.77	1485.3	903.43	1627.1	1326	1399	519.66	1564.3	802.16	518.66	2244	330.79	844.33	690.08	560.52	593.15	2151.8	950.79	813.35	483.77	1007.9	1221.4	1537.7	752.16	1717.2	2527.7	510.14	949.67	1618.2	1173.8	450.25	1212.1	1432.1	645.95	1127.7
ZNF117	2510743	76.832	87.894	69.087	86.911	80.761	71.12	76.834	87.982	82.557	89.902	86.712	79.972	83.225	79.98	75.849	93.38	75.872	81.693	96.003	82.272	77.379	93.003	74.204	96.137	90.071	92.881	99.679	76.11	70.292	111.64	87.325	90.513	97.273	88.731	112.76	95.78	102.22	115.96	90.968	89.783	102.43	86.978	90.009	86.278	91.34	79.212	82.48	86.566
KHDRBS1	2570110	2299	2378.8	4066.1	3647.4	4532.9	2726.2	1898.4	2053.3	2312.6	7579.8	2230.3	2142.5	1136.5	2338.8	3262.1	7282.2	2239.2	5425.8	9295.6	5309.5	3706.7	4168.8	883.62	11302	701.44	3832.8	5585.9	1068.1	3545	6155.5	3771.9	6881.1	4045.8	5201.5	6352.8	4936.9	2965.4	5607.9	11870	5885.8	5380.3	5940.5	4337.4	5985.8	4329.2	5503.5	8638.5	4856.8
TEAD4	2570279	77.274	89.776	77.869	84.337	86.898	86.701	81.817	85.401	73.948	90.878	78.104	85.194	90.753	83.885	89.142	82.777	94.551	84.55	101.4	93.209	79.653	102.48	70.42	113.78	84.28	96.926	115.55	72.776	88.645	97.084	99.083	103.57	99.256	84.811	113.32	80.908	110.38	97.554	110.93	100.66	98.486	85.737	82.045	102.42	99.653	88.557	98.642	88.077
HMGA1	2570608	83.11	100.98	74.073	89.559	84.464	89.1	86.824	83.491	79.204	84.269	84.51	88.095	88.435	81.357	81.043	109.08	79.838	90.792	98.38	91.384	95.67	85.134	79.187	115.31	92.552	96.111	135.39	91.313	104.14	104.96	77.252	95.409	103.62	90.939	114.25	95.223	102.42	100	93.97	99.541	95.252	91.368	86.516	92.096	82.075	94.126	99.072	96.948
ERG	2570703	119.5	131.64	105.29	143.32	148.28	119.28	138.69	120.76	116.37	185.91	110.13	118.68	109.12	118.91	169.78	150.78	121.37	118.25	129.83	138.35	115.93	110.04	92.702	127.78	96.088	159.27	127.92	82.936	143.24	155.69	121.83	236.93	166.69	134.76	176.42	109.66	128.51	141.33	113.47	158.84	131.16	187.65	169.63	130.54	158.58	170.93	181.23	122.77
IRX4	2600050	92.18	122.11	904.26	117.68	107.22	106.19	86.701	104.74	110.13	107.25	99.816	96.591	90.318	106.61	89.101	120.28	92.807	102.12	760.73	126.92	636.73	515.61	86.142	116.7	111.65	132.49	123.93	82.282	82.385	297.92	95.764	129.16	97.361	97.723	115.5	570.06	119.65	111.23	114.39	98.638	96.774	98.433	106.61	485.29	110.45	105.73	96.019	97.23
INVS	2600332	83.319	102.16	102	95.345	104.37	117.96	96.297	107.34	106.89	153.75	112.55	95.81	109.56	106.91	112.45	132.7	100.81	123.74	131.53	115.74	97.225	116.57	85.02	183.8	93.21	119.8	124.22	82.304	103.57	120.29	125.04	114.98	122.17	118.31	139.18	118.48	125.18	127.07	142.71	110.21	104.46	110.69	117.55	140.08	102.79	117.1	119.56	109.68
POU2F3	2640093	90.028	87.261	72.759	101.42	110.67	85.632	88.631	76.986	102.02	126.2	79.182	82.804	81.546	86.447	101.27	97.886	90.964	95.221	122.16	182.65	78.944	108.98	71.863	106.06	88.891	125.37	103.2	87.015	70.831	113.47	99.886	89.262	109.88	97.923	107.83	99.801	99.501	137.1	96.277	111.44	102.58	110.21	96.616	105.68	103.15	124.69	140.86	84.523
RREB1	2640097	92.966	109.86	101.81	102.44	101.49	101.51	96.991	98.88	108.13	110.85	108.24	104.35	107.49	108.55	110.06	122.14	109.85	103.42	143.4	111.56	101.72	105.41	86.228	129.91	117.38	131.94	127.91	95.495	108.41	132.56	114.04	127.13	133.62	117.71	118.92	135.86	116.09	132.29	117.49	110.85	113.84	110.8	122.65	121.04	103.53	103.61	103.09	110
SMARCE1	2650064	254.91	525.19	340.81	548.7	531.83	455.52	259.45	428.32	673.49	1175	337.05	475.18	728.22	435.85	807.38	431.08	636.85	1011.4	722.06	1273.4	426.77	508.61	196.51	598.37	166.91	658.42	546.62	214.66	317.39	464.78	561.71	752.88	456.74	575.63	807.52	441.54	369.57	1192.1	658.71	643.49	921.41	874.96	676.94	907.2	666.79	948.1	1249.6	663.11
NR1I2	2650113	79.728	96.831	99.274	107.32	89.921	101.04	91.071	88.733	84.952	105.93	100.36	99.08	150.78	90.447	97.188	108.82	96.659	94.432	153.81	119.41	85.858	95.968	76.778	100.84	89.717	96.579	122.85	71.12	76.222	114.58	91.293	112.32	94.794	101.79	124.49	92.83	103.98	112.54	105.38	125.78	106.17	93.356	105.49	107.18	85.587	105.12	104.37	104.09
RFX5	2650370	1063.7	1043.7	1436.7	1846.9	1139.9	1249.2	1035.5	1045	1469.5	2412.9	707.49	856.9	762.82	773.37	1144.8	1785.8	968.3	1448.8	1352.1	2956.6	558.47	720.21	265.16	1230.8	340.52	1560.9	963.8	446.51	1078.1	1463.1	763.9	2641.6	1899.9	2428.8	1901.3	946.04	989.52	1689.6	1734.5	4170.3	1539.3	1654.5	1455.8	2222.4	1565.7	2042.9	5023.5	1203.6
RPL7	2680082	3382.3	2779.7	3707.3	2831	6878.7	2820.3	1933.1	2089.5	3769.3	9683.3	1412.2	3817.4	2903.5	2080.1	3608.2	5128.9	2936.6	4985.2	14276	6457.1	5333	4997.8	823.57	22616	1225.1	3840.9	7430.4	840.5	5118.5	10280	4535.9	5419.1	4338.2	4627.5	6991	6018.2	2760.9	4749.6	10110	11485	10576	9914	8082.4	10605	5832.5	4429.8	10878	5017
SHOX2	2680132	137.33	119.55	136.03	140.7	137.63	114.38	126.39	123.99	136.81	151.55	106.08	126.96	111.7	123.51	112.97	148.6	98.573	107.23	160.52	137.36	117.82	124.92	93.371	176.67	117.78	132.07	133.75	84.755	102.03	161.56	111.65	147.92	136.07	124.94	134.33	133.92	111.16	130.44	154.14	129.21	129.09	122.34	138.41	119.05	113.99	116.14	128.31	113.96
MAX	2680577	224.74	159.35	243.79	207.99	282.71	196.17	164.17	128.43	244.53	355.95	151.74	194.52	161.17	177.56	183.79	271.77	155.8	207.64	302.9	214.29	192.4	267.63	94.806	308.23	107.1	223.08	298.83	89.67	192.19	270.9	197.12	297.48	228.96	219.74	269.12	222.49	184.04	224.23	296.02	351.72	227.55	315.62	360.38	276.58	210.14	245.4	277.26	247.6
RBPJ	270594	88.936	95.099	81.105	89.549	96.029	94.445	75.194	100.67	87.414	109.93	94.566	86.883	89.306	86.887	83.701	140.86	92.455	90.434	131.59	104.26	69.998	84.988	70.45	133.19	91.788	98.527	149.59	69.51	97.86	113.25	90.548	124.93	114.47	98.533	139.84	103.84	104.28	115.53	181.16	100.9	121.39	105.34	89.828	94.956	95.758	94.49	101.72	88.024
GTF3A	270619	890.73	2673.7	1176.1	2073	1817.1	1617.1	701.45	1191.2	1195.8	5895.6	872.92	1414.1	1493.2	777.51	3191.5	2862.5	2357	3268.4	4827.8	3974.9	2168.8	2193.3	511.57	8508.2	567.1	2259.4	2271.1	736.82	2031.5	3636.4	2502.9	5416.3	2376.9	2749.1	4028.6	2818.8	1234	3447.7	4738.7	2488.9	3398.9	5291.9	4614.2	5593.6	2384.4	4369.8	4095.8	2787.7
POU2AF1	2710452	105.99	148.28	121.58	222.83	184.26	220.18	239.37	172.04	279.91	261.33	132.24	818.53	127.34	161.57	290.48	316.06	708.15	425.2	165.68	195.9	99.98	249.49	106.56	698.66	111.34	269.87	177.74	127.17	98.245	731.25	156.46	192.85	106.87	139.76	412.23	229.62	174.01	537.1	172.04	136.94	230.39	866.44	339.59	143.64	266.96	137.56	154.51	363.68
TRIP11	2760136	306.94	447.95	475.29	440.36	346.74	415.45	195.99	331.23	501.46	937.55	877.62	399.91	695.23	711.79	447.26	690.34	386.2	356.76	1198.5	705.84	488.81	706.58	186.11	1055.3	210.33	405.86	517.55	181.07	308.61	577.58	444.88	596.22	245.94	400.04	622.43	1317	399.44	643.62	777.97	740.33	580.69	561.3	688.41	1358.2	480.6	858.83	685.74	587.62
CALR	2760370	1463.1	1549.1	1670.8	2165	1685.4	1356.5	1098.8	936.61	1679.5	2967.8	2058.8	1083.7	1305	1862.6	1559.7	1896.2	1580.2	1767.2	3964.5	1922.9	1375.7	1759	652.08	2868.8	516.53	2005.5	2210.4	636.95	1709.2	1979.4	2509.1	3889.7	1804.5	1833.6	3427.6	2623	1592.9	2338.9	3122.2	3421.3	2537.6	3596.8	3008.4	4528.7	1893.7	3067.8	3261.2	2598.5
KLF4	2810059	440.7	351.24	1191.8	255.91	592	936.43	290.38	250.49	1028	1032.9	204.69	739.31	101.6	298.27	784.32	691.06	645.88	1366.6	3345.3	301.06	730.3	1734.7	292.76	5666.4	152.28	324.63	801.33	176.67	774.17	1258.1	825.26	2451	485.02	1163	564.08	3183.1	918.7	536.18	6112.6	452.54	1452.8	1040.9	500.75	785.24	2165.1	726.44	442.06	1061.5
HOXA1	2810139	85.474	98.647	86.373	104.02	96.274	92.901	77.565	92.947	102.39	98.151	96.368	92.286	95.009	98.202	97.292	107.06	84.353	84.267	104.94	106.8	91.186	113.34	78.414	118.11	95.442	104.2	129.94	83.622	92.399	123.79	96.307	108.87	99.253	108.17	117.11	114.17	113.38	107.57	95.682	98.149	106.31	109.07	93.558	96.623	101.23	93.116	105.56	102.4
LBH	2810246	1375.5	1245.1	478.31	596.31	527.57	1372.7	770.22	446.45	1218.7	2170	911.22	1091	407.21	1158.9	1904	2721	1638.7	936.8	687.67	909.42	577.19	1708.7	219.63	1649.2	262.79	2116.9	521.27	311.94	703.04	1493.6	527.88	858.23	675.62	1210.7	939.44	1077.9	1576.7	2616.7	1334	963.47	2182.1	1706.1	1245.7	411.54	1702.2	2738.1	1164.2	1526.3
TAF5	2900193	123.02	176.98	207.6	155.34	150.63	149.9	136.88	159.59	152.52	361.07	131.63	187.18	139.09	180.34	208.41	269.05	193.76	295.21	372.11	291.32	191.19	209.07	135.74	524.15	129.5	205.2	327.69	111.9	247.78	462.72	272.82	297.06	214.28	233.8	326.08	471.39	207.5	283.06	671.8	226.89	278.76	404.44	191.3	366.77	205.49	211.59	353.89	259.91
ZFP36	2900348	3429.5	1551.7	8660	2435.5	4344.6	11534	3045	1139.6	10104	3421	2893	6484.9	1550.8	6065.5	4917.6	2577.1	2661.7	1943.3	3904.2	1855	8815.9	4122.7	729.33	12769	671.77	4026	1989.4	847.66	2175.3	5304.1	2611.7	7991.7	2622.6	15715	2207.3	6440.3	3641.1	4971.4	2259.3	3547.8	9610.2	7141	2576.8	3002.4	18603	3849.2	5140.5	2529.8
ANKRD5	290450	82.816	94.277	74.334	88.587	93.038	84.033	79.519	80.417	97.611	82.556	80.125	82.23	89.223	86.609	82.453	91.046	83.289	90.344	133.9	93.691	95.535	84.045	74.181	100.48	87.302	97.833	105.03	77.551	78.936	120.1	111.55	108.11	103.44	90.376	114.49	99.291	108.55	97.87	97.174	91.372	94.706	87.827	83.759	92.659	85.836	98.14	78.542	87.928
CBFA2T2	2940762	145.91	181.6	193.59	254.87	184.6	260.53	210.05	196.11	255.19	294.79	206.8	215.48	301.8	214.04	230.85	394.58	259.69	407.8	369.43	671.52	234.97	274.42	193.88	394.01	128.16	347.16	155.56	123.75	177.93	341.36	324.84	266.54	222.63	274.77	233.45	600.87	202.23	344.35	781.48	234.85	227.35	263.63	240.83	289.34	278.13	339.51	329.98	222.2
MXD3	2970121	215.75	289.45	359.78	191.58	217.09	169.43	126.36	188.27	147.12	301.85	282.84	147.17	315.83	229.2	212.87	261.73	181.82	222.19	335.35	422.89	203.83	188.13	117.16	306.38	168.13	214.25	191.27	141.66	162.5	208.3	181.75	421.24	269.91	222.41	213.08	325.26	147.99	270.46	460.42	202.32	170.13	314.26	180.39	272.67	170.22	263.15	347.89	194
NEUROD1	2970291	87.127	91.555	86.815	109.29	91.546	101.61	74.44	96.046	89.261	104.63	85.829	84.811	81.68	96.229	85.664	104.54	78.519	85.452	99.324	98.172	74.943	96.981	69.794	116.49	100.4	93.616	111.59	75.124	89.11	107.71	97.528	114.05	98.88	103.5	109.74	99.331	98.096	113.82	105.05	87.612	85.433	91.694	93.933	102.24	91.67	106.54	94.469	82.746
TMF1	2970609	263.11	210.87	215.38	243.58	324.21	299.08	150.9	263.49	353.2	1055.4	226.76	224.07	200.91	287.43	277.99	307.35	176.4	248.47	605.04	453.44	290.61	194.92	113.87	593.74	138.28	358.51	290.15	107.67	315.65	267.1	148.84	439.71	258.9	347.02	365.25	272.45	272.53	400.91	411.69	315.59	486.23	355.13	321.18	365.71	321.47	324.44	684.64	320.16
KLF4	2970661	73.06	80.766	95.285	88.011	93.114	92.912	71.263	72.964	98.35	134.85	72.099	79.89	78.931	72.817	123.09	114.25	116.24	114.87	223.35	103.08	92.727	101.38	66.232	220.69	70.052	93.494	109.05	73.924	88.641	111.77	107.82	158.01	106.69	111.15	115.72	128.05	107.43	130.54	183.72	122.63	115.34	99.91	90.739	113.46	132.69	94.422	100.06	130.44
ZNF3	3060215	163.37	170.03	159.97	180.85	183.98	157.6	149.74	156.51	193.12	323.06	141.68	141.9	154.71	155.84	168.21	243.24	141.98	183.02	321.44	269.43	163.21	191.82	87.704	355.47	90.972	179.03	189.34	98.008	150.71	229.54	195.62	219.99	184.86	206.97	202.73	230.29	150.19	204.24	266.8	214.61	226.66	207.8	202.72	256.82	165.14	246.43	277.82	210.95
CREB3L1	3060326	86.604	99.058	79.694	100.97	95.575	101.3	88.495	101.96	119.56	180.58	99.198	105.39	87.966	104.61	103.62	110.76	98.029	89.281	119.9	141.41	103.74	112.41	67.397	140.83	94.579	112.63	135.19	77.071	101.36	112.28	104.27	156.3	116.79	124.13	109.92	133.86	118.42	122.21	117.91	140.2	123.41	126.32	112.14	133.45	99.915	130.4	125.76	131.02
BACH2	3060603	99.87	117.61	99.444	107.53	119.06	119	86.913	97.768	96.412	149.97	93.65	113.25	95.62	88.507	126.27	148.15	107.37	131.54	143.67	113.35	107.13	133.34	70.385	136.41	86.987	118.97	117.66	73.537	95.666	162.36	115.28	108.57	111.18	92.858	121.3	121.77	144.66	123.02	142.03	117.98	118.94	153.8	106.95	106.42	120.33	113.4	103.53	120.32
DAXX	3060722	170.43	257.81	255.49	260.85	230.11	228.26	211.46	228.48	236.08	460.38	274.87	269.79	273.63	328.79	304.22	440.13	293.28	292.87	581.27	413.45	239.67	231.94	143.19	419.86	126.45	264.32	254.62	134.14	349.1	337.15	417.83	465.56	254.7	307.09	346.6	581.45	201.55	314.81	507.51	266.46	253.94	400.23	238.96	663.16	242.85	449.82	363.4	379.48
KANK2	3120400	161.4	268.36	155.18	204.13	259.88	212.48	264.71	220.73	336.89	578.07	206.19	323.61	131.84	172.53	309.05	159.13	289.35	193.26	284.78	251.59	173.52	183.03	99.253	153.79	114.9	202.38	210.04	108.95	198.32	154.17	171.55	274.18	205.83	259.39	169.36	182.15	199.77	415.69	340.53	200.81	333.55	168.52	204.58	229.19	233.83	375.83	205.79	167.22
CBFA2T2	3120619	86.903	111.61	86.252	96.811	101.78	98.483	94.612	86.296	96.726	106.53	87.666	82.827	92.438	96.945	100.35	115.56	90.772	92.371	111.2	127.03	100.17	93.763	84.705	129.03	100.5	120.59	100.68	83.632	94.158	116.08	95.717	101.2	108.39	103.32	132.97	108.35	109.9	101.07	95.3	97.546	98.837	97.543	102.02	112.94	101.38	99.02	103.72	99.891
ZNF117	3120706	86.466	139.82	70.532	99.785	90.778	87.89	73.681	98.538	97.307	148.68	106.26	82.009	106.91	95.695	100.3	124.35	94.128	98.956	127.43	125.87	74.9	93.976	72.842	107.64	108.91	109.71	117	82.873	81.862	99.501	103.04	107.03	105.77	118.21	103.54	91.102	94.53	129.61	108.37	110.56	109.61	89.147	93.667	94.052	133.32	118.65	133.24	89.902
ASB4	3130014	92.419	98.141	73.616	101.42	81.612	98.683	77.022	97.195	89.006	98.834	93.177	90.401	95.602	108.06	93.609	98.741	75.18	75.832	102.72	101.82	86.239	86.459	72.229	98.65	98.797	107.23	97.03	73.764	80.093	109.51	86.958	87.28	111.08	96.589	111.32	88.883	97.135	97.614	111.37	97.616	99.152	93.134	102.24	89.66	94.498	103.91	89.449	102.76
TGIF1	3140369	438.86	386.39	894.87	1028.5	736.38	1150.4	402.86	735.98	785.54	1278.6	517.88	417.26	398.56	1011.3	705.81	662.73	531.04	590.21	1713.8	1072.8	677.96	880.92	340.54	1909	176.19	571.47	955.57	167.43	570.2	1119.6	1757.5	1150.3	690.69	1203.5	1002.6	919.13	533.59	1088.4	1701	927.9	1575.8	579.93	761.95	1288.6	761.29	1189.5	978.96	928.75
NR4A3	3170433	77.233	86.126	72.752	89.528	78.576	82.863	69.577	78.427	90.471	80.581	79.904	80.67	76.994	77.012	80.385	93.406	79.065	80.877	87.154	91.438	71.051	86.995	62.108	92.277	82.978	94.048	102.03	68.075	90.036	96.508	96.643	94.203	95.675	98.806	105.16	89.474	93.633	90.773	93.095	84.084	85.306	93.852	75.145	86.699	78.935	88.463	93.505	73.403
MAX	3180133	148.93	161.87	219.45	136.12	233.64	208.57	138.78	120.47	202.56	579.14	183.24	142.53	133.82	178.63	205.17	236.3	174.31	192.13	402.5	289.16	159.91	272.4	92.94	464.11	104.25	176.68	224.18	96.258	203.36	221.38	148.91	265.62	126.39	214.83	272.74	286.83	151.48	239.95	357.68	296.05	193.11	182.67	207.29	180.22	226.05	293.68	361.17	176.7
SOX11	3180187	159.99	120.8	82.286	83.626	134.54	292	72.169	85.355	91.478	100.98	92.677	90.545	84.918	834.14	584.15	94.217	147.38	143.29	118.38	119.72	170.48	92.659	102.99	96.454	92.122	116.5	138.25	95.013	82.067	105.87	100.21	129.12	95.015	92.559	104.65	199.54	1660.1	775.55	87.809	104.69	92.37	97.733	96.058	99.673	112.59	189.45	149.26	78.726
ST18	3180386	71.138	81.76	61.283	79.519	84.005	72.588	69.915	73.014	73.515	75.031	71.712	79.456	80.703	80.055	74.777	101.71	75.019	75.765	95.161	89.74	71.26	82.433	67.633	87.034	87.108	92.771	103.77	65.133	76.735	94.455	102.78	85.395	87.257	86.918	100.08	77.345	102.29	90.367	82.616	75.339	83.521	84.487	83.687	75.184	80.966	109.48	85.502	78.137
TRIM16	3180709	79.803	91.882	80.704	84.208	93.287	87.261	75.21	82.513	87.984	96.065	81.925	82.989	91.007	91.237	78.802	96.501	78.388	83.516	113.05	105.79	78.659	90.668	70.804	125.36	87.042	107.54	103.99	56.84	66.354	104.67	94.94	112.55	99.272	94.575	121.75	97.082	93.013	88.109	94.379	101.86	95.957	99.768	92.153	103.8	91.762	100.75	92.074	80.277
TTRAP	3190189	184.68	276.99	290.91	454.27	297.23	271.72	194.94	302.25	300.65	1004.5	368.97	294.57	277.41	294.32	305.68	524.93	290.55	296.29	839.79	482.74	191.95	403.41	129.2	915.51	138.39	363.07	341.27	140.47	336.27	524.28	1282.2	452.99	382.12	422.87	1409.2	443.03	308.77	523.82	623.64	587.49	920.77	569.54	496.5	768.29	470.38	403.93	626.57	424.35
LYL1	3190288	677.43	823.16	431.34	401.68	691.16	823.65	781.47	698.4	729.51	929.11	544.92	2140.7	382.43	486.88	1082.2	644.98	1187.7	618.77	561.66	871.58	459.16	710.52	560.23	616.6	262.38	728.44	445.93	632.15	724.72	879.9	266.74	3050.7	957.18	1062.1	804.13	404.15	484.98	979.99	542.13	641.79	843.04	1687.2	1101	744.28	1082.8	1112.5	792.31	409.8
MGA	3190364	172.11	217.57	347.22	259.24	185.53	216.93	221.15	215.37	245.56	392.11	228.81	235.78	271.47	249.24	321.89	267.46	266.66	272.85	427.45	491.92	282.61	289.19	168.21	504.03	127.69	334.15	299.59	146.99	133.9	380.46	294.96	404.27	265.48	378.12	403.33	411.59	278.74	416.2	403.01	231.63	330.13	389.98	258.98	584.03	335.95	376.34	519.28	236.65
MITF	3190427	140.17	172.19	109.36	145.01	220.03	191.79	174.57	126.23	196.12	368.76	121.69	171.41	90.278	133.58	237.7	184.73	184.71	164.34	176.04	229.9	118.57	146.8	82.107	240.79	102.67	163.15	165.54	101.77	326.87	182.52	141.46	342.95	203	253.83	188.81	146.74	173.25	281.25	158.27	299.46	233.46	208.82	222.99	186.83	224.3	259.33	204.21	157.02
SOX11	3290086	72.906	82.87	76.608	85.631	86.522	88.78	67.892	78.948	76.92	107	69.523	71.615	73.192	87.223	76.508	106.21	76.303	76.731	85.148	81.346	73.416	75.865	71.235	92.541	81.998	83.93	116.27	66.803	64.611	107.18	78.963	85.744	98.156	81.114	97.914	88.941	89.651	90.595	79.795	84.401	85.466	70.68	79.606	86.212	83.445	75.416	79.031	97.228
ZNF3	3290152	187.74	401.41	183.4	226.86	221.32	221.4	198.34	235.74	251.6	541.16	206.37	188.56	248.53	432.07	256.75	480.71	200.35	378.45	375.77	607.81	209.85	213.06	168.65	280.83	157.49	291.08	287.4	117.98	136.11	256.41	278.91	281.48	224.79	260.56	230.52	513.9	200.08	425.33	393.42	171.79	214.66	214.1	205.59	336.27	250.29	308.52	249.72	257.63
TEAD4	3290286	85.63	110.58	101.81	97.022	115.24	124.3	74.144	99.823	95.283	126.63	83.147	97.741	94.888	88.359	105.96	115.32	100.37	96.625	250.37	90.551	113.17	122.76	78.921	149.11	104.2	120.59	158.43	72.529	115.95	124.72	109.54	136.97	116.1	106.44	99.355	134.77	116.39	105.99	120.37	97.628	99.803	106.51	102.91	178.7	89.226	89.229	123.32	123.14
HMGA1	3290408	71.726	87.59	79.079	98.204	92.495	84.351	82.358	89.201	86.214	94.29	89.773	85.259	85.496	80.526	92.312	106.7	84.7	78.336	125.51	103.3	86.614	91.749	70.5	111.01	81.398	107.22	103.97	72.502	98.121	107.87	96.643	94.015	100.57	110.2	98.391	100.93	100.03	104.02	99.934	104.35	98.952	90.688	97.274	100.92	94.092	88.532	97.195	80.804
TTRAP	3310161	432.71	686.43	711.86	836.27	496.45	568.72	411.95	782.22	673.04	1607.5	590.41	602.08	890.11	555.47	706.07	1233.6	746.51	685.3	1790.8	1015.3	445.49	877.83	279.5	2367.4	265.57	753.2	827.14	330.25	668.8	1186.1	2792.2	1266.8	878.24	1006.6	2608.7	1430	680.52	1340.8	1258.6	1194.2	1506	1225.4	1186.9	2819.1	981.79	919.87	1560.8	982.71
SHOX2	3360041	68.521	82.835	73.434	86.289	94.092	78.623	77.957	83.091	85.148	96.979	80.161	78.249	87.469	79.075	80.696	104.13	79.035	79.52	95.449	91.292	75.653	88.667	79.471	101.86	89.145	94.048	93.695	82.753	80.156	112.39	86.826	95.341	98.746	92.866	116.65	92.274	100.8	99.233	94.776	89.455	87.487	88.913	82.841	87.932	86.28	89.033	82.745	86.2
CTNNB1	3360253	85.867	100.01	74.173	97.576	101.14	100.79	89.773	84.845	86.653	84.841	92.033	94.272	94.362	89.448	80.366	113.68	88.879	82.97	89.619	82.458	82.73	94.221	89.7	100.56	104.41	96.67	102.79	90.037	82.214	108.24	97.136	98.008	98.819	99.254	111.01	94.421	106.27	105.61	98.565	101.96	104.61	82.641	98.115	112.58	94.442	98.752	95.502	99.676
YAP1	3360768	1648.7	1570.6	1170.4	2534.8	2153.8	1510.8	1754.7	1296.7	2880.4	8659.2	851.75	1625	737.94	1246.9	3181.1	2905.3	2090.7	3548.3	5457.6	7459.9	3309.6	1797.1	328.11	3996.4	628.54	2438.4	2398.3	728.68	1643.5	2074.2	1356.7	3014.8	3095.1	3736.6	1610.3	3875.3	2151	5689.5	3073.6	3867	4522.7	2199.1	2887.9	2525.2	3490.4	5357.6	6653.4	2216.7
TRIM29	3370050	82.468	106.83	80.345	102	100.72	100.25	85.862	103.56	98.472	97.572	93.686	93.789	96.238	99.733	92.125	106.42	91.824	89.481	92.163	99.571	91.578	94.69	89.476	113.15	110.96	119.25	111.59	90.964	94.476	119.1	94.604	108.69	111.23	105.79	116.68	113.56	116.96	109.12	107.15	105.44	97.147	99.75	99.335	96.402	97.105	90.673	97.665	97.733
SOX4	3370736	646.39	1484.3	1311.6	1374.3	989.46	1464.8	570.58	640.03	1234.7	3158.2	870.22	460.74	1164.5	1585.4	1463.3	5333.3	1021	3655.5	2165.6	2415.5	1565.7	670.46	609.05	2126.9	365.41	1893.4	1157.1	485.85	391.82	1334.4	2644.2	1409.9	2152.7	1201.9	1622.5	1695.5	1198.2	3657.1	4541.1	1554	1694.2	2576.3	2155.3	2251.5	1758.6	2358.5	2953.4	1689.7
MBD2	3390066	79.792	74.081	68.883	84.615	85.018	85.869	73.512	71.803	82.042	93.143	83.281	86.291	76.059	71.494	70.251	89.293	80.806	70.995	87.876	83.924	71.871	84.102	70.211	102.2	83.11	87.456	96.228	66.271	81.884	96.348	86.743	88.108	90.897	84.548	106.84	88.619	99.084	99.3	91.881	89.872	92.329	76.17	84.214	79.732	79.52	86.274	87.289	79.285
TFAP2C	3390411	565.54	326.97	482.23	604.66	490.53	250.15	200.95	201.67	468.68	940.28	290.28	176.9	517.61	766.38	398.79	582.14	255.87	258.86	1194.1	1101.2	367.33	1163	230.62	1018.9	169.14	617.05	198.35	150.48	87.447	754	425.36	114.38	243.38	493.68	668.78	982.54	313.6	627.48	379.26	504.41	273.04	186.02	451.64	1270.3	644.35	779.64	915.93	177.37
CXXC1	3400088	640.65	825.48	1040	1107	891.04	984.81	736.14	506.06	823.23	855.91	806.77	967.06	699.49	877.77	1032.2	1083.1	1135.9	1112.6	1481.3	1127.6	698.13	943	621.32	2058.6	380.99	802.9	503.97	575.61	786.87	1495	1305.3	1688.3	605.18	1339.4	787.74	2256.9	622.53	1255.8	1086.1	824.11	656.32	1571	755.62	2682.8	798.65	1278.3	1052	942.62
TCEB2	3400133	206.56	300.01	431.26	229.88	165.28	184.5	218.51	231.48	309.29	411.38	250.37	150.33	282.63	149.1	403.38	229.92	245.52	261.18	673.99	823.16	142.79	174.2	95.641	267.52	124.05	333.87	291.79	118.28	409.15	258.8	342.85	430.72	313.62	243.04	281.76	271.81	238.59	324.9	203.91	225.51	279.24	235.43	183.74	266.37	246	352.56	418.52	371.05
GATA1	3400291	79.868	106.7	82.558	100.14	93.478	92.992	79.516	88.144	86.617	96.717	81.94	96.786	96.024	81.975	82.336	101.34	88.495	79.868	103.01	85.849	87.536	93.288	70.792	109.72	91.842	98.812	119.09	74.72	89.329	112.25	100.18	100.23	96.349	98.744	96.089	104.59	98.894	102.7	106.7	88.724	87.604	96.08	82.366	91.606	92.05	109.32	92.536	84.42
NSBP1	3400315	292.52	208.54	556.62	351.48	477.41	202.19	93.577	146.87	158.23	562.16	201.67	180.88	262.22	149.15	215.82	566.9	109.93	457.52	186.54	494.31	136.16	216.06	108.45	207.35	106.81	307.42	167.03	153.34	108.45	405.8	509.68	258.28	222.99	176.57	156.05	293.85	145.09	225.68	95.309	452.46	187.45	294.32	413.96	202.17	247.83	384.04	334.43	160.13
LRRFIP1	3400754	1199.6	6506	981.11	1055.3	1371.8	1500.8	1313.6	938.05	1001.8	2388.1	2052	1287.4	2418.3	1717.7	4387.9	2437.3	3110.8	2759.7	2974	7477.8	8417	1565.8	1485.8	3408.7	6614.9	7955.1	4723.1	6642.6	2673.2	2920.9	2176.5	4226.3	6018.1	15298	3436.3	5687.4	3980.5	7567.8	4519.6	3501.2	6370.1	7093.8	6326.8	6654.6	9332.1	5439.8	8554.6	3882.7
MYT1L	3420050	73.012	79.003	70.904	88.03	83.902	82.866	68.652	180.74	88.9	88.513	82.232	86.13	88.998	86.714	74.871	82.651	76.435	82.653	99.29	90.825	68.117	90.81	70.837	89.767	86.14	90.756	111.44	62.282	79.278	108.6	94.676	93.264	99.977	87.007	96.992	82.796	92.695	91.782	87.663	86.889	84.802	76.226	91.388	93.495	86.398	85.581	96.875	83.204
MYCL1	3420762	86.044	91.182	85.086	95.429	95.707	91.536	88.441	89.31	106.66	103.87	81.334	86.279	84.689	90.661	82.583	116.55	80.22	80.102	108.65	105.23	90.17	100.64	77.346	122.41	90.746	110.5	120.7	72.768	88.99	117.26	110.85	112.08	118.49	108.7	116.37	133.92	108.01	108.82	145.62	119.07	87.763	132.84	90.093	118.55	88.689	108.39	109.11	91.07
HMGA2	3440246	72.213	91.27	83.916	91.063	103.25	92.383	85.686	84.648	80.895	123.79	91.785	84.07	92.648	87.775	84.058	98.803	95.811	95.127	163.41	108.57	91.786	91.452	74.414	111.87	81.751	104.78	155.32	69.853	80.639	122.18	101.19	132.66	104.69	80.978	116.26	108.72	104.96	110.82	114.99	102.16	96.974	97.483	113.85	103.73	99.399	111.75	81.354	89.409
TAF15	3440356	294.5	248.77	442.93	272.42	241.74	477.74	194.28	359.11	415.6	408.66	270.75	180.56	263.23	269.53	232.7	451.38	158.83	303.12	398.79	424.95	327.17	309.06	205.92	629.15	114.73	329.45	439.76	123.22	275.23	486.15	533.18	425.98	342.27	275.76	461.27	219.74	295.12	385.77	567.94	555.47	284.35	190.97	233.51	389.07	313.31	277.47	465.23	311.11
CDY1	3450209	95.211	93.451	81.457	96.345	100.02	89.544	82.043	95.367	97.333	96.867	87.066	96.326	91.694	92.954	73.598	101.14	79.457	80.75	92.425	85.831	85.399	101.04	83.317	123.18	97.097	105.44	115.06	79.299	107.09	117.15	104.45	108.37	114.58	99.335	116.42	104.82	122.5	111.85	94.927	100.1	103.82	94.485	103.26	95.985	97.624	93.744	99.119	101.04
RXRG	3450753	139.62	120.3	108.95	133.54	134.57	125.17	120.19	122.87	232.86	188.6	111.46	133.29	113.1	113.55	139.45	134.35	137.59	117.83	210.46	216.34	111.44	134.58	90.44	308.82	114.26	123.17	158.81	97.004	112.37	131.29	100.2	258.76	107.63	236.89	133.45	252.96	128.01	127.94	276.77	163.14	125.51	277.75	132.5	223.89	111.22	272.4	222.85	121.35
ZHX3	3460270	178.33	177.72	160.77	535.39	191.23	276.34	203.21	166.84	330.54	425.96	173.06	225.66	261.26	147.31	190.63	183.01	163.92	195.62	235.88	488.58	200.21	191.5	96.184	239.86	116.22	222.4	211.43	100.98	201.62	179.19	204.84	163.85	213.76	228.3	159.4	218.43	168.89	256.68	166.03	239.67	275.12	160.69	322.14	366.22	231.45	326.34	195.22	196.95
MLLT1	3520670	84.457	101.81	81.335	101.53	108.52	102.21	97.418	112.45	140.16	138.4	82.152	89.934	109.42	86.724	99.083	118.95	88.339	86.647	120.12	122.09	92.523	95.977	76.449	133.36	93.451	94.692	104.6	83.586	95.611	117.87	97.718	105.26	126.27	137.9	112.63	140.29	109.3	120.34	164.26	102.7	105.16	93.738	90.832	119.65	124.33	124.42	118.59	81.448
LZTS1	3520735	148.49	279.3	133.49	132.49	147.57	169.1	118.84	141.17	116.83	200.3	147.96	211.61	160.1	193.26	243.22	117.82	208.42	289.42	255.17	128.64	322.76	195.28	117.27	193.75	114.43	141.26	188.44	126.8	109.46	181.58	98.195	199.25	109.95	163.69	524.17	178.92	142.15	266.33	140.75	167.15	183.02	154.71	132.48	147.61	149.92	196.43	188.27	179.52
HMGA2	3610097	85.23	103.31	93.971	85.427	101.88	98.2	79.773	90.038	90.754	128.05	90.002	86.836	87.327	89.762	83.179	104.2	93.442	91.776	109.5	101.47	91.611	94.222	78.775	112.66	97.127	102.16	123.93	80.141	82.368	120.39	104.26	113.37	113.52	106.14	111.45	111.54	111.91	108.1	109.37	105.76	101.49	135.2	93.585	97.528	86.052	97.52	95.342	99.444
SOX17	3610193	97.16	135.2	78.579	118.58	113.79	169.94	129.3	109.57	97.788	119.41	101.61	224.81	88.051	95.247	154.8	118.68	155.19	111.59	136.2	89.349	161.76	130.47	94.902	112.62	102.12	107.91	102.21	100.94	104.97	148.74	95.788	113.16	100	147.75	116.6	106.13	120.79	168.86	96.136	115.08	169.87	122.12	107.95	109.1	122.68	118.19	109.63	116.29
MAF	3610440	202.67	256.14	385.05	216.02	433.49	318.37	244.18	207.98	265.25	352.25	330.26	319.61	152.2	188.7	301.79	322.01	323.52	303.58	959.13	202.32	180.18	876.73	125.89	628.21	121.4	219.75	197.11	120.96	438.14	475.13	302.95	465.75	166.3	288.59	353.38	578.64	360.57	382.06	139.02	446.49	329.66	399.57	441.6	151.01	422.04	325.52	187.31	225.67
AR	3710017	81.798	91.685	76.655	88.024	94.33	84.335	81.663	78.644	89.272	106.72	90.189	80.459	77.679	78.396	77.358	120.86	77.293	92.617	95.151	102.73	80.385	86.767	71.284	105.49	89.714	98.866	90.497	67.673	72.774	98.754	94.536	93.159	92.414	84.353	102.89	96.567	99.316	110.11	97.76	103.63	87.304	92.885	86.936	97.803	84.034	87.61	85.412	72.993
NFIC	3710097	92.943	87.011	90.884	95.418	100.32	89.867	84.047	84.306	100.26	132.55	84.516	88.401	91.161	84.536	93.219	105.07	88.35	89.627	129.99	109.97	91.153	90.007	73.681	125.95	85.838	104.96	123.09	70.871	87.311	107.16	101.83	113.8	98.551	106.51	128.35	104.16	100.54	118.18	111.01	130.46	98.981	106.04	95.75	107.5	82.1	110.35	103.49	100.62
MXD4	3710647	1243.6	1576	626.14	2112.5	1245.1	1900.6	1548.2	1226.7	2037.1	2575.9	1450.8	1767	2300.5	1945.6	2110.3	1214.6	1672.1	1495.4	1221	3114	1058.7	1184.4	364.48	1046.9	508.24	2509	925.72	599.33	1074.5	1242.8	634.86	1814.5	1608.4	3070.6	1220.4	1205.5	1197	2549.5	1118.3	1397.9	1994	2055.8	2246.5	1616.5	3268.3	3294.5	2007.8	1252
FOXA2	3780731	69.54	74.6	64.841	76.356	70.07	77.931	75.144	66.794	79.521	78.73	66.895	68.562	77.437	74.562	73.538	89.098	78.881	68.234	83.93	77.024	67.141	71.271	67.973	91.178	73.705	80.132	90.039	65.846	66.746	83.972	78.948	92.059	85.963	81.288	85.787	87.697	90.35	94.124	80.746	86.951	86.486	74.863	85.903	85.983	76.246	87.527	79.058	79.154
TRIM16	3800196	82.703	98.499	84.864	89.535	88.275	94.052	79.749	83.061	87.111	103.98	87.519	85.619	90.257	94.993	73.813	117.35	90.373	79.986	106.47	103.94	83.898	96.288	70.786	109.59	88.388	114.09	125	74.962	83.194	106.71	95.207	101.09	107.23	96.51	112.24	97.419	110.87	112.08	103.13	95.752	102.51	101.58	91.188	101.22	97.197	97.197	92.681	96.076
NFIC	3800228	98.889	115.13	90.169	112.83	124.2	99.168	99.019	99.294	102.26	159.91	85.981	87.328	95.832	89.227	113.43	132.09	99.192	93.717	151.89	195.43	95.001	97.098	77.07	118.57	94.247	119.51	100.21	73.452	82.451	118.59	126.05	116.69	122.57	119.92	122.28	110.43	118.82	130.6	112.22	148.05	121.17	107.36	94.498	145.26	110.6	118.28	112.19	129.57
PAX4	3800292	93.578	100.28	96.898	107.59	103.01	91.448	84.483	102.47	103.63	123.32	86.355	101.41	84.593	93.009	91.148	109.84	93.544	87.255	111.99	102.69	92.968	111.61	88.407	113.95	100.55	115.74	112.58	84.998	91.337	113.31	100.91	102.47	103.46	95.792	114.92	101.94	103.64	116.63	92.103	103.83	101.71	88.117	107.36	100.24	97.237	107.85	91.205	92.606
CTNNB1	3800671	917.53	433.79	714.38	1036	757.78	663.54	355.63	582.5	1101	2158.9	507.19	461.66	273.9	500.27	1106.9	365.64	461.99	719.55	1511.2	1868.4	745.63	627.96	174.08	3242.2	160.92	504.86	834.09	181.99	437.26	636.08	252.25	815.93	508.09	1439.7	555.38	366.69	359.15	918.07	1863.1	721.01	929.49	586.57	859.15	503.15	657.47	1500.7	2652.8	487.39
PPARG	380255	89.302	109.96	78.249	95.357	93.402	98.844	77.004	113.28	99.574	94.009	86.599	89.243	89.354	88.207	109.23	102.05	94.121	95.128	97.136	107.95	75.572	88.228	72.454	115.56	93.378	109.18	114.15	82.628	71.91	114.98	91.558	154.27	97.526	113.45	97.512	97.385	138.99	109.49	95.312	96.299	138.46	91.099	95.246	102.27	110.36	122.56	103.6	87.24
ZNF167	3830528	86.898	93.159	70.165	101.89	103.54	105.55	72.577	93.216	116.36	114.26	77.28	96.954	91.227	85.296	89.995	90.469	79.851	88.979	85.664	111.82	92.711	88.13	71.773	103.2	86.926	116.04	112.27	82.046	77.73	113.08	88.168	103.55	125.78	102.43	109.22	93.143	103.53	127.13	104.37	123.76	98.677	103.87	99.594	89.182	89.592	116.76	100.55	84.636
HEY1	3840753	263.27	501.59	2131.6	345.27	348.41	285.82	213.31	260.19	304.79	916.76	471.71	441.9	734.48	244.89	749.47	411.02	348.01	412.88	6338.5	1382.4	1066.7	2841.8	1051.8	3434.1	202.13	294.08	914.25	202.88	226.78	4556.6	5423.3	317.46	378.04	519.78	8940.7	727.39	455.68	601.48	9755.1	325.69	1060.7	341.48	434.36	1765.2	1438	847.62	1378.8	465.62
NR1I2	3870068	76.232	91.091	77.685	93.026	80.931	86.031	74.282	85.231	83.537	92.964	83.842	83.352	90.167	80.977	80.752	96.08	74.163	88.295	97.067	85.379	80.69	90.934	71.216	99.57	81.362	89.492	105.22	72.39	91.971	104.99	102.18	99.072	98.343	91.101	103.64	93.9	107.72	98.087	91.725	103.51	92.973	91.163	91.204	92.623	77.935	82.329	87.102	88.192
FOXD1	3870500	77.893	90.035	173.28	77.346	89.303	91.881	74.176	82.957	82.181	106.71	81.362	93.846	79.029	131.03	78.294	152.55	156.15	350.89	704.79	86.242	305.62	183.86	118.73	548.1	92.845	101.18	784.08	77.003	87.305	554.96	110.59	751.24	101.55	182.12	107.29	516.96	140.44	111.51	1683	93.496	102.17	112.14	145.49	83.847	80.631	86.308	123.14	86.388
EHMT2	3870561	116.62	219.87	145.42	180.99	142.82	148.6	114.9	157.08	162.04	274.15	174.72	133.06	161.58	252.01	261.23	234.57	240.45	280.5	607.27	338.21	165.16	149.98	115.86	332.3	132.94	193.25	205.96	129.17	174.35	202.15	258.3	290.86	182.81	212.45	237.51	401.96	178.8	256.49	482.32	192.79	164.34	266.3	159.74	613.88	169.45	250.35	272.52	241.49
IFI16	3870594	1807.5	938.59	4748.7	2023.4	2586	1405.9	365.96	1253.5	1483	7578.1	999.85	1172.5	1177.1	2339.1	960.85	2457	790.39	2108.9	4277.6	1295.1	1596.1	2476.9	263.74	5180.1	204.09	880.36	1432.9	282.09	2546.4	2936.9	2016.6	3262.5	814.63	918.86	2452.8	2309.7	465.37	1877	1798.1	764.69	1775.3	1899.2	1569.5	2164.7	1468.6	2039.1	3406.1	1691.6
ZNF238	3870639	74.032	87.399	74.112	83.786	79.77	82.787	74.956	82.48	87.577	81.501	76.693	78.911	77.914	76.463	80.739	106.43	76.969	74.869	81.527	106.25	72.991	75.774	67.011	82.898	86.065	94.397	90.176	66.684	87.837	90.909	75.321	92.1	99.914	87.78	98.769	82.144	104.61	95.058	85.424	83.371	90.256	78.238	87.784	89.69	87.287	80.345	94.985	81.922
E2F3	3930059	685.91	1100.4	1132.6	1236.1	967.7	909.59	538.13	1368.2	881.82	2309.4	568.63	644.64	790.18	1491.2	1415	2214.1	935.45	1128.2	2519.8	837.35	922.35	717.38	599.56	1825.2	414.43	1057	1087.3	580.11	1186.6	1235.2	4065.9	1895.2	916.79	1221.9	2124	1659.2	907.36	1724.2	4922.9	1235.5	1585.4	1441.1	1393.8	3388.8	867.75	1267.9	1488.9	1117
FBXW7	3930184	87.843	106.22	100.88	102.21	111.47	101.78	92.786	95.66	107.19	120.07	94.009	97.17	107.89	95.957	87.192	123.4	99.492	111.95	133.78	140.21	81.779	111.83	83.172	124.08	98.671	113.21	121.79	87.454	86.347	129.73	101.67	103.14	108.35	109.76	122.38	98.927	115.48	115.65	127.35	98.596	107.03	129.76	111.04	102.44	105.93	111.49	107.17	104.73
CCNE1	3990026	160.65	257.79	343.72	229.05	310.52	132.85	103.73	187.75	120.55	359.79	186.55	119.33	218.41	300.24	243.61	674.01	145.53	173.09	297.22	141.99	333.1	423.11	307.95	1325.6	119.77	231.5	1022.5	106.22	158.51	469.14	975.08	1241.1	163.41	149.95	509.48	733.18	350.13	201.61	839.38	134.37	130.53	215.1	174.59	566.93	121.74	184.27	288.76	691.69
DRAP1	3990598	626.43	1282.3	1615.7	1075.9	1243.4	991.84	644.86	826.42	960.18	2627.6	742.85	532.89	878.86	741.16	1872.1	2112.5	1799.7	1969.2	4590.7	1886.9	1440.9	1438.7	435.47	2889	486.18	1264.4	2023.2	574.21	2083.5	1499.3	1320.1	3933	818.28	1311.5	1874.7	3783.9	988.85	2306	2598.4	1742.1	1023	1979.1	1980.9	2068.6	1306.7	2572.6	2586.7	1652.3
AFF1	3990673	89.921	90.301	100.59	111.63	106.74	110.5	83.195	92.063	99.802	153.49	88.697	101.58	86.953	82.408	110.59	96.978	98.245	110.64	126.01	195.87	74.543	93.425	72.455	142.44	79.499	114.87	104.32	72.047	91.088	101.58	87.308	105.29	100.98	126.65	110.74	113.26	104.3	132.42	142.25	95.357	96.588	101.82	94.419	96.742	112.81	110.42	126.46	89.46
TEF	4040114	241.71	293.54	212.47	204.58	208.31	257.94	414.85	190.74	454.06	327.14	234.69	191.79	234.66	212.19	413.3	194.78	302.19	237.09	646.98	2047.1	214.02	274.2	107.97	458.46	121.56	363.12	245.92	174.85	169.14	213.7	245.08	356.62	243.32	406.53	219.07	282.71	168.86	340.73	499.41	423.07	278.76	239.05	237.38	241.73	316.42	544.96	478.23	242.58
TEAD4	4040746	269.01	330.22	604.83	207.18	650.01	422.23	164.54	194.97	204.29	474.82	228.83	270.02	251.67	358.17	339.66	424.54	287.66	274.12	1728.8	187.71	679.82	761.21	440.82	742.01	136.03	308.51	935.49	188.97	632.35	506.91	463.03	676.72	242.65	322.52	237.05	797.86	364.57	398.22	536.85	293.06	474.69	354.67	270.89	1295.1	252.37	337.76	458.11	504.58
RREB1	4060187	135.28	139.56	182.44	203.39	193.99	163.62	120.93	187.8	230.6	330.31	134.25	166.64	116.33	139.98	167.48	176.62	150.98	204.21	438.52	332.48	122.32	180.31	86.351	306.96	89.07	135.59	166.76	84.335	116.73	165.4	133.11	198.61	143.95	205.01	180.82	252.25	155.63	178.15	239.02	185.82	247.08	185.78	127.93	341.47	149.98	272.09	227.95	164.9
NKX2-1	4060497	2124.8	902.37	148.56	4628.8	1256.7	1189	2310.6	3534.2	2296.8	2368.2	1687.9	1204.6	4105.5	2013.4	1821.8	755.55	906.03	285.9	109.73	6823.6	79.534	370.7	113.3	337	624.67	2765.6	995.39	337.85	67.108	263.51	112.21	458.04	2518.2	2342.2	138.08	115.62	859.32	2258.6	220.14	3028.4	2719.5	1310.6	1080.9	343.63	2456.9	2002.5	3784.2	205.98
BCORL1	4070296	135.99	167.38	108.71	116.48	163.63	130.76	104.41	105.92	113.24	281.25	178.65	134.07	193.21	180.9	143.81	205.04	139.26	117.89	187.56	322.4	187.98	133.33	129.72	208.8	104.03	183.06	134.36	112.02	102.55	171.96	213.21	212.14	183.79	223.96	115.14	313.42	152.67	229.6	274.7	141.36	128.17	187.33	135.87	252.46	166.86	234.45	273.41	177.65
SOX15	4120475	85.052	112.83	1812.8	104	146.11	119.32	93.841	92.002	105.44	109.06	163.56	108.6	98.19	135.71	93.981	127.9	88.665	107.38	2461.3	129.66	606.84	658.42	186.26	1593.3	100.62	143.67	160.61	84.939	97.065	895.91	1291.9	178.14	110.19	132.6	643.53	1171.5	108.87	125.75	372.31	103.8	134.92	119.08	113.04	1136.7	136.54	131.94	101.89	100.7
PATZ1	4120494	64.285	81.184	78.319	76.183	84.942	72.71	68.7	68.357	82.012	76.83	75.296	73.523	78.054	72.244	70.961	88.613	65.362	73.818	96.194	82.878	65.262	82.274	66.719	87.44	82.094	83.876	90.724	69.419	89.267	100.76	99.889	83.975	84.723	82.913	98.845	83.41	95.004	90.953	93.61	87.788	75.139	80.786	85.038	83.703	94.214	81.411	78.272	75.036
YBX1	4150053	1448.8	1650.9	3249.8	3927.4	3331.2	2853.3	1787.2	3140.2	2776.9	4149.3	1917.5	2524.4	1166.5	2052.2	3120.5	6016.8	3261.5	3432.3	12061	3981.7	3200.3	5139.1	1596.4	12228	700.32	2733.2	3236	711.46	4258.4	4940	2865.5	7021	1902.8	3524.2	4771.3	7141.4	3217.3	3208.3	9475.4	7881.2	4149.6	3216	3505	6668.7	3095.4	3767.8	3905.7	2910.7
RREB1	4150632	84.221	98.295	87.254	96.725	98.077	101.53	70.668	82.862	88.309	106.33	86.104	88.735	93.414	87.435	81.873	102.97	85.18	90.602	135.76	108.57	81.016	101.74	65.956	114.09	87.544	96.009	121.67	78.818	92.645	108.02	102.54	111.83	95.396	114	114.42	120.16	108.4	115.58	126.32	97.886	111.23	100.32	85.51	111	91.113	102.2	118.08	85.347
EZH2	4180524	174.1	182.84	487.1	316.07	167.86	174.34	97.248	253.37	131.6	467.67	163.29	118.09	165.56	348.19	190.08	393.87	173.23	277.3	281.59	244.13	200.19	286.27	127.51	565.65	103.5	188.13	409.61	106.83	196.94	334.67	373.96	366.76	146.64	134.05	230.72	398.83	180.85	283.01	1047.8	195.35	136.37	237.09	142.78	408.26	137.69	159.44	246.99	193.98
TCF12	4200291	186.49	457.1	302.98	324.73	394.69	430.5	188.7	274.87	429.26	1273	300.7	359.14	293.3	295.54	649.79	532.79	488.9	686.31	1646.5	804.11	523.62	360.74	187.91	675.05	178.03	585.22	526.64	157.29	625.7	771.31	255.91	598.08	379.39	551.27	697.04	447.32	443.34	1196.9	1439.5	488.96	704.66	638.14	568.5	582.22	709.37	887.43	911.01	522.87
TULP4	4200440	429.11	495.52	412.02	900.75	505.24	790.28	463.87	650.92	945.54	828.75	469.59	625.78	503.77	607.16	635.39	684.01	432.88	894.18	1545.5	1335.4	657.19	838.18	238.21	579.74	212.89	607.86	607.26	242.81	414.83	642.76	798.97	563.73	389.19	901.17	729.96	1001.9	487.81	748.52	1550.2	886	720.69	594.87	813.57	633.4	862.23	957.12	1181.5	332.3
GTF2IRD1	4200577	352.31	327.1	403.42	449.86	472	377.38	221.92	577.45	335.08	891.37	279.95	144.07	260.32	373.27	329.86	347.94	207.98	404.94	446.78	403.96	280.28	399.66	162.92	893.41	149.1	392.69	496.81	149.33	231.48	383.9	272.94	650.34	246.62	395.59	263.48	748.56	490.44	469.96	689.19	271.57	277.99	195.88	299.28	1247	237.94	525.55	392.8	379.14
CIITA	4210167	179.54	149.31	235.78	136.53	175.86	156.69	138.48	123.7	146.42	221.78	127.18	183.92	171.57	159.13	170.9	193.65	143.35	141.51	131.55	236.66	89.526	120.39	82.645	176.39	91.978	220.2	126.75	100.83	168.72	187.53	107.1	302.79	188.37	158.36	218.9	126.98	138.04	212.01	136.33	242.17	145.17	216.29	190.21	145.31	171.19	238.58	383.11	177.7
TCEA1	4210189	112.68	138.61	193.33	191.38	172.18	236.49	160.69	147.49	241.8	738.53	151.23	157.58	263.05	137.08	255.15	187.83	282	229.36	786.1	573.68	209.66	161.37	103.41	716.4	154.42	262.83	310.02	121.57	239.25	336.95	162.56	338.76	187.2	333.65	245.33	220.35	163.48	400.56	577.66	194.44	298.31	368.99	323.17	252.06	207.51	315.98	545.56	228.23
TGIF1	4210196	75.692	80.407	103.95	115.51	103.99	118.26	72.446	99.447	106.81	130.18	87.135	81.332	76.183	84.758	83.244	103.13	107.68	81.882	132.7	106.62	103.31	97.906	61.167	129.93	83.532	99.298	120.48	64.271	77.55	120.33	97.115	116.32	91.613	114.54	115.32	101.81	96.97	117.61	157.13	115.5	113.89	91.579	101.18	104.88	103.39	109.62	95.747	102.82
UBA52	4220519	21862	21175	24847	17988	31492	26756	18491	16697	26048	37730	16620	27644	15351	21599	20801	44261	18617	24383	31979	18725	29723	23801	12811	37597	10588	19864	27476	9275.5	15129	32929	17696	46325	19847	27838	31672	44422	16666	27458	47932	39334	24901	34724	26297	48073	21718	35501	40943	23234
SPI1	4220603	138.66	192.96	113.07	118.87	172.02	124.77	125.57	101.91	129.37	374.52	127.62	126.72	102.18	123.74	297.38	287.14	282.8	156.16	183.52	250.51	126.84	146.42	73.402	249.97	124.65	196.06	180.41	146.31	254.36	217.91	141.11	1128.8	240.86	321.77	310.56	158.7	173.43	366.02	160.37	227	279.83	314.09	307.53	149.46	278.63	322.41	344.54	125
LBH	4230112	83.79	108.64	92.676	90.127	104.27	108.14	80.675	91.435	105.86	126.52	92.555	96.524	82.771	111.05	106	127.74	127.93	88.029	99.803	118.68	87.024	104.38	75.199	112.37	100.19	116.23	108.36	74.215	92.097	121.03	101.95	105.13	117.34	105.03	133.77	110.11	113.71	114.8	117.87	106.48	114.21	116.24	94.61	93.937	104.34	122.13	86.653	102.48
CTNNB1	4230376	122.95	126.86	123.37	126.92	119.96	150.06	112.58	134.12	130.47	129.67	130.69	114.29	122.62	128.89	209.68	119.7	146.71	137.32	155.65	266.27	135.26	110.28	90.15	164.13	114.41	148.62	115.71	86.231	90.449	152.11	104.72	163.27	124.34	223.53	130.88	136.54	132.06	206.6	191.02	122.74	158.7	161.45	122.18	129.63	173.82	201.72	264.96	120.37
SOX9	4230475	242.19	217.22	1046.1	267.47	403.47	919.55	207.46	127.5	530.75	499.44	196.47	123.8	174.37	476.04	424.97	443.7	186.95	401.01	2051	636.83	392.97	351.04	92.982	438.55	163.43	515.79	218.65	174.02	129.86	448.35	281.62	594.44	178.2	372.5	487.41	138.72	178.92	1300.5	1833.7	474.98	144.46	205.9	349.76	99.488	1010.7	1373.4	454.39	1472.4
HLX	4230753	125.48	173.16	122.59	112.14	121.86	162.03	105.1	105.78	114.52	166.17	112.27	185.98	119.34	132.46	154.7	126.41	181.71	137.72	163.9	113.85	137.73	150.8	100.33	136.94	98.538	126.04	133.03	92.696	98.664	156.98	106.74	204.93	114.07	163.31	140.46	126.11	136.88	187.81	128.97	107.31	152.85	151.79	126.85	119.27	120.06	184.01	122.28	149.17
SOX13	4250167	197.42	233.19	182.37	164.73	143.76	259.95	349.43	210.26	454.52	355.57	388.42	263.57	274.37	350.01	353.31	185.79	217.92	262.76	694.57	643.7	280.99	603.33	424.21	1341.3	197.33	269.31	246.41	186.6	145.5	474.25	597.87	311.65	390.33	455.52	764.21	761.36	216.99	391.8	2368.7	376.66	334.28	284.85	215.39	398.37	332.06	359.14	257.83	220.82
SSRP1	4250673	274.59	255.71	431.47	283.61	324.61	312.16	237.9	406.81	290.34	418.15	268.87	230.75	321.52	313.35	271.65	592.2	240.02	506.29	980.38	428.49	252.94	467.1	222.75	482.93	143.52	346.26	534.87	157.28	309.09	442.8	356.91	407.81	287.93	284.22	407.78	613.63	306.01	407.35	711.71	289.95	249.47	293.33	310.17	346.22	304.62	355.1	442.58	404.2
MYCL1	4250731	91.85	96.322	98.383	105.29	106.75	116.62	111.16	103.06	125.04	125.96	100.36	91.878	101.45	95.547	112.32	107.45	110.11	102.59	132.81	110.72	101.03	110.08	89.48	149.35	92.406	128.33	129.58	78.998	103.5	146.5	115.37	105.11	101.92	105.42	121.9	117.69	121.54	123.99	133.66	130.19	102.25	125.63	99.549	122	99.671	100.27	108.12	106.73
TGIF1	4260189	692.43	719.29	1147	1651.6	1148.3	1529.8	646.74	979.66	1260.4	1937.7	743.66	593.33	725.95	1477.4	1074.7	1065.4	799.67	944.94	2734.3	1588.9	1173.4	1489.6	516.84	3224.6	264.46	1168.2	1487	257.79	864.28	1946.2	2899.6	1847.6	1032.6	1873.2	1979.7	1561.3	862.76	2054	3286.9	1468.4	2409.2	970.56	1214.5	2761.2	1198.6	1848	1765.8	1727.5
CTNNB1	4260379	907.56	453.32	798.82	1092.4	789.9	723.75	380.24	600.22	1177.7	2100.2	492.05	434.67	260.83	476.63	1029.4	337.17	449.38	650.5	1638.2	1869.7	742.34	647.55	172.31	2707.5	159.39	542.08	868.75	180.96	427.83	586.55	296.57	748.56	577.46	1357.9	513.35	401.14	296.78	889.59	2032.7	806.58	1038.2	627.7	816.31	515.32	642.19	1584.8	2721.5	521.12
NR2E1	4260446	101.65	110.81	107.83	120.09	108.96	126.7	98.962	101.4	108.72	130.11	100.18	110.55	109.64	95.003	110.01	127.84	115.07	117.51	152.49	135.87	97.613	98.145	89.101	122.15	117.62	113.16	145.73	97.344	97.703	132.66	123.67	114.92	138.23	126.17	152.91	216.27	123.84	132.6	131.38	110.21	117.87	106.97	142.34	125.64	105.32	111.48	115.57	115.19
MAX	4260497	116.67	112.77	140.15	110.8	157.02	151.35	111.36	113.2	136.67	266.4	156.84	114.96	97.797	129.55	132.66	138.29	128.27	127.84	202.43	197.44	107.63	144.95	77.767	274.69	95.146	123.06	165.63	87.671	131.35	158.16	132.12	144.77	116.05	146.27	161.72	179.15	135.56	127.67	193.25	176.39	120.06	148.03	132.07	142.81	121.11	156.9	176.13	126.89
NFKBIA	4280113	4767.6	6758.4	5526.2	7165.1	5927.1	9435.7	6360.9	9460.8	6748.2	6533.3	5924.1	6963.3	7889.8	8324.5	8463.7	9583.5	7064.1	14925	9680.9	12373	7901.4	7444.9	3590.6	33146	3884.4	20444	6817.7	7425.9	3552.2	9890.9	5777.6	6535.9	9099.4	15482	4503.2	10740	5026.3	12300	8396.3	6045.6	7478.7	8068.3	6596.1	7353.9	11445	8297.7	7736.2	8089.3
LMO3	4280341	492.37	203.94	116.63	516.67	1057.6	422.44	242.08	378.72	383.34	678.12	352.59	204.36	105.47	100.26	294.36	225.28	137.87	114.56	99.267	736.99	83.315	180.45	77.901	123.15	113.89	486.82	206.99	103.06	90.525	145.74	98.651	103.57	164.03	303.09	140.01	116.06	191.45	172.99	105.3	119.89	405.49	255.47	173.98	171.68	181.71	478.72	429.81	107.75
SMARCA1	430132	303.42	403.25	161.05	611.88	1117.8	497.26	206.72	156.99	497.78	2047.4	877.31	304.99	358.11	440.11	797.08	652.2	339.63	337.92	1075.7	2071.7	439.41	352.37	121.74	513.61	162.45	607.88	663.07	204.29	237.21	505.18	1499.1	893.9	670.4	607.11	597.69	788.56	609.51	1032.3	681.52	827.62	751.33	575.37	759.87	948.44	802.18	1097.4	1148.3	418.78
TAF7	430270	641.69	449.44	610.8	886.63	860.69	538.13	318.9	478	690.8	2171	471.37	460.75	500.77	502.8	876.56	909.89	442.79	790.43	1321.9	2174	590.05	486.93	127.28	1475.6	172.62	1247.7	789.71	246.2	713.64	896.67	512.57	1202.9	853.05	1306.2	659.26	655.96	401.43	1053.7	1091.3	960.22	1039.1	939.05	666.76	748.13	1058	686.98	1695.6	871.65
HOXB9	430296	79.707	90.535	78.264	89.006	98.46	93.051	73.774	82.95	92.47	98.621	84.574	92.69	88.873	82.25	78.158	99.69	82.38	85.837	115.14	101.89	81.152	85.765	69.838	113.37	92.555	105.86	103.57	76.198	87.321	125.26	86.386	104.9	109.81	94.053	116.44	107.74	106.49	104.82	103.85	107.05	87.057	94.286	96.391	96.808	82.778	90.05	97.116	97.278
TOB1	4390300	523.77	418.65	838.75	452	604.27	885.93	879.43	560.05	1918.8	878.14	621.81	459.74	361.61	561.13	611.61	984.8	610.08	627.42	1690.9	1291.7	970.71	1178.7	166.37	1619.1	173.1	685.56	429.61	190.1	231.37	790.97	901.37	523.81	689.97	855.68	1183.6	1174.2	340.51	753.49	1330	936.42	1715.9	518.35	656.31	4273.5	1165.7	1458.4	912.19	1950.8
ZHX2	4390646	722.09	374.71	585.33	728.33	968.25	791.9	585.55	285.17	745.26	859.24	809.88	1194.6	1068.1	862.03	508.93	480.3	440.49	880.63	1186.1	1106	429.01	1040.3	258.73	3658.3	177.64	613.78	408.82	291.62	285.3	1970.7	444.97	385.11	672.57	737.08	818.83	922.76	425.06	880.56	830.82	1203.7	556.7	1246.8	731.46	694.83	779.05	668.29	519.48	931.09
DEK	4480180	974.25	1605.8	4910.1	3018.6	1937.1	2153.9	768.86	1869.3	2874	7810.3	1658.8	1233.2	939.22	2206.3	2679.3	3798.6	1350.3	3286.7	10418	3004.7	1880.1	2428.5	814.32	7806.9	590.26	1706.6	3689.2	901.3	3287.8	3958.7	5359	4054.8	1846.5	1779.7	5654.9	3176.6	1866.1	2813.3	15408	3014.8	3022.2	2877.9	2503.4	3319.6	2474.2	2500	5652.5	3181.1
FOXO4	4480575	242.66	244.25	220.3	229.42	277.31	235.75	263.3	176.25	276.42	653.71	211.95	230.26	266.84	189.35	257.5	503.49	246.96	315.51	362	756.26	215.92	274.82	89.915	368.32	128.95	320.24	254.63	162.11	236.82	306.36	196.21	292.13	234.3	382.75	559.82	470.56	280.25	421.19	251.48	372.06	314.79	454.54	403.67	384.74	502.12	447.13	552.17	293.3
CREM	4480576	162.7	134.29	221.32	166.05	218.03	158.07	109.23	242.09	209.4	365.96	123.97	150.95	152.97	124.11	145.53	194.84	141	140.42	285.43	196.32	112.07	198.13	100.06	241.73	108.51	172.39	244.83	89.025	180.74	246.38	136.44	278.26	198.46	231.45	403.65	194.46	243.99	257.72	166.07	297.83	449.77	251.92	234.88	487.79	177.99	188.44	179.86	389.33
HEXIM1	4490286	111.17	113.37	106.6	127.4	119.23	125.68	125.5	111.5	113.24	120.22	108.77	106.5	116.85	139.23	120.9	170.12	119.62	122.4	157.67	172.15	129.62	123.31	94.185	195.97	102.09	135.43	131.09	98.717	109.66	129.03	154.55	154.29	226.81	161.76	178.2	178.56	122.49	172.28	150.74	153.99	156.16	143.68	148.61	137.01	158.13	170.31	152.67	174.29
TWIST1	4490673	154	224.02	375.86	211.38	365.27	211.02	133.75	187.57	197.11	252.74	147.78	196.82	177.93	323.78	266.78	352.06	288.49	764.47	2046.5	167.18	980.68	305.6	286.45	862.94	108.75	191.29	355.75	106.15	311.75	410.28	328.51	979.56	201.8	163.1	555.78	356.75	169.46	310.07	6466.7	214.68	230.13	298.68	233.74	360.69	195.58	406.35	278.37	401
SOX10	450088	81.588	99.936	75.87	87.355	93.618	90.784	79.408	82.619	86.695	97.419	82.937	84.064	89.149	87.519	90.982	105.86	79.786	96.134	123.14	123.1	92.656	88.468	68.442	139.47	93.112	94.715	118.27	73.613	83.383	116.54	97.661	121.89	98.923	105.9	116.41	117.07	97.575	105.03	115.24	93.995	92.664	110.23	89.789	118.96	90.44	128.22	117.4	84.511
RBPJ	450538	87.958	87.707	84.007	93.77	103.14	85.552	78.168	94.416	89.384	122.13	80.878	75.399	77.956	89.771	88.601	126.89	90.171	109.89	125.29	139.76	85.729	87.694	67.386	106.92	86.362	117.47	132.34	70.603	95.283	115.56	115.63	115.07	130.96	96.508	141.94	99.077	118.75	109.55	142.19	118.8	108.29	118.01	107.92	87.129	106	93.321	95.87	85.333
VGLL1	4540619	95.113	155.72	85.718	115.09	126.56	150.93	91.421	89.677	159.05	101.3	176.49	114.62	115.65	210.2	129.46	1593.8	262.34	101.53	156.37	126.48	98.407	157.18	80.108	158.53	119.43	128.63	129.89	87.446	97.815	124.8	197.38	109.62	334.76	122.16	119.45	117.01	316.15	184.99	118.6	118.36	124.9	108.66	226.15	142.07	178.25	130.95	120.75	100.78
HOXD12	4560128	200.53	208.57	262.96	233.26	210.53	193.59	203.64	187.63	272.07	416.42	249.09	209.18	196.06	200.56	230.43	262.87	217.73	212.73	620.17	474.4	246.53	238.53	130.94	394.23	131.69	225.42	287.77	129.67	275.24	268.58	219.7	320.91	216.01	224.25	632.19	257.34	215.29	291.06	292.4	278.75	225.81	332.21	369.74	295.95	294.37	347.14	307.04	198.73
BACH2	4560561	100.48	109.45	92.62	126.13	102.56	120.39	98.64	106.74	108.35	116.8	101.94	107.58	95.558	101.76	95.421	116.93	96.439	88.855	158.6	110.86	99.739	97.762	87.247	110.73	106.64	111.86	126.73	93.282	83.245	120.54	100.44	105.45	110.5	107.99	120.88	116.05	120.67	112.31	124.73	96.144	107.99	96.369	103.14	98.47	99.516	105.65	96.187	104.9
ID4	460364	111.33	275.27	349.2	105.44	99.103	278.46	166.85	120.88	206.3	1054.1	131.81	342.51	103.26	186	249.6	168.85	504.77	231.72	487.6	273.09	381.98	162.58	99.156	361.96	178.92	403.17	133.84	174.45	105.79	207.69	109.87	144.59	192.45	255.89	139.57	322.86	179.67	681.81	691.99	131.26	433.56	340.12	309.35	348.28	338.03	196.08	425.4	209.92
CARM1	460382	954.19	1612.9	1587.7	1098.8	1319	1499.1	840.79	837.66	1047.2	1965.1	812.42	1072	1217.6	1322.9	1187	1468.4	1329.2	1602.1	2295	960.79	1795.2	2089.2	1259.3	3294.2	536.75	1244.9	1640.9	604.01	972.17	2674.2	1228	2748.6	846.7	1309.5	2002.1	4918.2	1629.5	1922.4	4482.9	1322.1	951.55	1572.8	1082.4	2041.2	1061.9	951.14	1826.7	1531.7
SMARCD3	460463	112.79	135.1	74.116	122.06	139.91	188.28	129.83	106.44	274.16	213.48	154.68	147.02	163.27	125.8	153.28	106.47	123.82	131.31	110.78	247.45	130.74	137.74	81.16	220.61	107.56	156.18	116.26	86.54	105.53	150.94	113.91	146.19	147.23	174.79	122.68	189.17	134.76	510.93	95.19	188.79	154.16	153.61	206.46	114.55	135.85	258.3	165.58	120.29
FOXA2	4610592	1865.3	1484.6	191.37	1427.8	933.99	3226.2	3016.7	808.64	4696.4	4286.2	1276.2	819.5	1099.9	3246.3	2375.2	112.02	673.09	279.81	3227	7470.1	184.76	454.28	1497.5	352.99	1473.3	5552.5	2103.7	1246.5	741.23	318.89	157.8	2692.8	5210	3669.5	529.68	184.54	2412.8	7311.8	497.43	5480.5	6288.1	1341.7	2866.5	613.7	4068	4888	6221.7	2280.6
MAX	4640220	124.74	176.03	135.57	142.49	168.91	142.51	135.5	97.741	136.78	200.72	253.4	152.26	173.16	190.01	209.36	236.4	195.84	148.47	423.29	256.18	145.12	152.32	98.616	200.29	132.49	211.92	201.31	111.91	153.2	177.74	192.52	205.93	173.3	169.75	201	245.19	158.45	192.57	235.38	162.75	128.04	204.29	217.06	158.88	141.27	159.63	204.72	159.26
MAX	4640521	79.078	96.758	82.526	92.979	96.206	90.956	86.44	86.449	91.263	100.26	105.54	99.981	98.238	123.25	101.26	107.21	94.956	101.47	107.02	116.31	92.835	80.877	69.36	120.24	98.238	118.15	112.02	72.646	87.484	101.95	108.71	104.64	111.21	101.22	105.61	113.13	98.69	106.64	100.68	101.93	91.549	115.88	89.764	94.188	99.986	106.83	119.21	95.278
LSR	4730692	196.67	151.52	249.62	320.92	333.65	351.07	198.49	165.62	253.44	418.24	327.48	134.21	173.12	160.92	260.64	242.37	249.36	221.48	513.21	337.55	243.97	273.94	109.27	585.9	117.01	183.31	246.04	100.03	101.69	213	205.65	604.44	156.66	188.73	182.52	475.93	243.62	197.76	491.53	426.9	211.65	234.2	161.31	351.46	144.64	400.51	596.99	227.07
TCEB2	4730743	5242.8	4194.4	3931.6	6731.9	4882.7	3447	3740.4	3993.8	4382.1	7158.7	4256.3	2425.2	4392.9	4559.7	9528.2	5258.9	3603.6	3724.9	15610	6888.8	5056.8	7767.7	1183	12668	1665.4	4833.4	6556.9	1650.6	3924.5	4126.4	6563.9	9693.3	3305.6	5323.8	4536.9	5965.5	2244.3	4510.1	5525.7	7657.7	4824.2	5394	7014	8329	3676.6	8206.3	9311.4	5668
RUVBL2	4780537	449.57	265.53	569.25	604.56	708.15	370.25	228.38	538.99	534.92	807.17	349.61	266.88	310.86	347.43	335.28	787.82	282.07	409.73	1228.6	566.93	376.86	864.46	213.09	2061.8	125.8	374.23	527.25	127.39	746.11	469.14	573.68	635.42	295.02	480.01	859.33	999.14	242.49	364.93	1361	576.01	362.98	377.84	429.98	1084.4	265.36	515.4	1003.1	412.15
MGA	4780605	97.326	127.58	102.74	115.63	117.31	113.6	100.49	122.01	107.89	131.01	97.052	131.77	120.63	103.6	132.54	122.41	232.49	109.64	113.19	132.85	101.17	111.1	98.6	225.23	97.946	136.37	120.54	95.885	80.421	120.81	108	211.88	112.66	205.78	120.63	177.77	111.39	137.5	188.3	106.27	121.61	415.16	118.24	216.17	120.77	184.35	161.93	138.12
ASH1L	4810239	94.164	119.09	147.5	124.1	113.55	125.23	101.26	106.55	137.35	262.13	123.26	116.27	112.79	103.49	123.36	128.8	115.55	132.51	204.57	183.21	92.531	111.44	86.885	322.33	106.34	135.46	132.25	82.322	121.51	122.96	124.28	271.19	122.73	237.61	155.02	256.96	128.75	138.83	240.49	169.94	123.16	222.02	120.33	259.22	110.23	253.12	230.65	124.1
ETV3	4810343	129.8	130.55	202.03	140.88	120.67	165.55	123.18	137.3	156.77	174.23	133.5	117.64	147.81	168.66	133.04	222.65	142.55	161.24	260.68	368.97	186.88	139.27	101.21	237.92	124.6	199.97	128.55	99.427	112.34	186.89	155.86	155.06	181.9	216.85	152.25	217.83	147.15	174.89	221.75	133.93	186.67	179.42	137.3	297.08	205.78	142.38	213.68	145.08
LDB2	4830148	533.17	1465.5	594.7	511.22	509.04	1460	1185.5	588.91	738.14	2242.6	556.42	2891.8	580.93	557.49	1748.7	663.33	1549	1087	2110.8	513.29	1173.8	1023.1	376.16	1301.9	417.11	769.56	825.6	1044.4	510.73	1173.6	269.43	1230	619.96	2250.6	809.27	781.63	994.78	2115.2	663.69	917.31	4404.9	1589.6	1006.4	932.09	1344.7	2316.9	813.42	999.28
PAX8	4850070	102.38	86.867	84.762	110.51	173.61	94.594	85.619	93.843	106.5	105.21	82.803	96.611	99.987	93.601	103.14	113.36	80.338	103.87	106.66	115.89	80.833	91.672	68.832	116.22	86.615	107.05	92.615	64.968	100.39	99.488	123.69	123.99	110.48	100.34	99.258	112.65	110.63	127.44	113.12	99.825	100.02	107.28	97.151	101.31	116.04	91.586	86.231	112.74
HCFC1	4850296	2156.6	1650.6	2708	3531	2805.3	2377.6	1606	1511.1	2637	3627.4	2075.3	1570.1	1453.8	2036	1968.3	3420	1244	2715.9	4477.6	4550.3	2126	3169.4	1396.1	5505.6	566.87	2586	2594.5	769.84	2277.5	3548.5	2468.8	4047.1	1468.4	2582.1	2893	3571.4	1826.8	3420.2	5394.8	3190	2214.5	2308.5	1813.3	4378.3	2551.7	3814.6	3857.8	2420.1
EHMT2	4850609	70.427	80.359	70.381	83.877	80.664	86.281	68.753	75.748	79.948	108.54	77.566	88.87	82.468	77.209	83.968	94.238	94.115	74.723	111.04	88.724	70.727	79.03	58.897	108.39	68.891	96.662	103.9	66.729	84.221	109.25	93.524	97.078	83.387	90.616	105.81	85.945	107.07	88.738	96.11	87.005	86.723	100.1	82.836	108.25	92.032	86.525	87.107	113.03
SIRT2	4860411	119.81	141.15	122.11	157.78	150.72	199.73	154.44	89.915	148.76	312.06	141.96	136.63	156.85	151.31	167.47	254.05	153.63	188.36	304.6	355.1	179.14	172.14	77.309	517.63	92.223	210.59	244.87	97.691	148.77	214.17	215.14	482.79	154.02	205.96	241.44	341.93	165.57	276.38	258.2	189.95	218.15	189.25	230.33	216.67	175.85	256.49	249.08	178.24
TCEA2	4880014	333.07	680.4	268.89	473.44	280.76	598.85	434.22	276.66	306.17	425.41	576.33	499.03	291.21	280.71	727.44	460	454.77	515.46	290.99	1100.4	392.19	454.3	175.36	444.52	236.9	542.24	329.31	263.43	399.99	356.03	650.14	721.88	443.64	622.24	821.82	879.46	335.51	1642.4	488.61	513.65	316.35	387.18	501.13	1448.8	660.3	816.77	369.67	308.92
ZBTB17	4880397	290.47	335.22	374.92	449.88	349.46	361.38	298.32	336.95	384.94	356.64	328.02	281.77	352.15	541.85	425.75	536.02	368.35	471.36	902.09	710.3	346.75	361.69	219.26	757	189.85	512.58	284.43	203.61	261.22	355.24	356.79	490.5	316.95	493.62	296.38	837.24	293.34	516.03	408.97	313.3	283.06	378.17	321.43	650.85	326.25	572.34	622.77	469.56
ANKRD6	4880465	184.71	458.17	241.67	373.87	214.93	476.11	369.61	438.84	680.07	381.79	215.88	293.21	543.65	230.41	644.51	599.02	259.28	561.45	421.48	1664.3	309.12	481.02	279.41	296.21	198.66	564.69	249.74	268.97	318.8	356.47	526.8	253.14	244.45	884.06	449.51	304.21	214.46	593.96	953.17	315.22	499.21	393.19	708.12	177.45	685.67	622.19	853.28	374.31
SIRT2	4890066	96.577	115.36	115.79	133.37	142.64	186.72	142.68	114.75	156.76	307.01	139.55	117.41	127.66	112.46	141.58	174.31	144.82	146.64	247.43	325.14	137.16	170.17	70.83	439.52	93.791	153.82	185.94	82.391	117.44	149.26	168.62	448.82	124.77	174.81	154.32	284.21	139.1	158.6	226.8	138.04	134.05	140.36	146.56	184.32	139.24	214.75	216.99	140.9
AHR	4890672	23443	23858	24814	20819	23777	23889	22262	15929	18968	16670	25913	25323	26347	28800	26067	21312	21701	21486	19763	39410	25965	22708	28651	21386	19513	30055	19662	28891	15084	24669	18817	23373	29412	37378	18213	40435	23036	36630	31211	18174	23837	25004	27573	23868	32307	22970	22370	20317
GTF2IRD1	4900187	85.341	103.45	95.296	95.288	94.219	91.659	87.499	92.891	101.28	113.88	91.503	99.53	98.681	90.697	97.144	107.33	88.283	89.27	112.1	108.6	93.679	101.94	77.302	121.25	92.4	107.9	119	80.971	95.912	114.4	110.92	107.97	107.93	102.5	117.83	107.72	103.01	98.81	106.52	106.63	95.959	98.797	104.54	95.487	98.647	95.328	100.65	89.885
FOXJ2	4900332	876.67	1007.9	1173.6	1047.5	2020.1	904.67	941.58	750.99	1672.6	1311.7	994	1325	1736.2	1144.6	1246.4	1486.6	1002.2	1123.8	3729.5	1903.2	1211.6	1647.3	542.73	1692	543.5	1670.6	832.84	567.65	877.08	1418.2	1494	1990.9	920.76	1261.1	1453.5	2496.9	972.96	1560.7	2314.8	1570.7	1285.6	1451.2	1461.6	2072	1302.4	2130.3	3297.9	1282.5
TCF3	4900348	237.67	269.03	210.97	347.62	317.3	457.08	217.79	323.36	247.86	561.24	266.03	274.7	194.23	293.42	260.56	603.44	330.94	719.78	571.37	481.7	305.36	341.38	137.82	462.47	129.04	347.1	317.89	127.48	223.58	657.45	375.69	596.69	312.59	435.49	285	828.59	422.58	650.17	850.56	264.55	259.62	436	299.77	776.92	350.02	514.33	661.48	346.55
RUVBL1	4900465	240.5	281.37	946.65	673.62	639.68	438.3	308.81	547.79	507.29	887.24	546.99	273.23	242.15	350.21	384.39	928.17	277.81	430.03	2210.4	448.08	351.73	907.34	206.51	2618.3	155.83	306.47	525.47	155.36	603.21	646.98	541.87	603.78	290.7	479.06	1117	909.58	306.52	418.55	1287.1	640.76	319.43	332.31	379.74	1169.1	262.9	463.45	592.79	348.76
MBD2	4920291	77.024	104.11	90.013	98.531	93.607	99.136	81.603	91.572	86.424	158.62	87.19	87.914	79.167	77.87	91.621	93.756	86.711	97.703	159.78	122.16	86.425	94.238	66.243	165.43	89.394	107.95	102.9	73.715	84.571	133.89	103.55	157.4	100.37	101.52	111.63	107.14	88.612	111.97	110.91	117.42	115.58	110.67	95.052	111.11	89.501	112.64	165.57	97.299
CDKN2C	4920593	169.18	161.42	1038.5	162.56	265.41	193.19	185.96	178.56	227.76	649.76	131.6	229.8	107.49	127.01	179.07	402.31	189.15	195.75	295.72	311.59	142.61	161.16	96.192	519.32	108.26	230.14	246.08	120.83	194.62	268.98	125.9	248.65	199.95	208.27	212.6	278.65	133.21	401.4	239.45	193.36	263.41	273.06	323.11	157.36	322.41	224.51	244.26	214.87
TCF12	50086	238.24	555.55	325.13	350.25	451.08	467.62	240.35	292.25	461.34	1352	315.07	375.81	302.6	339.18	704.99	617.46	582.52	710.05	1789.6	916.76	549.92	368.42	238.35	714.31	185.88	646.33	446.21	160.53	675.38	817.44	307.4	746.66	396.41	631.58	856.27	496.25	439.17	1322.9	1610.9	512.01	812.14	581.36	649.22	624.55	828.58	850.49	900.9	571.69
SNAI2	50255	105.95	217.8	221.79	122.7	156.06	169.46	112.66	158.1	119.35	222.2	101.49	160.76	110.5	122.37	293.05	140.1	221.89	335.77	1894.7	150.16	625.07	338.61	101.57	926.14	111.03	137.85	163.45	96.075	162.03	584.61	167.62	212.61	112.01	148.43	165.84	378.37	131.92	167.46	130.53	135.03	167.81	179.57	149.56	108.91	161.06	252.19	156.88	192.28
SIM1	5050400	71.531	86.239	74.673	71.91	76.291	82.362	85.849	68.493	92.453	107.2	79.431	79.368	79.385	87.677	78.911	104.29	83.252	69.207	120.7	86.129	76.196	86.038	73.734	119.57	89.498	89.098	93.624	71.821	74.159	103.21	99.925	93.487	95.937	99.109	101.19	106.15	94.772	98.824	101.5	93.367	92.325	102.79	94.427	100.14	87.83	94.46	90.151	94.557
ZEB2	5050441	170.09	374.49	181.44	164.28	336.84	402.87	228.88	249.03	247.38	657.13	165.54	386.99	109.13	146.37	589.54	357.5	602.26	350.42	505.74	247.7	259.55	221.79	123.57	443.12	149.94	270.77	283.08	194.68	514.05	455.68	103.09	1237.5	202	594.69	472.59	201.38	254.53	546.61	240.61	277.15	705.42	685.32	428.73	189.44	560.09	459.52	476.35	240.15
PIAS2	5050477	210.35	250.61	353.67	421.33	251.81	353.98	218.22	211.25	358.66	408.15	275.33	319.37	361.33	299.7	280.44	377.25	256.14	326.78	522.27	537.79	220.64	436.37	230.71	829.21	145.87	387.64	196.76	146.06	343.99	464.38	477.4	474.51	274.37	415.66	468.92	732.8	193.77	619.61	741.94	365.03	440.61	368.41	406.96	549.08	396.64	402.16	367.71	224.61
VENTX	5050634	126.96	129.66	82.046	112.96	205.77	166.01	137.32	115.29	133.43	134.52	140.78	133.34	100.52	200.99	226.33	129.25	165.68	96.792	131.05	147.69	128.24	124.8	126.08	147.57	106.21	135.38	160.08	128.33	123	130.17	102.08	260.13	144.9	153.42	117.34	118.87	139.34	119.92	163.14	119.35	137.65	139.98	145.61	122.94	156.35	163.61	172	108.66
TULP4	5050646	71.65	85.706	68.552	90.452	92.383	85.96	78.165	85.047	92.457	92.838	75.676	87.65	81.511	76.641	79.715	95.496	85.047	81.71	112.59	97.078	72.506	87.568	73.517	88.206	85.723	106.52	120.14	66.549	78.851	101.76	97.553	105.43	94.869	92.886	96.63	95.707	101.58	95.742	91.487	88.92	89.588	97.626	93.25	95.602	83.36	86.255	93.472	82.206
ESRRG	5080136	92.884	159.85	82.873	216.3	140.3	129.41	123.31	95.808	252.59	352.76	100.91	122.39	196.85	189.13	168.65	220.74	192.89	113.81	155.52	1150.2	84.175	126.79	109.57	107.85	118.04	153.81	112.12	137.88	72.407	294.06	133.13	100.01	115.3	158.11	228.06	97.495	107.79	178.98	859.56	121.81	139.28	118.84	247.02	106.66	194.21	282.62	294.85	167.03
NOTCH1	5080167	591.12	640.47	1560.7	501.2	650.78	938.07	707.51	531.28	945.12	1103.4	513.14	1349	1136.1	906.06	656.1	463.38	777.68	3931.8	954.49	945.87	845.66	1444.1	522.33	1793.9	296.34	710.64	467.34	359.72	598.96	1477.8	1173.8	852.76	439.05	1387.7	1203	388.8	644.86	1171.9	1550	526.21	655.18	725.18	461.48	933.46	725.86	887.34	492.79	534.47
ZBTB16	5080450	1023.5	299.47	107.65	161.81	657.02	171.97	278.85	448.95	342.4	175.38	241.84	460.99	155.3	492.46	1599.6	321.24	205.02	896	93.949	1397.6	164	113.47	143.96	153.08	138.55	151.28	145.19	184.17	111.33	141.59	103.21	127.43	1182.8	2379.7	143.94	134.12	1089	277.98	313.7	169.29	717.61	153.15	204.81	222.05	609.33	278.53	266.78	147.92
EHF	5090132	288.77	122.37	569.55	217.82	674.7	502.21	224.47	85.426	621.31	907.03	319.02	195.55	147.65	210.69	322.03	1546.5	180.56	867.14	1674.5	1575.7	132.92	199	78.026	4610.8	108.95	263.32	247.54	102.31	86.073	390.34	141.05	435.32	290.64	541.33	269.54	874.65	273.67	473.68	287.49	532.84	307.82	288.26	440.57	199.02	386.48	1261.7	1737.4	900.33
FOXC1	5090750	708.42	867.88	3355.3	3840.3	515.02	1572.4	1326.5	829.68	1168.5	4742.1	458.76	1653.8	1616.6	474.6	748.65	269.68	2968.5	3631.7	4522.1	709.73	2328.7	1998.5	735.11	351.38	256.45	2254.3	850.9	692.33	700.59	589.48	1504.8	1351.3	906.73	2498.9	774.21	368.26	1047.6	3723.3	3014.4	1297.2	501.47	560.2	1718.9	1979.3	802.65	3333.4	2487.2	475.13
CTNNB1	5130681	82.066	102.17	90.332	99.318	101.13	106.49	81.169	109.31	95.294	103.3	93.524	92.756	93.059	94.019	86.269	108.47	86.448	91.386	91.79	82.256	77.536	100.12	80.773	102.49	96.813	109.85	125.53	82.162	85.331	105.82	102.57	105.87	110.37	97.073	102.34	102.48	118.21	101	104.31	97.264	101.68	84.289	95.016	104.79	96.443	89.644	98.426	101.56
HHEX	5130750	184.09	316.84	187.68	214.05	233.92	341.93	329.58	202.77	283.43	462.73	203.72	546.77	224.01	312.27	355.04	488.77	452.79	263.36	351.22	444.37	230.38	399.77	159.4	340.78	129.99	263.42	311.89	304.1	479.8	895.27	705.22	1196.6	283.4	351.55	712.83	150.24	320.45	520.89	299.97	343.72	587.23	755.05	508.9	505.32	563.27	474.14	383.58	220.01
LBH	5130753	121.73	133.18	108.3	120.43	127	164.49	118.05	124.05	151.57	146.85	138.22	146.99	137.97	126.16	142.48	142.89	155.81	135.67	124.53	153.96	127.73	148.9	130.67	173.95	149.46	149.22	166.56	113.54	109.77	165.5	166.48	133.1	136.27	151.75	150.5	158.48	167.98	145.57	218.32	138.48	158.03	161.73	132.38	151.55	158.3	162.6	135.01	143.94
MYEF2	520608	77.278	91.596	69.864	92.658	81.318	90.587	77.491	71.613	82.561	98.785	87.843	86.956	87.15	78.897	95.615	102.42	78.136	80.439	110.36	110.11	81.794	96.757	61.112	114.06	78.195	105.2	115.12	66.898	94.743	100.14	93.657	96.039	113.96	81.387	107.94	92.113	102.11	108.21	102.85	102.11	89.501	76.66	92.654	92.224	85.338	96.58	89.001	82.417
TCEB3B	5220088	75.737	89.658	70.763	91.929	81.62	81.944	82.729	88.61	79.079	93.089	86.216	82.536	84.858	86.021	67.682	106.18	79.893	78.742	82.565	96.868	88.369	84.084	68.265	131.39	86.811	100.07	104.38	74.402	77.257	103.68	90.527	100.44	93.987	104.75	104.24	113.08	105.53	97.02	120.43	80.844	82.521	105.16	90.282	104.86	81.757	97.228	99.773	85.822
NR0B2	5220253	77.272	85.998	81.534	86.498	88.95	132.37	119.79	76.595	221.16	91.226	80.624	85.963	121.73	82.093	87.281	97.948	75.066	74.685	90.105	256.9	70.418	82.904	76.258	109.2	99.738	105.73	108.74	78.364	71.71	101.72	80.659	97.984	88.944	105.74	100.14	89.795	105.92	114.46	97.695	124.42	132.82	87.76	88.904	92.4	95.462	118.44	106.82	89.061
RREB1	5220397	96.698	112.89	126.85	141.22	128.67	125.39	94.484	111.05	139.29	157.8	124.77	108.42	91.64	103.28	114.17	116.09	114.55	120.96	227.65	168.93	112.7	113.02	87.631	187.55	108.66	117.39	110.98	92.106	100.36	140.67	103.23	157.83	132.23	149.22	134.73	167.45	117.4	129.13	166.46	131.68	130.42	139.74	108.22	181.16	119.36	147.21	163.68	122.67
HMGA2	5260091	84.374	114.31	85.504	97.608	111.57	101.98	89.54	88.461	96.754	178.03	95.571	99.56	88.159	110.36	112.36	114.28	101.91	94.65	245.3	122.75	106.05	124.89	82.828	113.22	100.98	112.99	257.5	81.993	100.69	132.27	105.24	171.82	131.83	84.978	131.11	129.06	110.89	115.88	156.73	115.47	88.369	98.265	266.27	102.59	97.689	147.11	98.069	98.786
ZNF238	5270164	96.631	94.648	92.644	117.84	110.33	95.089	79.499	96.167	96.306	118.36	102.63	98.605	91.727	100.13	95.159	117.42	94.527	94.732	115.75	111.36	91.259	97.424	75.757	125.8	98.67	110.35	117.08	78.21	84.773	120.88	105.05	110.61	109.31	98.586	123.66	105.71	110.87	107.43	100.14	94.612	96.751	95.269	99.62	96.417	104.26	95.087	100.91	91.607
NAT8	5290544	82.943	103.18	85.74	101.88	95.832	87.166	92.201	95.22	92.159	117.93	87.276	103.41	95.626	93.023	86.768	108.35	102.08	96.667	107.48	108.15	88.286	96.861	91.964	118	105.75	103.21	106.62	92.416	90.372	104.42	105.09	109.9	102.2	121.34	116.16	113.45	111.03	103.49	106.51	106.64	102.65	108.59	98.512	114.73	95.992	117.2	106.2	92.789
TCEA2	5290577	90.244	130.56	89.596	102.93	95.957	110.1	107.6	90.202	96.538	131.09	113.85	112.82	96.731	93.392	145.27	118.1	99.713	99.306	152.62	188.4	96.943	107.4	81.906	135.9	99.4	113.88	112.55	84.161	119.11	111.54	117.96	127.83	90.596	121.11	129.27	149.29	112.49	169.55	160.58	109.58	97.776	109.43	126.37	119.11	128.04	143.13	112.22	103.85
CITED1	5290711	76.033	89.331	77.065	106.24	92.594	96.008	85.286	92.86	178.59	97.691	77.472	81.64	83.374	74.394	97.254	100.53	90.203	90.037	104.61	127.58	80.692	90.315	79.225	110.47	116.23	97.125	100.39	78.647	80.975	97.892	90.624	113.3	90.506	118.97	99.191	103.52	111.79	97.265	115.07	106.62	126.2	98.018	95.618	108.13	97.879	101.72	102.69	100.75
TLE4	5310360	255.76	299.8	599.72	585.4	352.63	532.2	444.49	205.57	373.3	1063.6	224.59	446.15	132.71	447.12	772.68	459.68	536.58	1939.4	956.84	839.7	622.43	397.69	125.61	1787.4	202.62	430.45	293.37	248.04	316.99	953.95	1252.7	908.94	634.59	661.82	677.07	626.22	327.85	605.46	1013.9	814.12	821.22	769.69	540.53	207.69	924.82	561.81	1020.7	308.07
FOXN3	5340102	76.966	88.386	74.097	84.614	93.677	94.067	74.866	86.358	85.46	85.115	84.588	80.14	72.046	85.65	80.453	92.783	84.033	74.079	102.95	90.598	81.027	82.428	65.959	99.038	83.515	94.99	95.866	77.792	73.668	101.35	85.076	96.866	98.237	93.055	93.429	98.277	97.843	98.238	102.12	93.267	87.551	87.65	99.934	87.279	86.666	89.187	90.561	85.685
TCF21	5360112	102	164.33	80.183	114.97	106.55	128.25	203.35	97.634	134.2	153.67	97.85	210.61	88.634	103.56	249.28	107.21	191.06	123.84	126.55	114.33	99.112	128.93	76.845	138.51	96.764	128.93	112.74	81.885	87.784	124.54	88.269	141.48	143.23	227.38	102.69	130.45	177.82	150.01	134.86	131.11	320.99	182.71	172.58	139.54	242.4	170.64	131.33	147.26
LMO3	5360301	3464.8	3361.8	234.01	5253.7	4071.7	3622.5	2727.8	3797.8	4557.3	6164.9	1866.4	1309.4	164.91	464.24	3004.4	1535.8	1248.7	687	144.92	9642.7	100.43	680.16	78.372	435.75	346.74	5391.4	560.78	629.84	195.91	499.19	100.1	434.65	1693.9	5119.8	266.8	300.09	1219.4	2219.9	328.2	370.33	6051	1652.3	2924.4	1047.7	3165.3	7117.7	4603.7	337
PROX1	5360689	136.28	102.73	83.346	93.727	108.61	100.36	83.484	83.515	110.97	166.89	84.878	98.892	79.353	91.886	88.439	135.49	130.37	163.51	197.61	126.74	79.972	93.035	126.43	107.89	88.152	121.01	135.67	71.668	89.183	155.24	96.932	121.43	184.79	104.28	117.71	97.409	110.7	201.55	1161.3	95.037	109.04	263.08	158.42	96.988	105.7	87.013	113.23	113.6
ZNF187	5390259	162.37	184.02	180.51	223.8	165.19	243.55	159.89	156.53	252.6	384.15	291.11	226.82	253.71	301.86	300.48	296.99	226.24	241.9	297.11	455.81	160.59	219.3	143.69	343.74	136.37	279.76	170.81	117.32	223.56	231.56	293.69	240.38	270.95	294.9	317.04	370.32	207.88	457.93	417.23	227.95	262.21	314.01	283.61	349.1	364.44	286.18	349.25	203.89
NFKBIE	540139	183.28	204.62	215.7	218.52	207.21	370.46	213.63	169.28	179.39	499.72	143.52	251.53	169.1	224.12	194.85	315.13	185.62	305.07	254.34	243.08	179.76	218.39	139.74	317.88	110.57	258.34	299.22	140.41	459.05	332.17	205.46	456.29	290.51	303.13	388.22	249.35	177.39	462.08	263.78	265.75	214.03	339.53	295.95	243.5	238.25	274.48	345.6	459.09
CEBPD	5490408	6345.7	1775.2	4145.5	5762.2	5769.2	4024.6	5028.4	2777.5	8376.5	8012.5	2062.8	6215.1	13292	3003.5	5633.6	3444.8	2972.6	8012.8	9988.4	10904	6104.2	4086.4	1023.9	22012	1367.4	5877.4	5435.6	912.32	2849.9	9173	4624.3	5173.4	3467.1	14062	3251.9	5752	4466.1	10061	3740.2	7120.7	9557.9	9980.3	5935.4	6165.4	5761.1	4734.4	11425	3152.1
LHX2	5550142	80.754	92.714	244.94	89.484	94.161	90.273	79.035	83.055	90.076	93.277	92.132	82.952	77.971	87.717	101.17	275.14	75.235	1094.4	176.3	83.439	84.441	98.818	129.77	591.04	88.369	99.838	124.77	75.264	93.631	126.73	216.61	117.77	85.293	107.69	115.76	162.02	130.31	114.1	1856.7	115.27	92.092	109.44	98.91	99.346	96.983	97.483	101.33	90.678
MITF	5560066	67.937	90.86	66.649	75.53	85.697	74.525	70.243	88.074	81.491	83.499	78.058	82.267	76.292	77.331	72.415	88.124	79.354	72.858	82.276	82.854	75.14	82.338	68.538	86.133	85.796	90.692	95.321	65.142	94.746	107.86	98.929	94.379	101.1	76.48	100.89	75.965	101.79	96.86	78.563	72.886	89.518	77.425	86.109	76.331	74.895	87.389	77.028	86.559
PAX8	5560593	89.671	100.81	81.276	87.828	100.33	97.146	81.418	92.551	91.196	94.829	88.582	97.467	80.139	85.424	81.472	95.49	73.584	84.729	113.77	101.41	88.303	89.753	73.635	139.81	86.891	106.95	108.51	72.51	99.544	99.847	93.667	141.9	98.249	117.95	97.562	123.72	112.49	88.45	116.49	125.55	89.425	122.54	102.21	142.94	82.716	120.42	132.54	93.782
FBXW7	5560661	329.63	578.65	456.99	565.64	622.81	484.11	355.68	842.38	566.79	1136.6	460.44	837.48	519.96	428.55	1071.2	974.88	1007	1256	1147	1603.3	556.46	575.57	210.78	1471.8	220.82	1053.6	684.45	237.4	450.75	911.73	589.29	790.68	804.72	956.12	800.53	743.01	395.14	1784.5	1097.1	660.96	1108.3	1376	1037.9	851.25	993.8	952.67	1304.1	760.85
PYCARD	5570008	322.13	176.47	239.14	134.22	246.39	260.54	181.46	140.38	201.69	264.7	166.84	157.89	106.26	122.95	207.58	270.44	216.05	746.4	461.58	235.09	198.2	207.68	95.382	334.03	106.81	190.95	264	116.97	159.13	195.45	144.5	624.49	237.31	201.4	275.09	369.35	158.6	202.96	159.96	297.7	259.46	268.87	239.58	148.34	184.33	311.09	406.03	313.86
DMRT1	5570703	76.035	87.181	71.685	83.608	82.377	84.365	76.577	82.704	92.093	89.157	82.457	87.489	81.578	86.176	85.479	94.609	72.865	78.816	106.45	82.147	98.96	114.26	84.89	128.12	91.413	103.55	102.83	74.229	71.358	108.27	92.728	86.561	98.548	91.473	131.3	158.54	100.87	92.089	93.054	81.652	90.413	82.64	84.341	85.068	80.623	92.423	88.485	82.518
HMG20B	5670110	1508.7	2004.2	2393.4	1691.4	1827.3	1721.4	1336.1	1891	1699.2	2860.6	1768.5	1424.3	1306.4	1722.9	2072.8	1829.4	1447.8	2087.3	2037.8	2763.8	1956.9	1926.6	982.54	2977.1	897.36	2015.9	2100	973.82	1538	2453.4	1373.9	3577.4	1436.2	2709.9	1297.6	3931.4	1005.7	2955	3361.8	1855	1452.7	1341.8	2186.7	3617.5	1662.9	2486.9	2858.6	4707.7
TCF7	5670592	69.712	91.331	80.44	80.135	82.565	71.219	69.848	82.394	72.038	87.095	79.388	85.862	75.214	80.832	78.589	85.302	81.829	82.365	91.391	72.415	72.677	82.926	70.914	93.677	84.851	90.072	94.983	78.67	74.188	90.45	86.542	89.742	97.146	77.765	112.37	88.795	101.16	92.927	95.095	87.355	76.898	90.946	87.989	89.83	74.178	75.832	92.897	83.213
XBP1	5690066	1589.6	3542.9	1990.9	6191.2	3264.7	4105.3	2982.3	2925.8	7094.7	16897	2691.9	5646.2	2572.2	2765.5	6787	8755.2	8116.8	6520.9	9223.2	13365	2040	4404.9	528.26	9163.1	764.77	6984.4	4085.2	1446.4	1873.1	11809	2312	3949.1	3213	10046	5531	2911.2	5456.5	11570	5379.4	9057.7	13255	14436	19734	6917.2	9690.3	11526	17088	17056
TRIP13	5700373	237.93	393.53	688.47	258.81	472.08	275.1	109.05	645.71	178.49	1144.9	222.22	170.64	394.76	240.98	219.46	1528	189.96	709.03	5245.5	152.36	1020.6	2410.3	482.1	2817.8	96.99	409.5	2055.4	106.67	651.42	1323.8	873.3	5443.2	169.43	298.67	1365.5	1266.8	521.54	251.12	3525.2	220.86	191.79	390.87	298.01	5730.3	126.36	479.31	571.73	1678
ANKRD26	5720162	101.79	140.4	144.5	125.57	103.48	149.45	88.549	119.36	115.23	250.22	123.27	119.92	141.87	144.3	149.47	170.89	124.01	166.21	239.67	191.32	157.52	119.66	103.3	221.23	108.07	148.93	173.08	99.237	205.12	170.83	162.2	224.26	148.3	161.77	212.93	372.79	218.74	183.35	278.59	151.57	272.03	188.29	184	441.39	167.06	162.26	166.69	174.39
ZNF14	5720626	91.385	150.42	85.549	142.22	100.58	113	93.825	109.4	133.21	334.36	109.69	120.5	105.6	133.37	159.6	165.56	131.85	143.12	165.67	261.6	114.81	113.61	82.607	214.58	108.57	189.9	166.39	98.605	105.22	167.94	155.11	138.21	173.91	167	196.38	193.52	136.58	237.29	260.1	215.51	165.4	197.3	188.96	185.9	210.63	200.72	242.38	132.75
TFEC	580050	78.452	90.382	81.134	100.18	92.294	96.568	75.856	86.894	97.528	110.21	84.866	86.433	85.309	94.603	98.16	109.07	91.353	97.8	104.66	86.634	83.461	89.473	79.208	111.39	92.954	110.29	111.92	77.519	92.642	111.44	109.2	128.58	104.77	101.18	144.89	99.926	115.35	111.97	92.113	98.255	92.841	100.76	106.1	90.085	102.91	99.323	108.09	100.08
KLF3	580594	74.61	79.862	84.853	113.61	108.62	102.13	90.987	95.394	94.58	115.78	83.485	86.211	83.961	81.536	85.079	116.13	82.616	86.858	112.45	108.75	89.556	91.542	79.215	115.82	86.335	88.265	105.48	75.14	81.852	109.34	94.626	104.18	92.931	103.26	106.71	100.59	92.552	100.12	112.78	96.952	104.81	107.92	83.392	103.28	88.702	105.01	98.02	107.7
TBX10	580673	90.5	94.846	93.12	98.984	106.5	91.807	92.657	91.201	100.61	115.18	96.686	101.14	99.288	89.881	97.316	105.84	82.786	85.298	143.85	107.21	94.967	100.61	78.92	124.27	95.537	100.98	101.1	78.738	83.97	106.1	112.34	118.92	105.26	110.71	113.29	112.37	108.45	110.73	114.96	99.259	104.38	94.718	102.91	119.08	97.017	89.549	93.694	104.62
SMAD6	580711	133.56	281.61	233.76	131.53	194.02	399.37	400.65	124.24	493.08	378.41	304.34	360.08	310.43	241.19	300.97	168.39	244.12	257.73	392.42	513.87	192.46	428.23	180.53	176.23	115.84	289.8	361.07	130.01	118.73	275.92	142.26	342.71	298.15	641.85	358.89	142.71	591.75	904.25	334.26	605.16	627.03	243.97	335.15	363.79	355.23	443.19	241.54	442.5
CTNNB1	5810184	135.13	113.76	112.87	119.31	123.32	152.61	113.67	122.93	135.11	135.86	117.65	104.44	114.36	123.77	146.4	123.82	129.55	122.15	143.22	197.77	125.16	105.19	91.278	154.03	111.23	142.41	121.4	102.42	92.021	128.01	99.702	143.54	129.91	180.41	140.18	120.55	127.7	164.06	166.93	125.13	144.14	139.47	118.46	129.57	156.73	173.3	181.84	118
SPI1	5810398	198.77	567.93	237.03	160.3	389.84	389.44	305.49	191.09	239.02	1126.3	222.17	221.55	135.92	196.43	908.27	733.08	1006.5	377.57	300.28	796.48	220.66	258.24	125.97	581.74	181.55	393.52	445.58	261.73	578.05	417.57	201.41	2962.4	519.4	908.18	873.27	305.66	443.14	1153	295.52	506.6	677.48	926.82	748.24	288.67	778.2	895.39	834.91	226.39
NFE2L3	5820035	1400.6	680.77	787.27	538.48	4191.9	1508.8	296.89	478.84	731.82	1016.4	2081	430.17	291.19	266.35	1266.7	1414.7	579.85	5803.6	3566.2	3654.4	662.24	709.42	304.23	2681.3	169.23	1643.6	2592	270.08	4475.3	1735.4	870.65	11529	1412.4	468.2	1628.3	870.4	581.7	1451.3	3732.6	2204.6	794.25	1152.6	1864.6	788.11	829.11	2415.9	4905.9	1714.8
NR3C1	5820204	267.29	192.07	216.58	244.36	359.93	304.86	174.68	200.71	250.52	667.36	287.77	314.14	190.65	194.78	307.22	282.98	257.13	201.86	369	766.95	219.23	225.35	92.637	428.66	108.05	402.01	352.01	104.83	428.51	377.08	132.28	431.78	271.04	387.38	318.78	236.38	255.44	455	261.21	423.79	533.51	427.84	299.65	289.87	402.27	349.97	316.43	187.44
PBX2	5820681	356.98	506.29	370.24	503.36	229.85	535.73	484.68	274.87	509.51	665.82	646.29	416.13	368.88	847.57	397.18	480.47	299.54	656.04	537.65	860.93	407.18	318.74	209.66	487.27	282.8	583.32	765.37	356.61	372.35	415.21	441.82	521.6	534.22	796.01	502.76	729.41	322.56	654.97	521.4	479.26	867.75	635.61	490.62	799.3	731.36	576.63	447.13	480.98
NFIC	5890768	94.662	102.57	111.51	106.82	110.81	112.92	96.402	103.31	101.48	120.36	101.32	98.018	97.81	96.306	97.369	99.007	80.253	87.443	119.59	120.99	92.978	95.852	82.192	146.13	84.113	109.75	114.48	86.198	96.62	117.99	102.05	122.18	108.72	124.58	106.47	119.79	118.46	115.26	124.73	115.11	97.972	100.69	102.5	105.26	94.895	118.46	112.98	104.53
HOXC13	5900438	91.709	143.97	77.009	151.32	92.66	157.83	110.23	100.74	137.08	109.84	86.87	93.636	120.46	138.29	95.581	180.04	89.246	98.762	134.97	122.24	292.43	145.6	74.936	338.36	143.25	332.45	129.68	103.35	111.17	161.08	249.87	100.23	110.99	147.26	117.58	381	116.19	114.04	126.13	99.171	201.79	104.6	174.19	144.03	109.85	163.31	488.47	294.17
HDAC4	5900468	262.81	332.28	188.09	358.8	241.66	386.93	226.91	290.78	474.32	635.7	245.75	307.67	258.88	282.33	321.79	456.26	291.52	515.81	659.25	875.48	324.91	332.46	231.9	837.26	167.96	415.3	278.57	182.96	390.1	1129.6	466.14	380.49	305.04	554.07	686.95	341.95	328.73	623.37	636.71	536.55	399.88	367.08	426.96	899.78	598.82	564.97	359.65	599.26
ZNF167	5900577	75.991	106.58	86.676	88.521	91.068	88.085	87.817	86.063	94.433	106.37	82.073	84.166	86.259	90.808	92.361	107.63	94.946	96.629	102.88	104.28	87.304	88.647	73.786	120.47	93.47	106.87	122.26	77.141	86.527	116.99	115.37	121.7	111.36	99.512	111.83	105.86	100.43	106.11	103.23	126.98	94.671	97.289	107.71	105.25	98.118	102.83	95.113	90.643
SMARCD3	5910632	319.75	415.4	165.03	331.31	464.35	606.97	436.42	203.68	1110	716.85	526.93	453.5	502.47	386.04	733.39	217	361.23	363.98	311.03	1134.7	419.37	359.9	215.5	762.76	209.19	500.29	198.68	238.23	183.86	380.36	177.67	399.04	402.45	626.07	209.7	516.85	303.15	2311.2	166.75	639.91	431.06	433.99	714.44	322.79	444.17	861.64	471.93	234.28
GATA3	5910719	94.968	101.19	90.604	92.433	104.11	102.63	95.5	87.015	102.32	101.41	94.525	100.2	96.088	95.099	101.3	200.84	101.39	106.48	111.38	95.05	95	98.128	88.164	112.69	110.86	125.3	120.33	95.093	117.1	133.29	110.29	164.5	123.16	104.78	140.73	113.56	129.98	107.5	111.97	120.36	111.09	129.19	107.12	100.27	111.76	119.57	104	108.18
MSX2	5960243	81.947	136.09	83.6	122.99	97.644	89.578	93.01	83.832	95.793	103.87	95.897	91.582	92.675	93.79	94.826	117.88	107.15	96.19	154.57	102.33	129.64	115.37	75.538	115.31	96.014	115.04	128.77	85.095	83.676	126.44	115.56	110.79	146.54	100.44	119.82	108.74	133.89	112.12	226.13	111.29	104.73	97.017	130.07	100.6	93.237	103.15	108.47	156.37
TCEA1	5960286	132.12	180.14	210.49	222.58	196.2	262.56	198.96	183.06	325.27	813.95	193.28	220.65	271.13	156.23	284.29	244.74	342.53	290.69	1077.3	680.73	210.12	220.61	112.99	1003.7	168.84	309.86	377.35	146.8	269.08	405.9	197.91	371.72	212.2	346.16	328.08	300.99	206.46	396.64	711.4	211.32	276.33	411.97	354.86	293.18	220.08	378.43	614.56	282.03
HOXA11	6020364	78.252	96.52	76.939	86.192	84.303	91.088	69.19	87.287	90.399	104.05	82.173	76.955	83.979	84.269	82.996	86.01	76.08	76.637	122.71	96.746	90.358	92.743	75.279	133.79	86.523	92.956	113.35	77.203	63.815	122.91	99.66	114.44	91.554	97.356	123.56	111.71	112.46	86.287	126.2	89.474	86.019	95.751	91.489	122.48	92.207	85.548	96.531	108.46
ZNF3	6020475	140.4	161.78	112.66	123.01	125.21	138.37	113.75	113.58	132.14	115.17	124.76	120.54	114.03	129.31	98.848	152.23	109.74	151.37	131.41	116.23	103.75	113.04	124.68	151.76	112.16	118.68	137.99	80.496	81.095	137.73	112.6	124.95	155.21	133.89	137.98	181.62	125.08	171.25	121.4	114.68	110.3	93.338	113.06	88.677	116.32	115.22	109.61	127.98
MPHOSPH8	60370	293.31	310.62	393.26	471.64	314.47	423.44	278.88	318.57	395.01	625.14	239.15	371.48	375.26	245.22	498.66	339	418.29	544.04	470.88	594.67	395.91	302.4	152.9	611.5	183.01	460.31	285.19	162.09	261.86	434.88	256.84	629.14	432.43	583.33	440.06	463.8	286.48	484.78	433.64	386.35	685.05	785.62	555.6	578.26	594.78	610.62	592.26	547.42
RUNX3	6040360	90.092	98.675	93.586	99.508	90.81	101.86	85.126	92.206	100.64	117.32	88.222	86.476	91.478	79.825	79.055	98.79	79.273	86.868	92.361	100.33	95.486	84.673	77.375	103.67	94.675	101.22	123.34	81.336	81.676	110.52	103.24	94.18	108.76	109.42	113.78	98.088	104.41	104.6	106.15	99.036	94.706	96.633	92.853	95.277	93.677	106.02	103.63	81.503
PGR	6040445	80.059	89.148	67.481	84.994	85.365	83.006	74.018	91.038	85.229	95.173	86.919	86.64	81.304	81.694	96.789	93.153	79.965	77.857	89.043	123.56	95.351	85.934	86.494	118.38	89.03	100.42	104.86	81.543	95.307	105.4	105.58	110.74	107.23	92.05	110.27	99.027	107.42	111.61	89.775	97.34	88.911	90.548	109.72	82.716	105.38	99.567	269.55	96.875
NFRKB	60408	151.19	147.28	109.76	137.64	168.25	170.69	114.02	170.14	148.61	286.01	110.1	123.79	111.03	134.28	150.31	225.51	157.6	160.04	175.19	239.72	132.28	137.15	94.994	281.38	96.935	127.33	136.09	100.25	113.9	162.09	107.12	193.42	136.47	179.09	152.34	218.43	163.48	206.23	347.06	128.87	162.71	136.5	133.32	225.15	161.19	211.15	248.63	150.08
AFF1	6060142	255.07	259.88	285.93	632.68	674.59	392.61	307.6	539.36	340.9	732.57	332.54	321.37	292.96	282.01	403.2	278.64	306.72	529.39	599.58	1314.4	207.72	367.42	128.51	527.34	146.78	524.55	365.8	158.83	249.26	311.82	186.74	491.29	298.13	508.03	379.05	480.8	319.13	606.21	848.22	355.52	329.92	366.43	379.11	384.31	530.09	693.1	609.36	244.41
AHR	6060367	233.77	208.13	141.9	310.52	1246.6	258.2	140.85	344.15	205.06	2200.7	219.94	180.74	116.47	168.88	622.91	212.44	306.1	216.05	2042.3	526.68	285.75	185.79	115.31	425.64	148.25	217.63	277.56	122.47	562.1	432.5	156.59	748.29	162.14	332.79	271.45	263.82	188.26	396.32	321.65	246.08	234.44	228.37	256.65	301.27	295.9	507.68	631.84	390.49
SMARCC2	6060639	98.457	106.43	97.968	99.673	136.32	99.557	89.76	99.629	125.23	167.88	91.631	100.89	97.053	97.752	123.26	122.39	102	103.26	159.95	128.76	86.996	101.78	69.768	125.45	98.12	123.87	126.82	78.934	94.037	139.85	108.62	134.04	127.34	108.44	121.01	97.794	117.66	112.8	102.2	126.35	102.98	120.61	109.81	106.54	121.39	101.65	108.74	113.69
EZH2	60639	96.191	116.39	269.94	146.9	132.42	104.33	75.456	116.36	106.09	368.53	102.34	89.584	105.96	144.71	129.08	264.68	131.97	208.77	243.53	159.24	146.07	170.93	88.077	351.38	103.12	155.02	344.23	82.231	174.12	336.24	390.36	198.64	154.26	118.34	208.95	227.87	169.07	178.27	407	151.52	118.78	197.7	133.01	241.99	134.41	112.16	140.3	145.16
ZNF217	60672	979.61	743.02	533.64	2084	1882.7	1594.5	507.58	1607.9	1191.2	2580.5	990.82	721.45	753.53	1344	1300.5	1229.1	1005	778.93	2705.6	1742	1091.7	1368.7	464.97	2677.3	283.72	1123.4	968.44	257.53	645.32	1299.8	1773	1823.4	579.7	967.84	1353.4	1576.3	831.07	1741.1	4184.8	1271	1053.2	1206.3	974.13	1269.6	1307.5	2115.3	3204.1	938.56
ELL2	610270	1382.3	403.97	565.34	768.48	904.38	526.74	282.35	608.3	678.94	1885.8	542.97	567.03	220.36	500.31	935.18	504.46	553.18	529.8	5617.7	1470.9	771.96	514.99	177.98	2345.2	157.58	707.44	636.54	170.42	583.04	986.28	221.14	961.78	256.61	574.78	604.85	690.27	389.36	1018.2	295.42	447.51	845.4	1220	851.45	719.9	640.74	905.42	872.04	801.21
YY1	610279	966.83	1277.5	1619.6	1830.4	1143.7	1110.6	763.41	1104.2	1526.4	2053.1	1718.5	915.57	1700.3	1545.6	1316.9	2542	1441.7	1130.8	3736.8	2929.3	1451	2838.1	406.53	3146.6	441.53	1439.5	1621.5	360.03	868.82	1698.1	2763.9	1535	933.72	1379.4	2028.8	3648.9	966.2	2209.1	2606.1	1913.6	2518.1	1712	2327.8	3344.6	1669.6	2173.6	2337.1	1693.1
PTGES2	6110161	819.81	399.31	1055.5	715.58	1055.3	882.68	516.93	752.21	834.14	1329.2	372.02	525.01	786.67	621.89	461.41	1129.5	594.5	645.31	1475.8	497.59	653.95	1125.8	316.77	2264.2	187.55	466.83	791.82	215.3	773.47	731.51	768.58	996.23	397.42	523.88	734.04	781.53	367.52	841.73	1395.3	783.75	667.15	688.91	734.88	1553.7	316.69	622.01	829.79	1628.2
GRHL2	6110338	271.98	253.04	415	380.54	233.6	214.81	163.41	270.49	267.88	438.04	333.99	157.35	515.63	348.46	182.56	262.75	158.69	407.97	799.18	673.09	318.61	634.28	134.88	854.64	170.41	335.82	259.33	110.99	94.574	324.9	538.49	118.86	219.05	261.59	420.28	605.49	210.18	429.24	577.19	271.07	172.62	277.92	173.61	626.9	521.81	388.18	469.42	713.21
ERG	6110601	110.62	115.29	101.19	122.4	126.7	121.9	123.38	109.39	138.58	112.29	113.04	108.7	131.78	117.79	110.34	119.31	102.76	100.48	125.1	136.61	111.11	136.6	84.458	134.08	94.449	114.04	135	88.175	91.492	132.1	124.04	148.13	111.76	125.83	128.75	137.32	125.77	128.84	122.18	127.23	122.36	113.86	112.72	149.94	117.29	122.85	115.4	124.2
ZNF165	6200014	199.25	255.19	257.36	377.17	129.13	377.69	138.7	258.08	500.9	736.15	224.26	164.91	328.85	388.19	276.01	527.37	164.14	196.8	368.42	428.65	175.44	271.81	101.79	388.67	140.83	221.45	399.78	143.68	125.96	181.99	430.5	259.01	223.45	390.28	237.33	439.72	309.47	286.2	389.62	277.49	791.59	297.29	304.79	1416.1	470.62	354.77	433.99	271.03
NR4A3	6200026	116.31	153.51	111.73	93.867	101.75	215.49	83.484	92.878	171.98	123.78	121.92	108.08	95.533	197.57	112.01	114.24	134.16	91.227	154.73	92.208	370.33	100.35	77.885	131.03	108.15	145.38	119.45	85.609	102.3	128.08	89.912	135.39	109.27	183.12	115.84	112.12	149.41	134.69	118.75	111.38	296.91	492.87	110.38	165.41	752.49	154.18	141.5	129.65
TBX5	6200209	75.624	93.114	74.918	85.435	85.367	75.462	66.155	80.177	84.565	98.986	84.101	95.54	80.065	89.6	89.557	95.744	80.345	80.345	94.275	76.476	78.512	75.116	75.584	110.17	90.348	100.96	118.06	73.446	89.837	104.68	99.765	88.931	111	104.24	100.74	103.86	94.629	105.72	97.843	88.101	100.74	101.56	94.99	93.341	84.942	102.44	91.229	90.392
SMARCA1	6200576	763.88	583.9	317.17	1381.5	2555.8	1202	384.22	288.87	1357.4	3957.1	1809.1	619.99	580.09	883.69	1389.1	1523.4	614.86	496.94	1745.6	3390.5	676.46	753.66	207.25	898.01	254.35	1238.7	1511.5	270.91	452.21	896.5	2695.8	1550.6	1141.8	1116.5	1299.2	1374	1362.7	1762.8	1237.8	1917.4	1335.9	1151.7	1699.8	1633	1479.1	1991.1	1823.7	873.91
TCF7	620221	73.795	83.399	71.958	84.403	80.238	87.091	66.352	76.766	99.496	131.85	84.293	76.538	75.745	75.552	73.205	101.44	86.828	81.344	100.66	98.581	84.792	80.469	66.485	118.76	82.41	100.36	127.98	66.412	84.712	102.75	88.27	98.835	106.26	91.26	96.64	94.27	111.69	91.31	110.94	89.629	82.728	91.353	81.6	91.265	84.884	86.169	93.15	79.382
PBX1	620494	115.18	148.32	281.17	106.05	138.57	191.61	116.72	100.3	209.12	152.41	219.07	184.08	104.24	352.36	223.47	294.87	170.17	219.89	434.24	276.48	262.78	330.59	152.66	592.95	124.27	220.15	159.25	107.47	127	324.87	179.81	191.36	188.05	211.66	222.11	708.01	180.74	210.89	694.69	161.14	150.32	261.31	172.66	240.73	235.36	271.76	227.46	338.67
TAF11	620576	102.4	118.5	115.62	128.69	108.55	120.55	93.929	115.06	123	164.96	88.514	94.189	100.55	97.265	117.62	119.84	109.62	111.5	141.75	149.96	101.15	94.589	89.331	138.12	109.58	127.41	130.92	102.85	96.902	138.55	124.72	130.12	124.69	119.97	128.83	130.46	120.72	115.3	123.18	114.14	133.61	116.3	111.95	145.29	109.07	124.04	131.9	104.47
BATF	6220195	285.78	285.94	175.95	223.03	401.78	236.18	147.9	258.08	259.6	930.13	392.88	235.69	490	211.34	334.32	283.96	424.07	359.12	144.3	630.61	111.18	245.44	124.43	247.18	135	279.39	412.31	152.3	941.74	322.98	151.42	342.92	296.24	232.96	525.24	204.9	199.35	461.83	127.03	235.46	177.63	520.18	295.9	575.62	236.94	534.78	309.33	175.62
HEY1	6220201	96.716	119.68	306	114.57	114.6	119.11	109.37	110.55	100.42	187.04	108.57	119.1	108.75	97.951	164.05	127.12	126.03	133.35	897.3	163.19	154.61	274.36	159.93	348.1	113.13	116.31	149.86	92.613	101.53	367.11	345.39	126.02	116.5	125.7	779.38	149.85	135.13	122.96	1006	109.54	151.77	120.24	109.65	185.28	173.32	157.96	162.49	105.24
CREBL2	6220377	118.52	133.6	104.31	130.31	169.02	163.64	130.14	130.97	164.91	226.89	119.15	165.75	136	97.1	131.56	160.94	128.13	117	191.38	166.03	103.29	154.18	78.169	166.49	99.717	191.47	157.32	85.343	132.69	192.69	138.31	213.74	130.66	166.23	217.6	136.37	146.73	170.5	171.57	209.79	223.56	186.42	215.82	133.98	196.92	213.58	224.67	149.62
IRF1	6250064	1048.4	1003.9	2673.1	882.96	694.94	1603.3	748.78	865.86	1210.9	3485.5	607.98	1405.7	348.33	761.4	621.78	2403.8	1193.3	1405.4	710.24	859.73	738.57	1310.3	382.83	2369.5	276.6	1808.2	1878.2	479.34	3417.3	1376.1	1040.5	2773.8	1331.3	2001.7	3925.4	1188.8	796.07	2148.1	621.74	1508.4	1532.7	2232.9	1641.3	1639.9	1857.7	1138.2	2396.1	2309.5
ZHX2	6250091	219.24	178.13	195.26	216.51	384.01	276.75	196.71	127.5	309.38	293.8	270.91	348.81	220.21	259.61	235.69	246.91	225.04	412.59	585.54	345.57	228.16	275.48	113.46	1416.3	117.59	220.85	194.42	131.46	117.98	620.79	164.27	198.61	243.75	337.43	250.7	301.95	177.64	305.32	319.28	394.66	274.23	369.31	250.33	264.98	286.3	319.78	292.62	293.13
HMG20A	6250180	184.62	161.61	261.12	258.69	222.66	266.63	181.4	277.52	287.05	305.98	204.29	316.08	278.61	248.88	207	216.34	198.03	219.61	429.16	388.35	162.15	257.95	116.94	304.38	111.82	205.24	189.79	93.544	185.38	233.79	192.94	279.3	237.39	274.58	292.01	201.41	169.03	290.98	360.59	202.08	242.28	280.12	237.86	251.81	216.47	325.35	243.02	215.71
NAB2	6250440	197.38	138.12	295.06	246.5	223.21	183.28	201.37	191.72	189.64	230.87	153.82	198.19	162.52	160.83	155.01	181.82	228.87	239.23	269.81	476.01	242.01	249.49	87.785	297.26	109.94	184.94	248.23	107.19	138.2	387.37	172.64	240.25	324.79	285.45	188.81	297.97	168.27	239.34	189.19	187.76	526.41	160.39	396.8	177.79	218.27	334.62	487.99	186.48
NR4A3	6270398	81.187	127.63	70.908	85.279	84.558	98.693	85.331	84.713	97.702	103.47	91.914	93.246	86.135	111.02	105.24	116.75	109.13	89.364	126.58	93.587	205.06	91.285	75.906	114.48	109.22	119.76	109.92	75.413	93.661	111.52	97.576	102.23	95.859	126.12	109.84	104.19	131.63	118.81	102.6	98.749	145.87	217.41	90.683	117.88	264.44	91.035	98.086	118.52
TCEA2	6290402	77.261	84.516	92.225	80.059	95.773	100.59	73.16	73.59	83.139	103.65	77.788	81.357	91.657	88.397	88.055	110.84	113.32	106.3	132.37	105.45	82.564	86.451	74.801	100.92	84.576	114.09	118.91	66.675	89.633	112.88	110.87	102.62	88.076	91.125	127.53	92.921	108.51	108.42	93.289	89.401	91.325	96.13	90.576	135.39	89.54	91.288	102.57	90.433
USF2	6330088	212.02	250.06	340.83	305.24	337.43	442.32	407.7	218.77	360.63	630.53	270.36	335.13	307.74	212.52	402.47	470.84	396.56	372.57	568.04	751.35	323.72	467.82	129.76	1189.4	140.85	379.75	378.45	171.41	335.8	328.44	261.36	1252.3	209.22	579.9	431.76	622.97	263.78	473.87	983.77	406.53	381.04	498.01	324.96	645.83	378.97	529.46	623.42	237.83
OVOL2	6330201	500.25	621.58	588.91	763.94	583.22	692.27	545.84	247.35	922.8	726.99	653.42	245.6	521.37	749.35	561.3	1430.7	337.14	394.07	1150	1032.3	417.28	1183.5	564.65	1478.3	401.57	1073.4	646.29	220.4	80.078	625.95	1906.9	175.25	1033	1027.4	775.71	760.75	865.73	1271.2	1616.3	662.59	929.83	641.69	916.05	1494	703.93	998.52	637.7	1265.6
SUV39H2	6330441	127.92	136.65	146.66	145.72	138.63	134.53	138.19	115.57	139.93	162.24	146.57	135.64	129.27	129.96	121.36	160.28	123.09	136.46	182.17	181.18	138.67	145.37	115.89	193.82	163.49	171.06	171.57	131.42	121.39	171.94	153.22	167.69	138.47	188.56	158.88	182.01	148	162.66	154.63	131.07	154.53	209.31	157.46	184.74	152.78	174.69	166.79	149.99
BCL3	6330725	348.01	549.83	678.73	508.17	697.63	884.62	369.31	185.09	403.55	1860	202.45	573.52	265.05	238.23	404.98	876.77	599.93	654.5	1028.8	750.73	681.75	646.71	193.94	2165.3	165.19	461.21	1570.4	292.54	467.12	1047.3	611.57	1144.9	381.58	1272.4	654.87	1280.9	348.91	1070.7	607.32	1381.4	852.47	978.54	756.65	2147.1	431.58	1034.6	1657.2	1211
SNAI2	6330730	152.51	348.1	427.75	137	192.8	244.02	134.4	208.19	148.45	353.98	132.56	290.47	132.93	150.33	549.67	271.99	494.84	785.02	4152.4	182.21	1636.4	695.27	109.91	2185.3	121.21	210.68	194.82	124.05	326.82	1373.5	458.91	352.37	136.3	215.19	269.94	913.25	205.87	330.34	167.23	211.89	307.56	338.94	241.48	179.11	272.15	510.05	286.2	326.23
RXRB	6380431	253.99	264.7	303.83	400.22	275.54	374.41	337.45	240.92	454.54	551.02	480.39	322.93	276.08	527.82	292.04	386.47	260.56	270.9	489.67	671.61	198.36	294.9	220.99	455.83	162.95	357.01	282.52	167.11	279.39	361.04	394.14	353.07	346.45	390.62	403.06	405.98	222.45	512.13	569.6	341.53	408	363.57	386.74	439.82	443.33	435.37	400.98	319.64
OSTF1	6380463	673.22	705.03	2509.5	1663.5	1083.3	910.58	682.94	607.26	901.48	2417.4	624.12	944.95	413	549.96	1298.2	1321	837.03	1169.1	3406.5	1437.5	1451.2	2953.5	260.87	4606.6	242.26	806.14	916.26	305.64	956.93	2351	1247.8	2730.6	825.83	1260.8	1297.8	1903.3	581.74	1281.6	4056.5	1683.3	1702.8	1684.7	1587.3	1556	1616.3	1524	1869.7	1227.5
NSBP1	6380634	73.781	85.189	73.983	85.318	78.438	85.527	70.55	85.131	85.039	87.024	81.913	79.643	85.309	76.999	71.52	89.087	74.403	80.598	79.292	88.395	76.629	86.46	70.417	103.51	91.188	88.176	99.686	65.312	79.332	97.531	93.311	86.08	93.288	90.272	102.32	87.602	102.71	97.292	92.434	92.74	90.325	82.155	95.932	93.578	91.689	91.965	85.178	79.815
MEF2A	6400132	125.03	174.75	148.36	155.18	159.1	196.72	108.57	176.3	147.02	365.15	154.56	141.61	149.45	117.92	274.5	188.26	274.71	224.27	692.49	258.11	377.75	201.61	94.258	410.26	110.18	226.56	186.29	109.77	165.38	228.17	164.88	304.49	165.55	270.42	242.47	194.32	177.42	256.65	346.29	159.32	221.65	231.95	184.08	208.55	234.6	364.19	213.17	163.89
CBFA2T2	6400204	82.48	91.676	90.752	123.88	89.514	104.13	81.154	114.29	100.08	110.47	99.096	84.585	108.83	103.79	74.972	107	90.919	97.132	105.55	152.56	104.37	90.116	80.712	101.02	89.551	106.95	120.78	74.879	93.694	105.16	108.39	114.76	110.96	110.83	116.83	123.19	104.72	110.76	162.82	95.466	101.28	139.83	96.385	101.74	97.653	95.074	115.97	92.096
NR4A2	6400364	773.43	685.7	3225.7	220.25	518.19	1556	313	270.13	1346.8	1436.7	568.59	567.97	140.71	497.68	568.86	982.33	739.19	315.82	1878.1	455.22	2633.4	596.38	206.67	1463.8	307.99	677.86	449.98	430.24	489.9	831.34	987.07	551.7	875.75	1881	812.94	722.7	717.87	900.66	726.28	532.24	4701.2	2962.8	457.58	6034.4	3699.3	1109.7	1070.5	4720.3
TFAP2C	6450075	915.4	887.67	949.48	1117.2	897.65	498.85	352.77	314.69	953.04	1836.9	586.64	314.85	1236.6	1549.3	798.6	1081.2	487.45	485.37	2365.6	1957.7	795.7	2220.5	469.19	2264.4	363.12	1400.6	344.13	339.19	98.316	1533.7	1225	142.2	501.92	1160	1519.4	2593	623.49	1568.8	679.12	856.22	499.43	353.85	953.9	3549.2	1437.9	2125.4	2326.4	248.15
CDKN2C	6450095	74.275	91.458	77.548	110.58	82.118	88.716	75.791	78.591	96.717	116.14	90.285	82.142	83.484	82.09	92.432	91.247	94.036	101.12	131.36	113.9	76.784	90.474	72.183	121.57	89.641	98.994	115.48	69.32	115.98	108.49	118.59	108.15	104.95	85.234	120.52	98.61	107.96	116.87	118.47	107.11	103.89	95.393	95.792	98.456	98.141	94.03	94.939	76.078
PPARG	6450176	77.102	81.274	84.96	87.142	93.05	80.64	82.094	80.738	74.016	102.06	88.552	81.105	73.881	78.601	86.114	98.386	82.412	88.359	102.06	117.39	72.309	87.867	67.711	119.3	79.554	103.53	112.63	64.095	97.714	98.47	88.47	97.588	106.15	74.844	115.21	106.98	93.025	96.536	92.761	95.107	95.796	95.341	96.699	93.289	94.46	82.341	91.981	84.158
FBXW7	6450309	69.652	80.433	64.784	80.886	72.682	81.022	71.665	83.385	78.609	91.987	71.99	78.593	81.764	69.676	79.713	93.276	68.227	80.779	89.001	86.74	72.607	80.9	63.228	90.609	79.654	82.117	99.494	68.973	78.306	96.911	81.552	89.454	100.45	83.01	97.256	84.58	99.98	97.884	93.989	77.557	83.167	87.215	80.639	81.873	77.983	80.511	86.718	84.641
TRPS1	6450484	137.08	124.81	226.5	327.02	196.53	133.78	92.646	105.81	117.34	166.82	95.377	113.39	109.48	147.7	131.05	140.97	107.2	122.21	411.33	141.13	115.56	143.97	135.38	183.98	93.495	143.9	134.33	82.414	126.17	182.68	108.53	168.39	172.6	116.98	203.7	131.18	149.93	172.29	435.56	179.38	135.26	161.67	213.43	153.41	147.59	141.05	126.65	186.06
SSBP2	6480349	937.97	279.65	859.01	251.39	1628.9	577.81	417.42	273.01	393.91	2362.4	428.75	578	235.48	420.55	422.76	476.79	488.29	619.09	751.1	1062.7	543.01	728.5	136.15	1932.3	169.72	379.73	767.03	172.4	306.94	767.43	221.5	1032	365.03	696.23	603.69	717.38	366.15	777.37	1057.8	497.08	563.19	546.29	517.03	352.44	809.69	735.56	569.16	431.09
ABT1	6480392	89.625	116.97	106.84	156.25	113.38	148.4	108.97	113	161.15	346.21	143.82	126.3	115.49	129.91	144.94	188.15	116.86	164.2	329.95	233.07	138.58	150.65	75.026	229.9	107.67	158.64	198.95	88.127	167.23	186.1	138.68	168.58	163.34	198.54	227.32	255.78	132.68	188.43	235.11	182.18	213.04	197.43	172.44	200.03	159.49	167.01	269.56	152.81
POU2F2	650630	78.152	96.679	77.722	101.24	87.954	101.4	86.425	83.587	88.753	102.19	91.323	140.55	85.207	91.964	118.62	104.2	144.86	117.14	96.542	80.901	106.95	87.631	63.949	131.5	85.742	113.81	109.55	73.681	82.212	148.6	88.453	123.52	98.966	115.39	124.55	99.758	102.09	127.42	104.04	98.875	105.27	199.86	110.27	102.14	89.162	109.39	99.166	96.528
NR4A2	650639	619.7	230.45	3109.3	179.54	435.2	1144.3	222.83	214.2	1106.6	841.15	465.48	452.7	111.45	340.68	244	517.71	285.59	168.58	825.49	231.44	930.18	513.98	157.75	671.72	159.06	348.18	301.8	133.18	223.41	424.35	428.48	245.72	411.69	770.07	448.2	231.03	354.66	431.32	336.81	351.6	3623.7	1241	288.42	2453.7	2112.7	553.35	401.91	2829
AFF3	650753	89.979	123.39	85.957	84.288	124.74	139.54	110.83	92.702	312.12	163.57	134.81	401.29	85.266	94.701	189.87	168.38	123.1	138.58	98.764	1153.4	85.901	118.61	68.126	131.99	101.37	287.94	104.22	90.216	79.548	236.21	84.534	115.18	121.95	493.53	117.88	92.405	167.94	161.5	95.069	192.08	654.68	376.35	312.24	119.74	471.55	138.07	107.94	112.85
TFCP2L1	6510240	328.76	190.4	902.1	215.74	683.06	377.41	170.8	269.74	427.51	260.6	280	182.39	404.2	178.85	494.09	130.75	104.27	152.17	345.15	1898.9	220.04	331.44	123.23	389.65	151.89	311.23	204.53	120.16	106.39	153.95	167.95	193.22	372.1	1328.8	200.56	300.04	713.49	267.61	144.19	339.63	689.48	581.7	258.13	439.71	332.41	318.65	433.71	554.53
JUN	6510367	2999.5	1824.6	6213.2	3628.4	3806.4	4242	1977	1389.3	2655.1	2893.6	3296.6	2015.4	3839.1	9250.1	4892.6	4237.3	5158.9	2501	3890.2	3191.1	3965.9	3108.7	1168.9	7396.4	863.02	4253.8	2227	1188.8	1804	2111.6	1708.8	2971.9	1690.9	4792.1	2207.8	5498.4	1551.4	2920.8	5155.8	3642.4	1692.6	3257.4	1854.1	1873.9	7346.1	3630.4	1849.4	1958.6
SMARCC2	6510402	230.27	528.49	322.46	559.9	338.34	339.88	216.84	279.44	470.28	896.49	276.46	290.75	414.66	270.7	709.57	958.02	661.91	948.02	721.53	1526.7	454.96	326.11	199	1003.4	185.88	665.35	413.73	207.61	355.55	636.49	1333.8	1030.4	647.46	716.24	583.83	1309.4	377.08	1078.5	1431.6	567.47	501.16	603.52	467.15	1330.1	601.06	894.29	1508.3	748.94
CDKN2C	6550255	79.05	78.359	92.422	98.141	106.51	99.394	77.358	77.243	85.058	126.91	76.778	77.681	88.456	84.278	95.021	101.77	86.381	87.186	127.93	101.97	84	95.74	61.654	117.07	77.286	98.441	112.4	67.279	93.108	119.92	98.813	90.231	101.62	83.363	141.28	92.864	93.777	108.77	112.51	109.07	102.69	89.037	102.85	89.895	102.29	87.791	92.391	95.705
RBPJL	6550292	103.06	112.93	97.206	96.483	114.95	105.18	92.316	105.85	116.39	156.56	91.706	95.713	93.941	96.227	88.98	111.84	100.64	105.26	148.23	179.99	100.69	100.69	170.34	124.11	111.14	132.38	113.7	90.924	83.066	121.11	97.533	126.03	115.13	126.46	130.74	116.14	119.33	115.16	111.45	103.95	104.65	127.41	108.93	117.53	101.33	107.07	123.45	103.89
UBA52	6550358	217.3	189.67	275.53	283.58	197.31	371.24	474.28	298.92	194.15	292.18	201.36	349.53	233.75	234.25	248.83	223.29	194.78	269.22	272.78	767.03	217.62	254.88	136.35	191.7	145.75	265.52	351.71	103.74	268.96	351.84	242.17	236.52	310.83	343.06	392.96	268.5	426.53	418.35	298.41	235.61	404.12	310.77	289.53	414.21	401.88	328.31	335.94	201.47
LSR	6560064	88.803	103.33	97.825	93.862	108.13	100.14	84.598	87.824	113.32	111.52	81.865	87.604	86.215	87.935	105.17	114.25	102.84	96.721	140.99	123.47	94.445	100.92	74.283	128.61	91.211	111.68	117.68	76.916	85.152	121.24	109.66	112.55	109.07	100.32	137.56	111.57	116.38	121.19	119.59	110.71	104.4	105.56	101.76	109.56	98.636	108.78	115.87	101.78
NR3C1	6560402	94.673	104.56	87.157	102.03	112.84	103.79	94.042	100.03	106.86	108.56	100.39	123.32	101.76	100.36	88.497	107.46	97.459	92.705	106.47	135.92	84.626	105.76	83.476	132.7	92.154	116.44	124.51	80.53	88.575	129.92	95.02	135.96	109.97	103.21	135.39	105.73	114.8	110.29	110.98	103.98	108.8	128.79	106.54	102.15	108.89	111.62	99.325	94.405
NRL	6580021	81.931	98.201	82.67	89.851	86.188	85.238	79.105	90.232	88.104	112.67	92.399	83.18	94.426	89.464	83.228	94.49	84.054	88.685	99.689	94.143	74.163	92.207	76.113	104.51	103.81	98.032	103.44	75.154	86.023	112.4	102.47	97.755	94.645	103.74	100.42	94.935	100.53	113.8	99.816	99.545	93.729	87.562	93.592	102.03	90.852	98.673	96.312	78.809
TCF12	6580537	85.369	98.352	77.187	95.602	90.235	81.77	78.141	92.669	79.131	90.729	84.009	90.775	89.427	86.882	82.711	105.53	86.698	76.475	99.593	83.657	91.547	91.943	86.408	92.867	94.136	112.25	95.989	78.982	106.08	100.82	89.805	92.771	86.493	100.69	119.32	97.64	103.62	100.05	98.882	87.175	87.662	90.662	88.2	83.959	95.522	96.383	88.846	97.436
TFE3	6580707	194.15	271.04	190.03	271.61	170.33	242.07	234.41	175.21	205.88	536.11	172.22	202.12	347.68	282.66	365.23	304.11	276.8	340.51	508.64	698.53	208.21	266.7	101.38	481.54	125.74	269.52	301.15	138.98	293.59	322.03	224.48	544.13	217.34	330.69	263.63	343.69	167.77	430.75	315.56	317.13	290.13	355.51	268.81	373.64	324.35	467.43	521.32	223.55
CCNE1	6590093	76.765	93.221	73.665	80.61	81.387	87.995	72.441	86.941	86.95	101.62	78.903	87.317	84.652	85.347	73.489	96.065	71.663	81.499	88.77	80.056	77.011	88.368	71.006	102.32	80.854	86.605	108.11	72.236	82.784	100.09	98.479	102.54	91.831	93.777	108.86	84.862	94.912	101.25	108.02	91.197	94.143	86.796	75.993	87.766	77.071	79.966	85.728	85.496
PIAS2	6590358	86.905	110	116.27	109.8	103.74	108.93	86.494	100.06	114.64	161.61	90.254	100.26	81.063	104.37	127.17	136.06	118	132.05	235.71	170.39	105.41	140.96	80.453	335.42	94.907	126.11	136.39	81.5	104.43	188.08	123.77	153.77	118.19	134.66	150.26	194.54	109.29	144.15	267.53	178.95	147.31	103.36	138.92	141.97	127.87	120.96	138.86	97.919
TCF7	6590424	76.011	84.66	79.656	91.046	84.023	88.903	79.099	88.08	90.114	87.939	84.336	93.52	88.961	88.914	83.401	95.403	85.691	81.202	103.58	87.72	86.652	87.73	75.635	112.36	92.341	98.878	127.32	72.871	92.718	115.73	89.005	91.17	98.744	93.277	103.76	90.776	93.482	82.219	115.11	89.346	94.317	88.2	85.013	79.264	84.836	83.687	86.91	89.577
HIVEP2	6590730	264.35	537.5	286.85	409.79	466.73	319.82	286.97	344.57	353.38	810.72	274.14	367.01	331.61	284.06	534.87	443.05	396.68	562.28	840.59	967.62	552.67	383.2	211.5	675.66	177.72	448.84	599.76	198.95	499.54	603.88	384.54	485.99	299.32	581.31	508.74	673.91	295.63	661.46	625.9	518.25	554.75	577.74	548.05	396.56	585.11	550.01	658.58	429.36
NR2E1	6650168	96.231	98.029	76.869	93.857	91.342	82.172	74.737	98.15	107.66	99.089	86.498	84.983	84.436	86.597	79.647	88.855	77.909	79.892	109.91	103.64	93.584	97.549	79.785	107.77	95.538	104.77	96.691	80.645	88.11	114.19	99.966	86.453	109.03	108.84	124.1	273.57	94.324	106.16	105.91	105.66	97.77	98.943	136.62	103.85	87.065	109.99	101.34	90.977
TGIF1	6660725	83.848	101.75	94.022	96.946	93.089	91.922	91.201	96.271	108.02	113.27	90.367	83.337	89.573	92.374	94.628	106.32	93.053	90.767	112.07	119.81	91.188	95.814	88.818	127.15	99.98	110.12	118.28	78.145	90.474	114.9	106.56	116.63	95.642	130.44	118.76	98.077	93.348	117.82	119.84	83.19	101.6	105.62	98.034	120.6	94.912	102.59	111.6	94.667
PRDM10	670128	180.47	191.96	251.55	257.72	201.42	230.4	144.76	187.02	233.06	534.83	154.6	176.83	164.51	184.26	264.21	306.08	249.79	326.2	517.76	494.39	205.38	202.75	112.28	584.32	130.34	257.53	242.46	111.84	181.62	306.84	281.29	310.11	237.36	353.64	310.3	345.41	182.95	393.72	478.57	244.34	313.54	302.27	269.69	454.92	291.21	318.87	421.98	247.58
ACTN2	670196	182.53	199.44	202.36	180.42	161.61	200.42	172.19	129.05	173.68	240.96	172.14	199.25	205.68	197.1	205.85	185.53	191.86	168.1	246.82	274.67	184.23	200.28	183.46	250.93	158.77	231.15	208.01	164.97	156.09	233.3	195.79	219.64	233.51	262.31	215.58	279.31	231.79	246.44	274.74	189.48	224.69	244.59	214.42	240.84	203.71	218.26	230.53	180.26
CDY1	670204	76.318	81.247	76.787	85.724	78.452	75.352	71.169	84.243	80.705	91.965	80.692	80.457	80.545	80.423	76.79	94.071	76.215	76.529	83.799	77.1	76.079	86.255	72.162	88.425	86.565	83.112	93.675	70.087	73.059	96.926	87.081	86.284	95.06	84.03	96.535	89.187	88.348	95.328	84.888	89.277	83.853	87.078	78.972	82.884	77.081	87.376	78.272	79.256
ZNF444	670242	304.78	224.5	130.85	240.23	223.42	234.41	194.61	139.82	322.7	410.84	194.38	196.08	411.63	243.55	280.33	253.74	198.96	209.48	370.16	768.73	197.97	205.32	106.04	509.52	132.06	294.1	415.42	165.91	147.86	272.6	317.93	222.24	221.8	355.21	237.49	418.88	199.03	480.57	391.95	310.03	221.26	254.23	235.05	345.94	226.42	424.42	566.83	253.88
YY1	6760017	1730.2	2886.1	3686.5	2067.1	2602.7	2169.5	1315.6	2371.2	2389.4	4540.5	3395.4	1794.1	2483.6	2231.2	3013.5	4755.2	2548.6	2137.4	8581.2	4515.2	2854.7	5021.1	799.28	9797.2	819.44	2450.6	3339.3	757.33	1831.9	3644.8	4040.5	4107	1769.7	2787.2	4401.9	8297.1	1895.5	3750	8826.5	3727.7	4122.5	3678.2	3993.9	6240.8	3303	4924.6	7346.5	3343.3
SUPT5H	6760576	1084	842.73	733.35	978.11	1032.9	2538.3	992.89	1013.4	993.47	1781.4	1098.8	824.39	1227.4	1170.8	1121.6	1629.4	990.79	1210.2	1195.9	1344.9	874.99	1016.1	541.87	2370.1	374.62	1158.1	1878.1	396.27	851.16	1192	1272.1	4091	916.38	1185.5	1197	2490	985.92	1327	2019.3	990.33	1005	1150.7	774.89	2223.2	786.07	1358	1736.7	1487.4
EAF2	6770600	106.78	171.9	177.17	158.08	224.01	154.52	109.88	144.96	295.33	519.33	129.12	316.59	114.38	177.08	217.71	330.64	248.44	262.56	464.11	138.05	142.23	192.86	86.829	556.42	115.61	253.44	167.63	97.584	146.52	447.06	346.7	415.34	157.59	159.33	314.44	362.72	187.94	272.28	311.77	260.12	292.55	808.85	420.92	212.42	206.96	201.67	196.82	189.31
MBD2	6840487	87.31	97.685	87.442	90.364	100.99	100.45	83.739	90.865	92.095	118.76	98.221	85.594	90.004	96.734	87.484	105.21	90.254	90.154	116.65	97.884	85.37	85.52	84.311	119.04	83.386	100.21	102.18	86.599	81.552	103.01	108.61	118.38	102.74	93.404	109.15	99.533	107.14	105.61	109.95	95.19	90.76	110.68	96.611	115.53	88.434	102.96	117.85	90.144
PAWR	6840546	292.18	197.14	570.31	192.07	348.91	329.38	161.9	215.16	231.02	551.33	438.58	231.51	209.47	258.94	371.46	1117.3	272.21	213.59	2780	428.58	635.3	633	211.08	1391.5	159.67	392.77	616.31	122.99	351.36	625.6	438.26	351.01	222.49	527.97	582.37	1082.6	246.49	457.58	1436.2	356.83	370.21	309.99	212.7	893.37	316.88	288.76	882.1	409.9
SMARCC2	6840561	109.52	161.98	143.09	237.09	174.73	140.5	112.68	146.78	169.21	241.04	122.01	121.78	159.3	130.19	186.46	224.09	155.87	257.99	169.77	361.62	172.63	146.52	104.34	347.34	108.99	184.19	154.02	101.08	152.45	178.5	347.84	344.76	202.85	182.39	215.34	450.82	156.87	254.48	449.1	184.74	145.67	205.69	134.83	498.98	177.33	248.84	507.13	214.06
LSR	6860095	152.22	136.98	191.67	198.39	193.25	228.97	182.09	127.98	165.08	229.98	305.35	93.761	225.74	162.26	191.73	173.17	135.28	150.59	469.55	247.51	206.52	213.46	95.912	314.44	111.68	209.26	278.92	109.1	95.409	149.22	245.53	378.95	224.48	180.56	173.01	337.34	272.01	231.09	305.7	290.74	182.16	156.43	179.98	235.82	130.16	296.02	404.02	168.16
SMARCA4	6860300	1514.8	1486.5	2013.1	2831.2	2414	2018.9	1576.6	2185.3	2265.7	2845.2	965.82	1005.4	2112.5	1836.3	1327.9	1984.3	1216.1	2539.4	2842.5	3711.1	1307.3	1866.1	745.71	3459.8	676.85	2467.8	1930.7	454.53	1047.6	1853.9	271.12	2839.4	1653.4	1931.7	2927.1	2128.6	1495.6	3064.1	6192	2745.6	1945.3	1919.5	1572.9	3906.7	1624.8	3225.1	4196.9	1738
PYCARD	6860687	2184.5	780.91	1321.5	554.62	1776.1	1637.7	873.72	707.05	962.15	1693	777.46	885.79	275.3	394.18	1181.7	1722.7	1407.4	5383.1	4294.7	1272.5	996.37	1253	205.3	1954.4	204.26	1020.3	1735.4	403.28	797.71	1240.1	806.48	5757.6	1450.5	1404.2	1527.5	2930.2	586.9	1222	780.01	2394.5	1909.2	1534.4	1948.8	839.86	1153.7	2772.2	3565.5	2589.7
AR	6900072	72.548	85.906	64.476	81.8	81.436	76.965	75.001	88.136	91.525	90.326	78.803	86.246	83.964	85.526	73.309	91.912	77.884	73.571	90.299	83.95	75.791	86.291	66.375	109.19	84.162	95.831	99.891	75.398	94.559	100.84	76.213	98.111	97.873	97.429	100.34	102.89	100.56	105	97.7	93.582	83.925	81.01	86.498	92.713	93.69	87.377	90.25	90.107
PHTF1	6900521	168.27	209.38	138.57	193.8	242.59	355.67	167.68	310.97	225.38	598.37	248.46	210.38	213.13	182.39	314.82	283.15	255.95	393.98	265.4	415.64	199.08	227.05	139.64	264.02	119.97	431.05	455.38	148.98	475.86	363.68	258.42	578.65	338.67	363.76	401.51	179.76	272	544.89	364.87	270.16	457.9	457.69	453.78	353.34	366.11	553.65	453.9	347.57
LBH	6940164	180.93	153.18	122.11	132.74	144.62	212.8	121.5	116.42	209.68	424.42	146.22	135.55	95.445	163.47	235.4	318.68	221.47	167.33	151.82	185.83	185.01	220.15	112.3	235.67	116.74	286.32	170.76	125.32	148.91	236.89	116.05	173.63	150.26	226.36	180.28	262.53	231.29	239.72	245.71	181.29	243.16	236.85	181.67	131.53	250.85	298.51	181.01	238.98
STAT5B	6940433	220.23	311.57	269.11	312.79	283.13	497.81	246.2	283.45	332.91	374.78	264.84	447.55	404.74	203.85	418.5	406.48	474.54	411.02	209.46	571.32	287.2	289.91	171.84	516.36	155.92	355.96	228.08	185.77	261.11	401.7	354.64	511.83	294.28	516.6	330.13	433.38	252.64	555.68	542.6	265.96	426.69	566.79	390.86	541.69	445.6	658.28	600.13	365.56
NFE2L3	6940452	85.275	91.176	80.581	90.491	95.685	95.518	91.326	88.191	88.875	89.229	86.006	94.31	94.793	103.55	81.652	106.03	84.077	80.331	99.54	89.044	88.986	98.203	83.934	116.31	87.358	101.64	104.4	79.656	84.94	108.41	96.634	112.65	96.573	106.73	115.62	104	102.6	109.36	112.81	90.287	109.2	93.58	96.309	101.45	98.906	104.15	101.42	94.936
ZNF175	6940458	160.68	165.82	125.39	209.93	123.88	153.37	119.08	158.87	234.91	317.37	94.984	218.91	141.99	105.61	238.1	264.82	217.5	297.48	400.62	280.83	155.74	172.16	91.848	375.51	108.28	271.86	156.35	101.01	254.02	270.56	244.87	235.76	221.09	220.13	230.59	218.21	160.15	334.68	305.86	278.28	172.45	226.3	256.4	199.45	238.45	243.74	276.64	154.76
PAX3	6940577	67.475	78.622	73.276	76.143	73.051	74.896	73.198	69.496	77.592	75.153	73.327	80.85	76.414	84.087	65.308	82.006	70.405	67.038	93.417	85.663	70.323	86.462	64.373	97.681	74.864	93.866	96.021	67.711	75.976	97.782	87.634	94.638	100.37	85.316	90.624	87.976	92.06	86.615	90.132	86.417	77.584	77.39	78.553	85.111	77.422	80.813	94.692	72.528
TCF7	6980047	71.358	82.104	70.51	88.039	74.394	75.262	70.231	75.468	73.889	79.359	73.161	78.554	82.036	72.436	71.819	95.538	79.613	74.882	90.692	76.999	72.649	83.95	59.614	91.722	75.375	94.613	107.06	58.465	76.987	84.844	83.236	95.62	100.78	80.275	96.599	80.92	89.039	92.094	84.318	80.76	82.207	89.381	83.126	90.08	85.985	82.728	75.271	85.642
IRF4	6980370	106.94	219.75	105.3	183.49	138.33	201.81	204.84	147.3	263.12	516.13	103.59	348.43	117.34	114.82	182.86	253.88	624.51	230.49	176.27	250.27	120.96	126.11	81.688	285.02	105.22	312.43	185.81	96.852	121.65	441.99	116.55	169.76	149.25	159.73	283.68	124.54	146.41	443.86	134.93	161.04	278.38	1049	292.09	343.38	254.76	149.3	167.15	255.78
MITF	7000292	99.31	118.19	153.07	113.31	131.35	129.5	93.645	115.84	138.72	376.09	118.89	110.39	99.33	114.93	163.96	169.01	114.58	139.56	513.05	206.38	147.82	128.09	78.114	259.07	85.453	132.99	217.14	85.646	210.5	246.63	201.44	264.77	126.21	164.34	253.62	190.5	153.68	262.91	266.58	192.95	210.76	164.59	167.11	170.55	140.28	184.19	162.75	174.85
EMX2	7000326	81.601	83.245	85.765	100.99	92.135	84.943	79.336	86.856	88.159	93.609	85.335	85.858	89.089	89.538	81.232	93.895	75.395	73.028	89.019	92.938	81.418	92.745	80.766	99.536	84.988	84.5	118.39	72.42	84.68	98.858	94.7	99.702	98.983	87.852	101.21	98.515	111.28	108.04	101.51	100.32	91.965	83.537	98.256	83.805	86.923	94.228	95.893	94.093
ETV4	70209	127.68	217.31	119.7	198.37	118.71	258.73	248.77	214.15	275.07	244.32	226.54	95.895	1085.7	299.69	357.11	147.72	343.03	108.77	869.18	1467.9	192.06	317.01	96.661	240.35	134	431.78	230.77	183.85	168.27	332.56	674.17	181.61	163.94	201.43	355.68	140.65	193.28	516.22	192.33	174.38	245	451.97	177.33	114.36	375.74	876.81	800.36	217.42
MYCL1	7040017	92.713	83.424	100.2	95.946	95.525	91.071	76.94	82.456	87.358	109.53	76.849	87.19	76.737	75.979	110.31	111.03	92.84	89.461	117.17	104.79	88.645	90.117	70.882	121.39	90.741	99.534	129.19	80.464	85.726	111.4	109.58	106.26	104.41	99.817	125.53	100.06	101.33	102.37	122.78	98.456	98.364	90.526	95.932	88.931	89.231	107.81	106.65	92.963
ZNF226	7040465	151.21	136.64	247.22	293.34	271.19	237.23	174.01	151.12	227.49	596.82	155.09	133.35	100.64	160.69	201.21	307.67	136.67	191.49	337.89	292.18	190.63	220.36	91.261	349.61	123.16	232.32	546.67	110.7	197.97	202.8	140.25	290.17	219.05	309.1	354.28	185.64	224.76	264.16	377.26	551.78	260.84	215.87	284.33	286.04	232.84	335.13	324.24	334.37
ZNF3	70543	84.355	102.09	73.472	88.824	89.461	94.521	80.281	92.949	87.934	101.38	88.789	87.353	88.648	85.034	95.798	99.959	87.776	101.43	85.354	92.698	83.595	93.516	76.809	108.76	92.092	105.52	110.59	85.683	90.209	106.03	104.82	99.498	110.1	98.278	111.48	95.634	111.84	130.75	96.804	93.966	98.435	86.097	88.837	85.925	92.878	90.322	93.173	85.496
TCF21	7100139	107.55	203.08	88.007	137.02	111.15	163.62	241.66	114.71	169.69	172.18	122.57	315.23	108.69	142.09	287.98	118.99	205.9	138.61	142.46	123.3	117.63	165.87	67.139	120.12	99.698	138.3	132.21	83.459	126.87	144.72	95.605	171.44	164.89	282.63	128.8	129.02	181.64	152.25	137.16	138.87	329.48	216.7	171.04	140.38	269.71	210.48	117.17	143.06
ANKRD5	7100433	77.394	93.983	83.579	93.03	103.19	85.166	73.794	81.906	87.935	103.09	82.17	86.335	90.094	83.643	69.637	108.6	83.952	70.642	146.86	94.491	80.849	91.377	70.465	108.44	82.948	94.897	106.94	67.161	90.979	98.283	85.188	94.986	112.46	96.389	108.75	89.045	101.73	99.472	119.63	100.01	87.919	77.877	89.852	101.63	81.89	97.341	81.05	86.574
CREB3	7100520	138.95	187.67	175.44	156.84	205.19	185.23	134.26	121.65	166.38	317.2	127.06	164.72	142.47	223.31	185.56	203.29	176.19	196.91	218.17	191.89	146.4	167.38	124	204.11	115.84	199.41	200.38	129.71	115.87	196.95	196.71	292.34	138.36	200.19	197.26	178.34	172.78	188.77	213.6	243.81	205.74	243.52	217.67	235.92	148.45	211.83	265.52	272.65
ARNTL	7150519	280.46	188.83	175.1	314.34	208.81	251.66	131.88	177.25	276.65	466.43	240.19	303.99	156.11	184.71	336.06	266.63	244.94	236.66	513.27	518.7	153.87	188.13	85.007	639.98	124.49	230.25	192.34	92.737	226.74	386.56	166.73	361.57	287.74	367.59	303.7	264.21	253.61	338.37	357.67	421.67	258.86	340.66	377.97	250.69	422.12	436.22	425.56	258.59
TGIF1	7160670	100.8	106.5	91.688	118.17	109.54	107.48	92.791	95.366	107.59	111.7	96.166	103.84	95.548	98.757	95.79	115.73	96.22	100.54	115.22	121.38	90.36	110.89	86.365	205.86	98.487	106.16	117.9	84.743	109.75	130.47	103.39	142.35	104.36	134.74	127.99	147.3	126.2	118.05	157.06	117.19	102.77	143.47	103.32	141.4	94.827	194.69	131.53	99.974
ATF1	7200575	200.82	241.64	491.51	263.16	301.92	259.59	166.5	219.66	466.95	670.9	200.79	248.65	231.9	180.27	320.07	572.42	264.38	229.01	768.35	620.99	378.81	418.02	119.73	700.16	131.4	362.09	529.96	143.06	351.67	523.62	349.86	560.74	301.45	451.86	553.16	525.46	378.16	408.7	907.22	350.87	738.86	432.41	466.64	970.04	383.45	529.38	867.53	595.17
CTNNB1	7210095	2910.9	684.66	2339.3	2398.6	2140.4	1434.4	1426.1	2036.1	2407.7	1887.9	1373.1	2083.9	969.31	1605.8	1259.9	818.03	875.05	1013.7	1609.7	1896.5	693.14	2356.9	604.86	2897.1	287.28	1150.5	1642.6	259.91	918.45	1614.9	817.6	991.34	1701.7	1298.1	1631.8	592.99	932.62	1490.3	1625.7	2319.6	1722.3	1144.1	2059.9	759.31	1143.3	1626.8	1924.6	1526.6
USF2	7210382	293.91	365.98	490.66	417.52	386.42	552.73	690.08	283.34	463.47	740.47	386.81	405.6	502.54	410.58	579.21	663.8	425.09	512.19	732.13	838.23	558.42	634.67	246.53	1440.3	221.32	568.75	560.8	250.45	408.78	578.23	566.18	1822.7	415.89	655.03	688.96	1133.8	467.23	853.9	1012.9	716.73	363.45	717.25	692.1	1186.7	638.08	772.15	856.13	455.67
MKL1	7210685	207.01	304.24	215.62	182.34	293.63	224.65	150.52	147.81	203.79	540.55	177.46	249.29	291.41	211.19	427.27	211.91	355.17	426.45	545.62	517.08	243.19	404.96	115.15	343.26	128.1	264.21	306.71	125.69	171.82	278.88	259.03	487.37	219.86	248.58	216.38	414.57	267.5	366.83	366.46	258.64	214.66	321.23	228.8	340.74	259.42	404.73	314.21	260.87
TCF21	730373	79.614	86.434	82.524	105.73	101.93	97.036	111.32	89.139	103.23	130.62	88.771	126.31	92.468	105.18	99.669	104.01	119.18	90.657	121.54	111.91	85.964	122.03	75.351	114.87	98.925	109.04	103.24	78.156	76.288	113.31	84.368	109.9	109.86	115.1	116.85	108.73	106.77	108.14	135.11	95.232	161.47	154.65	107.46	101.46	107.82	115.37	100.7	91.57
RELB	730440	238.78	191.09	248.15	217.09	322.97	429.58	240.85	180.85	233.2	503.33	126.9	260.97	123.51	176.2	268.5	455.67	237.26	972.43	374.88	266.91	305.03	341.88	154.29	854.26	149.88	247.16	753.64	161.59	319.67	433.97	193.51	508.49	200.96	441.25	381.89	372.93	221.97	353.55	309.46	370.66	278.02	404.67	274.79	461.33	236.27	437.34	471.04	342.82
TMF1	7330040	115.32	111.42	125.27	140.19	138.2	137.6	102.3	219.91	157.38	291.76	114.84	151.55	131.36	98.894	126.68	130.49	109.01	107.72	152.25	134.19	117.64	111.72	88.652	201.72	100.02	154.05	187.62	92.15	140.12	130.33	119.63	151.1	170.33	148.38	213.09	112.09	138.06	214.78	132.05	185.96	240.18	176.89	164.47	156.92	135.42	142.16	281.83	154.92
TGFB1I1	7330142	219.07	528.1	155.23	170.6	173.69	270.13	254.85	135.59	190.31	371.04	217.83	285.91	187.93	244.34	527.95	205	559.96	301.38	442.75	332.13	694.05	228.06	135.91	293.25	126.26	293.36	323.83	197.11	217.66	301.72	121.82	308.75	220.62	282.54	204.11	382.89	279.75	604.11	244.92	275.09	266.58	310.64	239.12	214.62	344.89	506.8	331.79	379.14
MYB	7380670	290.86	258.81	393.75	360.78	265.8	353.8	251.88	222.39	527.17	310.29	173.08	267.35	139.96	430.19	369.4	655.72	204.12	2273.7	690.29	752.8	1151.5	526.03	2353.3	459.04	191.37	251.36	489.13	199.48	179.93	593.85	745	3522.6	392.78	640.29	617.01	212.72	280.05	236.63	10213	207.49	289.23	404.65	363	501.78	324.84	436.22	412.64	605.16
ZBTB16	7380717	119.08	90.412	82.65	87.703	127.25	91.994	84.364	106.3	89.194	99.434	92.812	93.853	82.045	85.621	131.19	111.39	86.704	98.793	95.144	121.44	82.476	89.953	72.128	102.44	88.294	102.56	101.62	76.242	81.749	101.37	75.478	93.54	134.89	211.61	112.59	91.34	132.01	121.45	100.94	92.925	119.47	87.403	91.557	91.689	104.78	92.148	97.202	84.645
ESRRG	7400132	68.57	77.724	66.628	79.972	79.356	84.863	71.994	72.274	76.898	71.066	75.019	83.616	73.337	69.96	72.559	90.465	66.8	69.732	67.603	77.572	68.347	78.966	71.169	81.119	81.336	86.129	78.309	72.804	58.476	87.799	86.153	87.872	72.469	79.486	79.425	81.519	87.371	92.83	92.594	97.566	88.457	79.855	79.386	84.067	90.516	85.341	83.433	80.593
HMGA1	7400286	607.69	636.39	1966.4	1390.7	1607.7	756.45	413.39	481.75	590.63	4784.3	752.78	365.73	617.72	985.49	852.1	2501.6	909.74	1107.1	9530.8	881.5	1871.6	2095.7	754.2	6630.3	206.37	671.58	3997.2	276	3537.2	3063.7	3219	3244.2	369.6	531.24	3365.4	5408.9	625.1	803.05	8424.1	483.87	882.27	1304.2	509.24	9227.5	596.74	1728.1	1800.7	1763.1
PSMD9	7400725	118.53	143.57	169.42	181.29	163.54	149.45	154.73	165.2	160.06	226.96	125.68	142.32	154.73	144.95	141.71	152.75	142.6	299.02	277.32	247.33	163.3	191.42	93.467	182.19	109.67	161.73	222.45	87.754	177.7	188.45	197.95	195.92	164.35	165.5	179.86	202.15	166.6	202.99	207.57	170.94	218.36	222.9	170.75	211.1	148.97	219.27	181.5	176.14
CITED2	7550112	1487.6	743.8	370.29	1542.6	1112.2	1175.5	889.94	728.47	2619.5	4113.8	815.82	1048	988.91	823.94	2094.2	1366.6	1404.1	1238.2	1152.5	3245.7	880.19	706.28	107.22	1128.3	316.63	3214.4	691.63	308.49	845.7	940.61	510.03	2995	1208.4	4622.4	1028.4	746.12	1555.9	2436.4	406.31	2289.1	7626.4	2248.6	1866.6	1387.5	5717.7	2602	3671.3	990.14
HESX1	7550242	99.858	98.698	93.116	118.93	101.65	114.11	91.996	95.441	115.18	230.03	90.05	96.324	81.526	117.65	106.18	143.56	90.153	101.04	133.5	150.31	82.491	112.55	76.051	177.19	89.438	117.29	135.05	80.573	98.096	116.42	90.673	157.37	130.69	130.05	149.39	103.39	131.69	155.44	115	171.25	132.44	108.21	126.5	98.46	128.98	106.74	119.86	95.479
NR3C1	7560148	97.79	110.58	88.946	106.74	106.06	104.39	87.312	98.574	100.11	115.03	94.35	81.986	89.93	93.492	111.76	105.96	96.517	99.719	138.32	129.03	93.409	97.942	77.46	120.45	88.88	112.96	112.73	80.038	123.76	106.98	124.05	110.15	115.15	107	129.91	118.27	102.36	102.21	115.11	110.44	114.16	110.01	96.935	100.18	100.52	111.26	115.84	94.437
EP300	7570068	209.95	277.47	257.88	282.91	248.72	239.46	204.87	193.99	329.46	688.72	242.73	236.75	208.82	224.51	389.57	405.02	388	524.85	1102.3	946.84	336.95	421.55	126.7	626.95	123.39	341.78	321.9	136.12	197.48	486.88	329.2	429.6	303.43	416.9	336.46	578.92	319.26	503.46	842.12	323.54	397.63	388.52	300.58	340.85	341.55	583.96	582.93	313.05
ID3	7570324	703.6	1397.9	1209.2	455.3	1552.8	1341.7	1512.9	569.43	915.96	1420.4	864.41	2692.4	345.34	1022.7	1228	446.5	1416.7	1012.8	4026.5	424.08	1669.4	1521.2	526.39	1518.8	311.51	697.58	745.59	552.12	641.03	1197.8	368.58	1604.5	584.81	1009.8	961.65	557.65	1046.5	1013.1	4584	895.9	2945.3	1737	598.64	3366.6	1344.2	1382.8	825.83	1048
PAX3	7610092	83.564	88.882	71.538	88.97	84.755	92.221	67.426	91.515	95.547	102.25	75.269	87.633	80.112	80.087	75.447	95.065	81.099	79.541	100.34	83.8	86.523	98.663	68.735	97.884	90.928	88.929	105.67	77.344	81.182	104.77	99.547	91.45	110.91	99.022	89.51	89.862	109.3	96.556	97.641	83.093	81.357	94.846	93.441	87.79	84.225	89.782	88.828	79.997
EPAS1	7610131	1691.3	2001	1845.6	1228.7	2393.3	3074.4	1948.7	2074.3	2380.3	5154.8	1437.7	4042.7	1179.2	1208.1	3638	1525.9	2480.3	1967.4	4226.5	4364.4	3211.4	3202.5	428.87	5874.7	404.18	1727.6	1886.6	916.46	1695.3	2190.5	1895.3	1923.2	1223.4	6615	2352.5	1680.2	2576.2	2771.6	1098.2	1778.6	10581	2700	1565.4	5907.9	2790	4204.8	1771.3	3659.5
ZNF14	7610528	18168	27551	11589	13477	12413	19168	19341	8778.1	9889.6	11917	23411	21270	27190	25048	23235	18078	19680	15912	13999	39457	33391	16365	21997	22420	27671	38675	23368	28674	15706	21193	17913	19455	34587	50191	25644	26752	20892	37032	30679	19006	36809	40343	33175	30937	43396	23016	33732	21943
BACH2	7650440	90.334	135.65	91.292	104.7	103.34	128.32	79.956	110.02	104.69	152.46	98.903	126.73	92.913	83.478	186.79	168.12	126.11	180.04	158.19	102.01	126.05	158.21	79.153	168.84	91.876	137.12	121.21	75.336	96.387	247.27	104.5	111.97	112.43	113.07	155.49	160.37	186.48	161.3	218.55	130.93	131.52	240.76	117.17	100.8	170.74	138.84	112.63	176.49
TRIM29	780750	80.239	98.453	735.41	102.86	90.968	168.74	93.245	88.691	130.58	92.237	84.806	82.202	81.975	81.369	172.12	101.54	87.868	732.17	1911.5	100.83	520.92	654.71	89.998	2556.7	87.615	106.11	141.99	70.295	76.43	664.82	229.49	97.038	152.68	129.79	106.06	1194.2	130.76	93.814	292.06	206.01	124.18	87.946	85.056	559.87	88.831	329.59	115.43	116.6
PPARG	830019	294.85	338.22	113.02	235.8	659.44	480.75	322.63	454.49	292.91	857.11	788.01	519.58	167.77	393.06	700.59	662.86	567.78	217.69	1499.1	555.68	177.98	533.13	157.87	1111.7	159.36	282.87	1741.1	237.77	992.21	826.74	972.08	2963.7	915.5	794.62	481.75	799.14	818.73	432.41	270.83	602.78	2106.2	545.56	857.56	154.47	753.25	1004.6	259.56	767.85
FOXA1	830056	823.69	900.56	1112.4	3919.1	819.02	1152.8	709.92	1192.8	1826.4	6315.9	1451.4	845.59	1362.6	2054.3	1682.6	12466	2228.1	2495.3	1040.8	4772.2	112.42	1856	180.26	7638.7	480.23	3356.7	1186.4	342.55	343.21	1000.7	3242.3	460.39	1782	1730.3	2588.8	11628	996.85	3098.5	1737.3	211.94	2536	3263.7	1666.4	6898.4	2758.2	2112.8	3007.9	2453.1
ZNF226	830184	161.19	117	198.37	237.61	250.46	218.12	156.85	129.13	203.39	586.47	117.63	124.62	110.81	159.54	189.26	316.89	135.8	174.9	302.06	322.83	193.71	195.49	91.464	359.34	96.326	225.71	484.01	97.809	235.42	178.2	132.34	283.47	184.53	276.81	323.05	171.88	221.49	240.45	365.26	533.8	270.99	187.76	273.74	281.68	225.92	356.35	318.18	301.84
NR4A3	840348	76.326	93.016	80.023	95.219	91.685	83.407	68.574	89.243	98.401	106.36	73.401	82.423	82.495	82.018	83.673	104.95	79.195	89.809	100.05	88.617	82.426	84.603	70.195	88.015	95.052	102.51	100.28	75.498	82.501	105.29	76.951	91.104	90.597	99.158	95.186	104.46	95.14	91.411	91.325	93.962	105.5	93.752	84.44	98.944	91.231	86.925	86.928	90.629
LBH	840369	103.15	86.322	79.26	92.41	97.485	116.39	88.088	84.878	102.88	136.75	99.332	94.916	77.66	97.202	108.2	172.56	111.74	102.33	114.79	120.93	79.328	114.47	69.72	117.58	80.579	125.9	111.06	67.844	112.29	135.82	98.09	104.82	95.96	109.07	118.92	111.87	125	129.81	129.96	125.37	158.34	114.54	100.99	100.37	114.62	129.17	106.07	110.59
PIAS2	840692	74.55	86.246	104.24	90.563	103.23	85.815	78.725	102.72	96.943	119.83	85.639	94.741	95.28	90.756	106.66	120.54	82.146	101.06	198.58	115.06	76.226	143.52	74.704	249.99	75.505	97.88	102.07	68.832	84.762	166.04	121.08	129.74	93.993	110.21	142.43	173.11	98.451	154.44	188.22	153.92	123.43	100.27	99.256	142.34	89.714	108.73	154.26	89.097
KLF3	870066	90.274	131.62	131.01	172.19	121.36	121.31	86.392	116.78	122.57	258.41	118.8	104.16	99.686	113.8	139.39	193.13	120.83	159.21	394.78	273.02	135.94	144.91	76.752	535.6	102.01	144	206.2	83.811	136.47	189.28	166.88	185.72	133.48	164.33	131.61	265.55	115.46	157.55	205.1	146.42	150.48	129.68	141.33	165.97	161.63	211.99	264.8	142.3
PTGES2	870113	414.05	253.21	469.57	334.51	429.94	456.76	243.27	358.53	391.83	953.17	231.87	243.15	387.97	336.8	330.22	549.04	413.21	418.25	1112.9	692.4	596.46	528.72	162.15	1654.5	124.11	354.83	565.94	157.49	467.56	440.87	450.73	665.22	341.59	651.7	501.63	565.88	221.11	499.76	1224.1	498.94	553.71	610.59	449.14	1118.5	264.56	511.29	810.9	896.79
ZKSCAN1	870128	86.845	313.38	88.025	123.2	133.84	98.114	98.265	87.259	101.71	200.27	105.9	107.19	126.69	113.48	172.2	205.7	172.26	191.91	274.2	542.55	252.21	107.36	100.67	235.16	130.95	248.54	195.21	117.18	128.72	169.56	123.97	144.48	153.17	243.45	158.28	275.62	129.18	205.14	232.86	145.03	137.97	227.64	184.65	237.76	168.85	257.98	195.63	182.89
ASB8	870451	387.96	355.51	566.8	543.28	579.66	517.92	446.47	365	771.39	830.89	455.12	565.28	736.3	505.86	376.52	1082.2	293.94	568.57	583.09	1141.5	365	716.09	173.77	857.07	217.74	926.93	614.24	184.55	409.39	509.1	618.27	782.85	614.83	554.82	821.86	977.15	339.83	857.77	1009.8	928.51	690.97	742.42	921.77	808.3	763.28	746.18	590.2	743.04
CCNE1	870497	102.25	147.61	198.88	187.78	243.73	110.14	92.07	142.57	117.17	345.14	131.79	105.93	118.83	144.73	143.56	365	122.46	133.94	256.41	134.2	194.77	276.72	112.63	1074.5	96.661	161.58	503.68	74.496	109.07	302.83	363.98	891.41	129.69	128.46	262.27	381.42	189.14	157.88	599.16	131.22	112.79	163.46	133.99	350.25	123.37	158.88	228.95	457.24
HOXB8	870524	75.153	107.95	79.111	90.921	102.95	128.44	76.885	91.988	275.04	97.229	175.67	82.344	87.615	86.97	147.35	158.58	80.507	93.577	100.53	140.89	197.38	293.55	106.37	418.83	413.55	179.24	114.83	189.45	87.068	128.85	96.835	278.37	96.435	100.72	99.456	1325.8	88.141	157.29	143.45	83.914	83.616	318.79	109.85	149.5	195.52	130.44	94.802	206.07
SPDEF	940075	175.1	553.44	87.535	346.82	124.19	288.89	131.67	135.69	318.19	2594.6	586.35	114.39	336.93	1756.3	481.05	121.25	254.5	92.729	545.2	660.09	93.556	100.33	79.255	140.45	154.2	419.09	514.92	178.24	95.727	110.98	769.17	1128.2	249.8	217.87	180.81	476.25	295.49	711.28	91.45	276.57	345.14	319.21	1158.9	3245.7	332.04	1756.7	1117.5	2133.8
NR1I2	940093	82.601	86.353	80.002	92.464	100.03	87.164	79.058	87.8	102.92	108.26	86.914	88.431	91.644	82.268	83.895	106.29	84.675	81.602	96.865	96.896	81.443	92.322	72.585	114.48	95.421	101.14	108.18	70.697	91.717	109.48	100.83	105.01	95.511	94.348	114.72	91.376	98.459	102.33	109.78	102.36	90.924	100.63	99.169	89.831	96.312	94.612	98.817	96.27
NKX2-1	940242	1049.9	624.71	113.85	2387	755.38	787.74	1120.8	1565	1178.6	1350.7	959.11	656.96	1554.7	831.07	1286.7	512.19	597.46	227.14	100.64	4407.5	75.788	231.3	90.687	196.46	1017.4	1647.1	627.86	261.54	71.012	218.02	92.507	292.69	1787.8	1208	114.97	111.47	611.25	1532.6	210.03	1372	1340.4	519.03	520.73	261.21	1571.1	1256.8	2884.8	138.48
SMARCD3	990008	81.013	86.514	74.415	79.941	93.427	72.083	80.447	81.512	94.181	130.37	86.484	87.779	81.25	78.265	82.681	90.217	80.553	79.041	96.739	99.276	80.131	85.968	66.56	95.596	82.966	94.599	87.483	62.236	80.896	121.03	90.969	94.451	101.17	95.382	109.07	90.115	95.459	98.382	85.639	91.526	103.4	84.556	93.022	81.277	86.737	99.42	90.596	76.675
ETV4	990577	114.31	172.46	91.419	159.74	95.549	209.01	187.34	165.36	246.63	223.2	166.56	81.65	767.85	267.46	278.19	124.18	307.95	85.429	673.43	1188.2	164.94	263.2	73.734	217.3	108.63	368.3	171.73	132.69	155.61	268.58	478.41	132.67	131.76	161.31	298.83	132.65	171.64	387.9	201.16	162.11	197.92	319.22	152.52	117.28	304.06	695.78	615.71	170.53
RERE	10008	534.76	1015.5	532.05	1291.1	874.79	1217.3	1250.3	837.52	1269.5	1319.3	935.58	958.43	911.59	1528.7	1285.3	1335.7	1200.9	1547.6	1825.1	4567.8	756.43	1143.8	330.21	1060.7	377.95	1510.7	662.28	511.23	751.86	1210.5	984.93	830.16	1131	1404.7	902.11	1641.2	969.98	2438.2	330.81	1433.5	1029.5	1301.2	1041.4	1640.5	1395.8	2231.1	1528.5	1058
HS.584291	10010	92.363	95.921	82.282	99.445	88.312	81.692	94.626	87.071	85.331	105.67	84.616	99.061	84.626	81.453	83.911	98.457	93.531	100.61	110.36	95.802	82.358	100.9	99.882	99.819	91.888	93.54	104.57	78.138	81.808	96.242	77.684	86.717	92.374	97.808	84.804	87.371	106.6	97.258	122.04	95.917	104.72	97.38	92.66	88.939	94.66	89.094	87.363	97.346
LOC645218	10017	72.925	89.986	73.339	91.429	89.803	76.476	73.461	88.903	83.35	93.546	75.947	82.441	81.271	79.981	82.388	100.16	80.073	85.2	93.385	77.388	79.303	95.789	79.407	98.472	83.538	100.42	107.46	77.133	76.541	102.98	95.162	94.321	91.881	89.321	107.36	96.494	108.95	106.49	89.969	92.688	103.73	91.375	89.929	98.973	87.37	92.016	100.89	90.899
RNF165	10019	140.49	190.66	242.33	114.24	123.48	256.52	181.45	97.347	174.76	144.18	107.35	155.71	101.55	155	261.82	156.03	231.77	1876	822.29	192.11	180.48	192.92	102.52	546.37	106.58	177.37	147.03	118.25	81.658	220.96	172.81	121.13	193.28	234.01	134.15	636.87	120.98	203.85	352.75	232.41	143.41	154.44	199.62	153.09	209.52	262.24	121.66	103.16
HS.565863	10020	104.27	117.99	100.9	108.76	127.4	98.349	92.877	107.09	117.78	161.82	86.906	110.09	96.867	95.701	142.29	117.35	129.02	131.64	199.86	196.83	98.354	111.27	87.391	163.11	104.66	131.05	112.48	92.097	82.567	148.99	125.14	134.37	131.06	110.44	126.32	136.94	122.09	131.3	127.75	139.11	122.59	113.68	106.67	141.03	108.82	120.25	102.23	110.37
HS.441941	10021	85.706	82.453	76.443	92.835	85.88	88.545	83.938	83.652	82.222	97.824	89.325	87.309	84.643	78.505	81.734	108.46	79.104	81.569	100.93	94.355	82.903	82.91	78.849	112.77	86.41	102.73	101.64	74.974	90.604	96.841	97.007	108.7	90.93	93.18	100.98	102.66	96.006	99.427	99.493	106.79	88.617	102.64	95.895	105.73	76.062	95.754	90.282	92.857
DLEC1	10025	88.313	101.93	101.79	102.94	93.513	96.671	82.479	83.27	102.25	138.59	81.501	77.143	82.186	80.67	114.4	115.61	97.217	96.632	129.81	100.41	86.28	99.304	65.749	101.97	88.854	107.93	125.59	74.52	79.026	121.86	87.629	100.17	93.574	93.757	106.28	93.404	107.47	115.28	96.002	99.194	102.77	102	105.13	95.556	95.995	98.517	93.867	83.99
LOC641719	10035	70.18	80.88	68.825	86.653	74.618	76.137	77.691	78.713	82.673	77.492	82.947	86.073	80.643	77.707	75.121	82.369	73.288	64.765	90.145	72.51	66.857	78.353	70.171	96.495	77.622	82.442	101.26	74.3	72.321	89.379	87.689	103.48	93.019	91.688	96.232	84.546	90.021	81.08	92.527	93.186	90.471	80.668	87.779	87.847	91.43	80.532	76.265	86.939
PHF7	10037	120.42	144.95	104.66	132.74	106.93	117.15	113.39	128.28	126.85	138.62	104.21	118.45	99.897	106.54	146.34	150.32	120.29	123.83	146.6	162.5	119	105.45	95.915	148.12	122.22	130.22	132.89	103.74	144.39	147.04	116.19	165.93	148.49	183.85	142.23	116.16	130.19	165.4	109.46	140.08	152.87	135.96	143.12	132.81	151.69	173.8	163.82	118.11
LOC651450	10039	83.493	81.973	85.968	84.244	86.016	93.227	83.874	84.155	90.147	102.09	85.205	80.236	81.99	81.098	105.91	100.88	86.962	87.171	97.86	95.159	83.793	90.22	69.634	113.83	80.351	93.046	106.43	78.162	76.784	98.32	87.74	95.065	86.3	103.72	95.007	98.938	101.17	110.2	105.17	106.7	93.938	109.77	96.318	101.11	100.68	100.32	104.86	91.716
LOC650103	10040	80.633	97.37	70.667	89.504	86.23	76.581	80.316	82.014	80.806	83.06	80.124	78.86	76.552	86.842	71.292	88.731	81.355	81.86	89.768	80.15	88.75	81.568	73.209	94.629	86.07	105.56	104.2	69.144	75.912	88.784	97.108	94.648	101.12	93.796	103.8	87.205	97.811	105.13	89.655	98.702	91.135	86.173	93.967	91.84	86.128	84.82	90.039	86.182
BCAP29	10044	316.2	290.36	456.02	333.43	611.34	336.12	248.76	315.62	523.33	2932.2	360.03	275.53	359.64	279.1	592.09	889.94	525.59	424.64	1686.1	845.74	671.59	536.64	168.46	871.58	233.65	492.68	906.23	156.31	406.8	567.01	436.77	1224.7	251.86	577.8	664.11	897.84	402.66	784.22	1173.6	1002.3	677.64	732.85	833.97	882.7	603.5	787.02	618.85	672.84
CIDEA	10048	81.645	98.368	134.14	99.035	86.922	96.38	82.59	106.32	80.621	107.8	92.744	77.672	71.853	74.147	84.986	103.72	101.09	90.929	97.943	99.791	108.84	113.56	91.565	112.25	89.443	98.084	108.42	79.049	84.213	128.21	78.781	101.02	81.822	100.67	98.065	93.999	100.48	116.39	100.91	98.15	80.179	92.475	96.469	93.623	87.833	92.67	86.573	84.363
PAPD4	10050	845.35	591.89	566.59	839.71	1097.8	961.23	462.95	752.59	976.98	2482	659.73	658.77	347.31	471.56	1254.6	998.91	641.8	850.3	1190	2826.6	539.85	432.82	213.22	1845	236.9	1019.8	689.87	324.53	929.75	862.02	358.36	1782	665.91	1887.5	1141.9	921.01	492.02	1570.8	1031.2	1260	1355.4	1328.5	682.81	937.28	1340.3	1200.9	1873	912
HS.566710	10053	77.377	88.872	75.407	74.261	83.62	82.536	77.511	91.451	92.645	90.08	81.302	85.198	77.809	100.71	83.049	92.971	84.686	84.192	83.889	87.165	75.389	88.534	100.41	104.22	86.338	92.375	152.09	81.995	75.569	105.76	99.17	96.515	96.767	82.216	105.93	101.04	106.41	93.99	76.538	92.102	85.308	83.403	89.349	84.387	81.694	106.14	91.662	105.48
HS.542469	10059	74.543	91.099	74.998	88.359	78.593	82.254	69.14	80.077	76.31	84.433	78.95	86.186	83.218	76.998	83.182	93.268	74.178	88.383	93.346	82.253	75.37	86.393	76.572	94.995	91.286	93.988	96.319	71.268	72.144	98.77	82.664	110.75	85.128	94.017	106.09	93.161	92.942	97.753	87.694	91.449	91.052	77.107	74.602	97.551	82.496	88.853	89.209	86.981
LOC646443	10064	90.318	109.25	89.306	110.86	88.409	115.01	96.791	93.64	94.642	109.55	85.98	88.779	96.48	91.438	102.83	110.16	110.72	114.83	98.43	118.03	116.15	85.217	96.019	113.95	105.96	122.58	114.3	105.74	85.352	116.86	91.416	96.981	112.95	97.684	102.39	112.06	116.4	98.998	113.13	102.23	92.394	97.491	99.404	103.52	97.887	107.85	90.657	97.904
SLC17A3	10066	107.6	111.91	98.2	113.17	116.14	103.01	141.52	107.5	142.77	111.34	101.17	114.69	121.37	103.88	103.07	119.83	89.578	100.27	114.44	553.24	85.653	109.45	93.624	116.35	104.84	178.73	118	98.396	94.803	131.78	113.14	106.49	109.7	115.8	123.36	115.57	113.9	226.42	127.96	120.92	104.46	107.34	104.9	110.86	246.42	160.05	108.63	108.57
SDS	10068	137.79	190.72	361.76	160.02	232.55	371.87	211.25	112.14	189.34	418.31	193.28	306.03	98.843	299.09	170.09	331.48	399.06	145.85	142.31	95.382	140.46	444.85	200.74	516.95	112.28	222.31	204.03	163.58	101.53	259.42	116.92	138.47	114.5	225.34	390.54	155.8	169.09	580.9	132.19	195.5	130.61	589.43	395.41	655.62	370.02	209.92	232.57	195.31
ATP6V1C2	10070	75.755	182.57	71.914	90.873	86.03	87.317	83.448	94.017	135.39	90.665	97.03	85.51	132.57	116.42	127.6	98.17	112.96	205.48	129.2	88.004	87.556	183.56	93.648	99.181	102.7	101.86	111.81	141.14	91.8	97.021	168.92	92.598	97.43	132.82	99.14	109.15	164.28	100.9	158.56	92.459	284.42	112.85	108.29	174.26	88.237	100.55	98.422	120.82
LOC646590	10072	72.416	99.879	70.332	91.86	85.057	81.727	82.006	84.007	79.029	86.322	82.081	84.363	94.114	85.716	80.853	91.794	81.942	79.265	107.17	84.429	79.96	94.102	77.443	97.012	91.99	104.36	87.101	78.306	79.55	95.473	88.82	99.636	95.029	84.164	98.47	80.526	95.226	99.961	94.48	98.426	101.7	82.613	88.929	93.192	85.175	89.724	84.334	91.907
HS.121091	10075	97.002	94.691	80.902	111.27	107.06	113.2	95.734	93.66	95.567	108.15	88.907	94.111	91.001	103.29	87.679	104.41	86.186	85.239	101.06	107.43	80.222	95.203	88.608	128.03	97.989	115.71	118.29	77.331	85.172	128.72	97.214	106.64	96.067	98.092	112.75	109.88	102.2	108.87	113.07	99.171	104.2	88.704	91.495	111.13	100.76	92.201	95.619	93.013
HS.565126	10082	73.898	98.47	73.757	86.513	78.481	93.731	75.43	84.406	95.308	89.317	84.107	86.501	81.324	85.607	77.114	95.518	87.393	79.686	95.899	86.755	80.334	88.915	75.771	115.57	89.468	99.464	110.82	74.47	73.39	101.91	102.35	98.926	96.91	90.476	110.98	95.738	95.899	99.072	93.819	85.084	106.33	103.39	93.267	81.098	77.789	93.41	101.18	80.936
FAM71C	10086	79.444	99.239	72.398	102.39	95.708	89.985	83.982	93.338	96.967	101.13	85.571	97.737	87.771	92.503	83.386	104.26	87.361	90.633	104.38	98.641	84.569	89.526	78.458	105.13	98.82	105.28	111.2	77.266	98.053	113.99	84.419	99.267	93.624	103.85	99.755	100.97	100.22	100.96	99.197	97.9	91.978	91.686	101.89	104.26	85.028	93.834	89.431	89.11
LOC652141	10091	78.676	92.903	72.98	79.973	83.432	83.778	70.474	73.349	81.176	88.764	77.842	81.317	78.109	83.771	80.541	91.833	83.074	87.675	95.531	81.73	69.238	82.403	70.871	102.28	89.647	104.61	100.78	69.64	77.128	94.833	82.475	95.2	86.004	94.281	101.89	97.026	94.055	95.066	92.969	92.174	89.278	92.435	87.446	86.268	86.059	89.952	87.867	83.33
LOC645113	10092	86.655	89.114	85.294	93.956	83.478	88.437	78.282	81.834	88.265	97.437	89.734	88.736	90.239	85.839	66.415	100.17	81.155	89.313	104.67	94.629	80.254	80.253	78.982	120.75	93.272	103.4	108.09	76.968	104.55	104.82	97.247	110.35	102.42	118.06	109.87	126.92	110.72	110.14	114.24	92.44	102.77	115.38	93.141	121.39	92.474	107.56	114.92	91.207
HS.562688	10093	83.454	88.461	77.473	93.861	83.4	84.409	68.537	83.543	85.39	79.096	82.034	77.314	80.887	80.191	79.291	91.503	87.962	84.308	87.762	126.83	71.634	83.079	71.008	99.732	77.994	93.753	89.736	77.945	72.772	94.257	90.795	98.701	100.29	93.406	95.033	90.581	106.09	116.87	162.85	88.476	93.708	105.17	93.241	89.639	92.551	98.646	116.15	78.573
GAK	10095	77.894	95.938	85.452	98.21	88.743	92.052	76.915	99.005	92.541	92.31	82.22	88.246	91.511	84.239	77.45	96.526	78.715	78.273	91.185	81.704	81.656	91.905	82.489	99.411	93.116	99.182	107.11	80.081	85.792	120.48	86.394	99.448	102.65	106.17	111.46	95.317	102.81	103.8	100.41	94.415	94.24	93.685	88.89	91.86	91.544	95.061	93.226	98.435
COMMD4	10097	72.482	87.055	73.035	88.603	86.56	91.454	75.586	86.7	83.684	96.358	81.286	84.268	81.98	85.974	80.516	96.069	82.667	83.41	94.246	96.284	80.915	91.986	76.982	110.56	98.778	102.8	97.525	81.174	78.551	95.746	99.9	97.407	96.203	96.932	100.04	92.602	95.982	103.77	118.02	90.208	94.687	92.549	76.434	90.798	83.199	86.424	88.995	92.111
HS.558279	10100	79.747	91.806	70.176	95.088	92.492	87.687	73.702	80.814	79.792	93.679	89.64	87.874	80.158	81.113	69.416	94.742	87.014	76.439	92.881	89.822	81.301	83.811	76.72	99.338	91.828	105.23	117.61	73.454	77.597	105.24	90.821	87.473	115.36	92.628	104.66	90.046	104.08	102.38	84.036	98.413	94.215	96.097	89.866	94.869	93.66	82.562	85.314	77.646
PCDHGA4	1010008	67.068	90.098	67.666	72.355	74.916	84.506	76.633	85.91	81.597	75.898	72.999	78.868	73.995	75.112	83.986	86.541	74.903	71.754	77.691	82.36	65.862	76.656	67.69	96.881	79.425	82.505	88.834	70.383	59.108	92.356	77.232	102.02	101.12	110.9	87.064	93.178	88.057	84.535	103.57	76.464	81.723	90.528	84.247	80.919	77.505	77.15	95.077	92.484
HS.59951	1010010	81.537	86.688	86.182	83.928	79.978	81.837	80.795	75.757	79.018	106.05	85.359	79.337	87.575	85.898	71.076	89.046	78.194	80.821	83.712	86.014	79.566	84.099	76.061	99.275	81.077	91.377	109.2	74.679	73.569	103.32	90.841	94.442	97.297	89.664	102.75	90.565	93.744	109.19	95.061	96.303	95.797	92.275	82.881	79.673	81.277	98.007	91.211	84.916
DRP2	1010017	69.029	83.974	68.003	83.609	73.105	77.326	65.519	74.597	71.613	77.243	76.319	76.39	81.38	69.923	64.999	79.582	66.94	69.544	73.932	64.915	78.324	78.271	64.929	101.7	74.699	89.112	81.661	69.596	71.394	77.068	87.523	83.517	70.9	89.162	90.202	80.273	81.258	94.766	87.12	87.417	80.845	78.804	78.65	86.597	70.69	79.271	85.469	74.551
LOC283152	1010020	89.007	99.045	79.651	96.579	89.961	110.37	97.707	93.743	109.1	91.485	91.856	100.75	97.616	90.108	87.259	101.91	92.918	87.509	88.596	110.07	83.87	96.615	83.508	98.925	101.66	95.446	114.26	85.204	86.728	112.04	91.845	106.55	117.78	106.85	101.06	133.72	103.11	109.4	94.314	115.32	122.52	94.125	103.16	96.029	106.53	128.61	109.21	95.782
LOC653434	1010021	93.768	95.718	80.504	90.435	84.203	94.828	79.398	85.491	90.573	98.418	82.508	91.086	89.091	96.067	77.362	109.39	86.265	80.752	96.234	90.589	77.154	90.904	84.043	105.06	102.87	102.73	117.27	94.546	88.287	98.643	100.55	104.08	105.36	94.038	123.18	100.18	106.78	104.93	100.32	102.36	106.83	104.74	95.617	101.91	88.019	110.53	91.33	95.173
SLC5A10	1010025	83.904	102.04	76.112	96.091	92.443	101.71	83.966	92.13	102.56	101.6	78.491	77.425	85.341	75.908	83.347	98.499	76.926	78.083	106.12	97.799	88.116	84.312	81.073	106.41	88.18	96.63	92.644	75.382	73.272	109.94	91.342	104.25	90.429	106.78	109.57	94.054	88.405	98.423	104.04	98.503	89.659	92.134	89.2	96.554	88.533	94.562	90.614	96.375
HS.514454	1010026	84.525	109.78	86.033	106.23	81.939	103.23	80.523	90.441	89.983	114.75	81.146	85.022	86.235	85.809	97.058	116.3	102.66	91.272	131.04	128.3	81.915	91.474	71.568	107.58	88.336	108.06	126.98	78.737	86.984	112.03	105.81	99.453	98.102	100.28	116.49	92.389	107.43	123.59	110.33	119.01	97.658	93.596	111.26	101.3	90.47	111.28	111.98	89.429
NLRP3	1010035	121.95	123.83	91.215	98.424	222.33	181.63	113.85	148.2	127.88	167.69	97.093	113.4	83.005	152.77	198.73	148.83	116.86	112.72	116.38	129.75	106.12	130.69	71.402	124.51	92.381	152.72	118.85	81.6	146.75	122.24	76.013	343.04	134.9	177.83	126.72	97.968	116.52	214.09	106.53	123.67	134.57	144.9	197.97	94.45	203.12	138.26	128.26	99.401
HS.538525	1010039	87.005	102.48	91.607	104.83	101.09	109.25	90.741	88.928	107.91	132.97	89.583	90.703	98.437	78.297	114.86	106.2	116.98	105.69	164.16	126.57	81.226	100	79.875	141.98	96.491	128.97	133.21	79.641	87.375	128.63	105.16	116.64	142.06	103.93	120.11	98.651	107.14	136	101.91	110.56	119.7	94.051	107.74	112.43	102.2	103.07	106.74	96.89
HS.565996	1010040	80.485	94.511	71.808	96.353	100.01	104.91	87.25	88.875	96.91	93.112	110.35	92.965	86.896	102.71	88.494	129.78	97.6	82.605	87.365	82.815	76.988	102.31	74.07	121.68	94.655	109.31	113.01	82.624	75.15	101.3	93.997	99.075	114.5	118.17	111.31	106.02	106.68	112.54	107.82	143.56	98.407	92.471	99.723	88.098	105.08	99.135	97.658	92.135
NEBL	1010044	87.238	98.597	97.349	102.23	143.97	98.37	76.066	108.93	100.18	197.34	115.1	84.456	116.7	75.081	101.48	108.37	118.78	73.736	143.06	119.98	89.602	160.65	92.336	145.77	78.746	89.707	163.79	73.338	68.241	116.46	88.941	110.71	95.354	106.93	176.84	278.73	129.74	100.72	120.95	111.14	106.3	97.116	112.22	129.16	95.9	132.52	103.01	148.16
RAB4B	1010047	192.19	218.89	216.02	351.07	264.41	347.64	328.36	220.67	257.49	366.13	221.66	207.45	212.12	185.01	298.64	265.99	264.5	265.47	420.33	486.03	266.28	236.31	119.27	511.83	117.36	305.05	239.18	126.07	185.93	268.16	348.67	1268.5	222.95	328.61	358.26	581.58	207.97	314.18	328.51	353.26	369.46	439.64	242.05	477.1	252.13	424.34	548.85	274.7
CXXC5	1010048	1971.7	1144.1	667.52	915.08	2264.7	1338.9	953.17	688.45	1309.5	2594.1	1679.2	1453	2392.4	851.02	1754.8	948.3	1190.3	596.9	2004.9	2869.7	1241.7	1094.2	399.48	1189.5	444.94	1154.5	1559.6	931.13	1225.8	920.56	2015.7	3106.9	2265.8	1991.7	1277.6	661.13	865.25	2812.8	421.25	1348.8	1273.8	2004.2	2471	3268.6	2149	3118.5	1957.6	1464
FAM21A	1010050	86.831	108.29	86.227	114.11	120.16	111.31	89.279	108.8	105.54	137.8	96.002	105.02	104.01	94.641	106.48	102.27	104.32	110.32	117.63	141.08	91.564	94.053	78.303	134.38	96.918	126.14	120.69	85.761	95	101.81	104.17	137.96	107.81	115.8	109.99	132.17	116.79	139.99	105.17	106	130.07	104.61	101.23	143.48	124.64	114.1	118.19	106.23
CCNK	1010053	625.96	1266.2	932.89	1099.6	867.59	922.79	561.07	744.65	908.47	1640.6	1028	670.48	1068.1	1173.5	1372.9	1364.1	1189.6	1042.8	3820	2061.5	1079.3	1678.7	286.79	3278.6	420.96	1086.8	1007.6	374.03	516.66	1429.8	1578	1882.3	581.55	1287.2	1528	4036.3	617.04	1373.2	3280.4	1417.1	1037	1136.6	1290.2	2281	1247.2	1698.3	2719.4	1043.6
LOC653765	1010059	116.62	110.04	108.14	115.56	119.88	113.98	110.73	114.37	127.49	138.51	117.59	110.7	114.88	115.6	107.44	125.99	97.083	112.78	130.3	156.18	102.39	111.12	100.45	161.23	104.45	124.43	120.46	92.496	101.64	120.1	111.13	159.98	124.24	136.28	131.75	170.25	127.71	138.42	176.18	103.38	118.41	150.41	107.11	150.95	106.11	153.58	141.49	114.51
HS.565228	1010064	89.282	93.732	78.98	91.695	92.378	88.998	84.384	80.929	78.015	92.122	86.914	87.456	76.963	88.471	84.756	96.319	73.664	82.242	95.194	86.093	84.258	87.229	76.909	98.383	92.638	93.666	102.84	76.655	74.1	102.13	88.463	91.542	95.577	95.882	103.12	101.35	97.612	103.42	97.186	93.552	91.024	92.727	98.489	96.173	94.848	90.537	86.193	84.93
HS.397803	1010066	86.646	101.08	74.433	97.179	92.119	93.983	85.279	89.201	93.524	99.912	88.872	86.122	94.994	89.739	87.644	100.33	80.462	91.319	101.79	101.88	79.594	94.617	82.112	116.85	96.709	102.73	110.69	79.791	86.275	96.995	90.311	101.1	106.66	101.3	110.28	91.202	102.64	91.329	96.454	100.45	91.617	90.995	88.248	94.71	92.474	95.24	95.495	91.63
FKBP2	1010068	949.42	636.28	676.19	1099.4	799.49	739.15	841.95	1007.7	1094.5	1099.8	349.8	806.46	1107.7	552.59	982.92	583.51	1020.5	1138.8	1999.6	1909.7	477.02	895.42	307.76	923.15	313.72	1117.3	1013.2	305.74	600.31	898.53	482.74	1014.2	799.43	909.55	875.61	1138	599.78	891.83	1098.4	1666	1231.5	1928.3	1278.2	1590.9	1076	1531.3	1180.6	1082.3
TAAR6	1010070	86.903	100.16	79.377	107.74	95.972	99.029	79.043	97.496	98.581	87.143	83.517	85.755	85.814	86.752	79.243	103.84	77.427	81.919	100.25	91.989	83.872	97.189	83.14	106.74	95.345	96.765	100.75	78.42	81.561	120.22	97.006	100.61	91.501	99.041	101.77	100.16	108.92	95.796	98.226	93.583	102.85	99.244	86.498	88.837	92.749	96.325	94.254	87.961
HS.539990	1010072	93.772	99.449	124.73	95.597	98.957	105.53	88.055	96.442	92.999	113.25	91.057	98.517	95.698	98.778	79.424	111.42	85.185	96.458	158.35	111.04	82.94	105.47	84.298	142.21	94.348	113.59	129.98	82.64	129.95	112.07	115.82	128.16	112.81	95.072	138.88	120.04	108.34	120.72	192.08	101.16	96.83	96.115	93.297	105.41	93.034	106.63	107.89	96.747
MAP1LC3A	1010079	72.438	89.288	71.952	85.513	83.898	117.5	85.509	97.127	158.63	80.682	87.292	87.106	85.871	78.819	91.205	91.623	76.2	86.209	99.187	129.69	71.332	87.17	85.163	91.152	92.383	107.86	95.319	75.635	79.594	101.28	85.722	93.763	241.81	99.552	114.97	114.15	99.014	95.894	125.93	89.249	170.47	92.921	92.458	115.73	82.29	141.44	203.78	84.267
HS.553301	1010082	541.4	571.17	539.5	1076.4	1062.2	1378.2	720.52	626.84	1234.9	906.72	920.21	1040.4	852.12	1376.5	975.78	1412.9	592.96	697.61	991.92	2685.4	703.47	1248.6	406.37	1153.2	243.51	2345	1199.8	248.8	1160.1	1177.9	530.87	808.62	1803.3	1292.4	1349	509.49	1255	3453	934.84	1124.9	2906.9	1030.2	1232	629.04	2977	1424.9	1419.6	2194.7
NETO1	1010086	95.868	116.69	95.676	119.57	107.96	118.23	92.676	105.01	109.64	121.84	110.23	108	97.158	108.35	137.2	111.87	119.84	107.15	118.47	152.79	117.54	106.58	98.39	228.99	102.84	122.12	125.89	119.76	93.537	121.95	121.72	194.21	115.85	193.79	111.12	210.44	105.11	125.78	180.06	97.826	110.3	143.65	103.1	172.68	111.6	158.87	153.31	101.64
HS.541452	1010092	90.729	100.02	100.18	91.255	93.183	91.744	84.286	92.987	94.564	100.55	89.319	100.73	93.077	89.563	81.104	113.82	86.066	95.81	118.39	114.05	90.908	90.698	72.788	116.68	92.996	100.72	139.16	85.874	90.317	121.01	111.17	99.356	96.964	99.125	110.53	103.62	103.78	110.71	108.47	107.96	96.379	103.09	95.976	99.158	90.404	106.93	99.72	88.675
SMPX	1010093	86.244	100.06	84.173	102.06	137.81	86.127	84.614	104.72	91.062	111.98	98.893	88.707	80.467	77.942	102.54	117.92	76.808	75.589	104.77	92.088	77.659	88.999	81.37	111.77	92.851	103.93	116.06	81.957	99.368	108.46	92.653	119.13	101.26	97.268	134.65	91.658	93.748	115.13	153.81	90.974	96.518	87.23	92.692	90.622	92.489	97.225	84.603	89.632
LOC339047	1010095	84.74	97.303	76.479	85.013	96.386	89.256	75.866	95.661	81.542	82.757	90.657	85.669	89.542	90.751	88.454	95.061	89.197	82.911	73.723	110.56	82.248	90.854	80.361	117.61	93.165	110.04	106.93	76.842	77.328	104.91	85.338	109.36	99.587	108.18	102.86	99.421	108.32	103.68	109.93	92.372	89.161	97.553	91.121	85.598	94.409	83.16	104.78	90.585
SLC5A7	1010097	75.148	98.924	71.459	93.052	95.279	84.018	78.362	78.935	90.071	96.029	72.12	78.802	83.174	82.377	83.206	92.374	81.961	77.053	105.1	82.5	84.045	98.626	79.818	97.294	88.033	89.033	100.32	69.826	99.296	378.65	86.799	99.995	90.398	96.205	103.25	120.82	109.86	95.342	88.831	90.678	97.303	83.516	88.947	98.49	103.76	87.435	86.562	82.649
HS.565626	1010102	75.952	81.97	76.845	86.838	78.716	87.79	77.848	84.483	87.975	77.653	84.443	71.195	87.872	81.286	77.055	90.21	77.851	73.598	83.929	81.701	74.129	83.381	81.779	92.747	78.664	93.092	96.922	79.135	72.22	94.776	85.402	92.559	95.624	90.37	98.982	93.664	104.76	103.07	98.553	84.305	89.373	84.039	85.513	87.651	88.588	82.195	91.745	90.232
TMEM9	1010110	776.13	758.61	404.84	1320.8	586.88	588.25	543.2	690.13	987.87	1829.7	841.27	390.09	1781.8	960.9	867.44	672.37	601.81	597.41	1338.3	1841.1	910.89	725.13	245.86	1684.8	252.95	1006	677.92	261.54	247.77	701.46	620.95	1310	552.57	1260.8	1011.6	1002.2	541.29	831.46	1385	927.7	1174.3	875.55	1470.6	1579.3	753.26	1386.7	1550.4	850.73
ACOX2	1010114	432.77	371.26	216.75	891.69	837.58	318.35	571.78	249.54	486.83	2463.4	386.97	361.24	676.22	511.65	590.79	124.08	219.34	195.2	1447.2	3305.7	155.87	269.64	86.653	243.92	191.67	932.23	1459.9	146.45	171.29	201.11	317.95	849.61	567.33	635.39	245.33	139.31	229.77	1918.5	164.6	2115.7	446.23	746.13	791.5	167.92	909	956.13	2272.6	264.79
LOC645032	1010121	85.427	90.049	80.039	102.45	86.764	89.635	75.499	95.335	84.591	112.01	86.187	85.32	87.452	87.064	76.33	97.178	83.444	73.2	126.6	93.156	101.18	89.399	79.929	103.79	91.375	101.39	111.33	73.944	90.76	113.57	102.27	91.887	98.826	94.425	119.41	103.58	99.843	106.55	98.428	97.872	85.646	96.921	95.578	94.446	98.776	90.883	100.65	99.989
LOC731050	1010128	79.815	103.25	81.114	96.099	95.851	97.62	89.033	97.828	86.238	86.856	90.626	90.536	92.441	92.142	83.348	102.9	83.744	77.75	101.43	83.442	88.493	92.129	87.128	102.34	99.94	103.65	108.81	82.841	79.496	108.12	104.31	105.45	107.2	109.53	99.818	102.75	112.16	102.45	96.07	97.383	99.851	89.56	96.715	94.274	91.264	92.149	98.476	94.15
C10ORF61	1010129	143.05	148.03	132.94	310.95	266.01	236.25	149.99	149.87	250.11	943.64	251.98	187.23	112.36	157.64	225.53	271.16	189.34	271.46	545.06	354.37	255.12	188.23	89.379	431.6	89.476	187.74	358.31	101	255.6	290.36	118.27	448.42	198.2	298.69	237.24	224.12	206.43	225.15	580.79	607.86	588.65	287.75	301.45	329.1	292.65	447.87	323.04	371.42
LOC728799	1010131	83.744	99.934	88.122	103.92	94.13	99.845	81.993	94.977	87.084	97.007	95.204	88.92	91.146	90.68	84.092	106.57	87.599	84.908	96.659	108.81	93.182	92.279	87.735	116.24	104.15	104.55	105.76	81.584	86.964	113.92	105.33	100.72	101.09	110.93	114.84	96.704	109.28	118.66	105.26	103.19	101.77	106.35	94.674	106.42	100.71	102.79	93.824	93.019
RARRES1	1010132	119.2	368.54	1100.3	254.78	194.03	904	500.63	159	166.52	362.5	159.03	645.09	105.97	131.43	485.08	494.23	496.64	446.72	1268.4	179.14	496.63	792.37	169.05	434.4	149.61	499.01	204.68	185.47	341.12	931.71	143.81	375.05	471.18	476.99	1034.8	153.94	461.96	487.22	489.09	241.15	588.03	1113.5	1217.4	3739.5	947.57	465.67	305.3	2764.2
HS.436880	1010133	77.261	94.743	78.166	83.241	93.45	82.102	73.224	84.095	89.748	89.164	84.21	86.64	93.374	83.676	86.137	92.022	78.559	76.428	85.797	90.394	81.237	92.098	74.038	115.22	92.414	89.945	106.58	78.351	74.566	97.778	92.631	96.779	107.05	98.208	98.995	90.778	102.49	104.14	96.481	92.432	81.976	94.569	81.135	97.709	83.639	84.905	82.793	83.686
HS.582239	1010136	99.982	107.88	102.05	111.61	116.45	115.63	92.01	108.63	104.5	137.29	95.727	99.354	101.11	100.44	95.479	112.84	98.663	104.14	124.37	136.58	104.6	105.23	83.556	139.99	95.06	117.39	113.06	75.68	100.04	117.47	99.953	129.01	127.72	125.67	120.59	121.14	110.03	123.92	133.94	108.42	114.58	127.12	101.46	116.75	102.81	137.36	136.69	97.128
THAP1	1010138	150.42	146.79	181.82	191.76	222.68	199.27	153.33	194.07	324.01	668.63	160.21	212.47	142.81	142.34	207.87	228.46	170.29	180.31	681.23	346.35	190.84	202.17	106.06	463.8	110.38	275.32	302.02	104.3	197.27	300.14	180.89	388.46	156.29	283.96	339.79	234.63	212.54	268.42	471.5	331.15	448	332.1	271.16	310.55	249.71	348.32	375.88	212.76
LHFP	1010139	194.09	557.43	177.23	303	303.33	690.15	349.11	294.6	389.17	1248.6	205.35	760.28	248.33	308.36	788.52	295.17	863.19	721.86	846.39	839.83	636.2	437.13	174.58	526.3	187.96	355	379.22	282.03	307.39	494.65	123.24	712.82	419.45	719.82	345.55	300.76	423.42	863.58	990.39	354.63	1125.6	637.68	708.99	282.66	585.71	723.12	323.37	520.98
SEC24B	1010142	78.345	83.608	69.697	84.789	83.336	91.08	78.753	78.227	80.277	89.949	75.298	83.204	81.866	78.372	84.654	89.006	74.724	78.147	96.528	84.089	75.15	80.978	73.44	87.611	78.388	96.026	93.814	67.804	69.221	78.527	92.305	93.945	86.424	82.796	95.552	88.081	95.034	108.6	100.11	89.789	90.505	88.481	84.139	79.887	82.511	94.893	89.456	80.969
LOC731159	1010148	73.215	78.118	68.906	78.583	79.203	86.747	74.566	85.344	82.963	82.33	84.022	82.68	81.41	85.198	71.891	93.975	79.702	65.754	78.713	82.348	79.414	85.726	75.54	114.85	88.214	88.129	105.15	76.187	68.184	96.677	99.857	103.2	95.214	104.8	93.746	100.35	98.646	99.051	95.271	86.777	80.247	90.03	91.811	100.65	86.816	92.835	90.541	91.743
KIAA0922	1010152	406.88	303.9	275.38	227.62	658.47	327.62	183.05	387.9	246.28	638.41	253.65	352.71	251.59	267.08	387.41	411.02	320.15	342.5	406.14	430.77	252.28	425.07	149.5	679.94	146.66	300.17	379.47	128.35	195.39	376.77	172.15	645.68	303.74	344.96	381.11	489.63	206.97	313.84	327.44	437.55	300.07	426.12	262.08	274.42	368.75	509.39	417.9	198.2
LOC643008	1010154	83.242	98.579	71.458	103.89	90.681	110.63	87.602	94.191	110.62	83.886	100.59	92.652	96.357	87.742	96.82	100.37	115.92	82.331	109.9	99.413	78.452	124.68	72.694	142.6	91.395	113.56	99.607	76.942	84.918	106.78	91.755	92.873	106.03	103.09	109.7	101.3	98.07	103.62	98.057	99.397	89.018	93.658	131.23	107.34	103.64	168.91	105.89	83.837
ARL4A	1010161	120.27	114.53	133.3	394.53	292.87	177.03	119.19	281.7	162.91	568.13	110.56	110.47	144.17	155.71	159.86	125.24	124.17	106.73	166.59	208.43	163.3	125.07	96.056	223.11	101.15	126.45	215.03	88.518	167.67	206.9	117.4	432.59	124.08	172.98	221.11	150.44	144.44	175	323.61	217.47	132.04	133.83	177.84	267.54	160.1	227.33	206.77	203.2
DGKH	1010162	79.293	85.763	87.77	101.56	117.16	103.87	73.721	78.808	90.001	124.13	93.154	86.632	84.468	85.348	115.17	102.25	92.595	86.251	197.31	110.79	113.85	128.36	75.92	305.12	87.788	103.08	110.33	69.816	86.078	142.19	93.584	112.36	108.17	98.674	135.64	143.82	117.34	117.01	138.87	122.21	103.89	96.836	116.3	131.69	95.654	112.91	116.74	105.62
HS.560123	1010164	85.346	100.2	84.836	83.763	89.444	90.173	82.896	91.507	87.521	90.538	89.8	94.1	93.527	90.481	89.812	116.55	79.512	82.746	107.4	106.2	80.418	93.158	83.049	96.264	101.55	102.31	117.46	84.402	85.698	106.16	96.093	108.57	95.284	113.19	104.48	103.25	112.29	109.2	100.76	104.24	112.56	98.965	88.224	100.53	96.904	95.234	95.832	107.65
LOC645626	1010167	87.988	98.619	95.106	104.55	94.761	103.12	102	91.337	95.267	119.96	88.793	95.658	89.582	87.827	101.24	103.99	93.513	86.66	107.51	128.87	99.295	106.25	99.422	114.43	101.73	125.55	108.44	94.551	94.117	122.06	104.26	122.75	124.16	116.28	111.71	104.69	102.78	111.37	109.01	102.52	107.68	124.78	106	105.01	116.77	112.49	107.64	94.699
PSMG1	1010168	302.93	426.3	1453.3	708.32	588.11	449.15	318.48	526.81	719.74	2053.5	406.06	330.25	268.1	334.9	710.78	1642.6	563.46	1251.7	3699	1091.5	1137.1	808.98	205.21	2738.7	219.68	595.93	1254.3	213.2	1022	1608.4	717.89	1422.6	558.29	843.39	1588.6	2148.6	978.92	898.29	1727.7	1502	1198.7	1094.3	1395.7	4979.4	683.28	1163	1021.9	1078.5
BACH1	1010170	99.532	123.05	112.99	131.4	124.16	122.13	95.371	102.86	110.13	192.42	108.47	85.158	95.223	106.62	125.16	154.85	105.66	128.55	234.89	171.84	113.68	107.75	86.598	202.21	87.967	127.33	126.2	86.381	110.32	142.75	107.81	130.45	103.32	141.03	135.36	124.37	109.83	140.58	126.44	110.81	136.04	119.98	126.32	129.22	118.56	117.03	124.65	109.76
GDPD5	1010176	144.68	364.58	96.736	147.44	150.34	244.43	139.8	147.04	176.06	346.9	221.92	197.52	161.36	307.11	405.25	235.74	352.66	178.97	120.29	438.85	256.17	197.25	269.46	142.49	260.35	235.96	190.51	260.45	103.17	171.9	132.83	256.82	158.03	230.45	173.1	188.53	238.3	250.97	260.65	131.49	159.76	197.77	200.34	227.33	239.61	333.56	252.21	152.98
LOC653971	1010180	74.512	86.686	72.308	87.472	88.882	84.341	75.27	83.201	83.196	92.052	82.008	81.886	80.818	82.429	76.818	90.696	78.457	77.347	83.441	82.917	74.228	84.361	72.025	98.101	86.333	92.78	87.949	71.47	76.844	93.916	87.998	90.55	93.281	90.104	103.5	87.701	97.303	101.85	97.969	89.296	88.291	86.291	85.872	86.402	84.632	75.166	85.014	87.525
SAMD8	1010181	89.287	115.33	236.15	133.36	161.33	96.899	83.923	111.66	106.91	193.11	121.64	102.17	124.63	99.672	127.33	156.36	124.17	125.03	395.14	119.5	150.09	205.71	86.859	465.45	86.979	108.73	162.28	73.207	134.09	266.83	139.25	166.44	118.67	118.12	168.2	257.23	123.69	148.16	206.63	177.47	145.61	162.56	127.44	147.05	114.56	131.41	158.4	182.38
HS.538055	1010184	73.507	103.92	79.396	97.39	89.121	92.625	92.915	82.29	92.618	91.64	90.029	91.534	100.66	94.298	85.757	97.142	87.822	77.895	80.929	93.946	89.797	101.44	81.939	116.14	101.38	93.475	112.27	89.416	84.207	100.08	93.055	88.543	109.66	101.06	98.198	102.36	109.97	103.2	104.52	96.348	103.92	109.07	95.439	99.949	90.657	107.47	97.204	91.084
CSMD1	1010189	62.343	88.668	139.32	81.167	76.994	108.3	72.862	100.79	84.249	89.305	71.92	89.142	82.556	74.383	72.657	84.649	72.495	99.313	82.935	82.74	76.802	85.293	70.189	112.1	73.171	97.248	107.55	77.429	66.515	96.585	83.998	92.047	84.155	106.47	91.332	89.308	93.613	93.258	93.642	95.324	90.334	87.639	92.389	80.774	85.473	82.084	85.737	120.11
LOC651769	1010192	85.849	91.767	86.653	102.89	99.555	90.777	90.47	84.18	93.42	103.68	86.294	86.539	92.232	88.945	92.578	110.54	88.973	84.007	106.67	102.99	78.75	89.641	85.03	119.24	93.884	106	107.74	87.183	94.858	103.62	104.8	95.345	114.22	107.8	120.08	100.38	104.82	97.813	109.39	103.46	96.167	99.392	92.381	83.466	87.407	92.707	95.179	80.849
HS.566887	1010193	89.137	104.52	90.692	101.81	97.208	92.763	81.276	94.087	102.2	88.433	98.469	92.537	99.574	91.868	84.039	100.76	85.456	87.926	96.718	96.403	85.996	100.09	81.111	112.62	99.067	99.422	103.61	82.424	81.836	101.04	84.496	104.08	96.74	104.99	100.35	104.2	101.27	97.266	105.88	114.65	91.854	98.887	101.53	112.18	92.708	99.304	103.59	92.452
DBI	1010195	3878.5	3261.1	9001	4741.1	7121.2	5802.4	5795.1	2368.4	10163	8025.6	5587.3	5655.7	5975.4	6214.8	4261.9	7279.9	2588.3	5353.1	13466	10634	3215.7	10608	1770.9	22509	1362.9	8028.5	7026.1	1709.6	2891.4	12712	9174.5	10517	3355.5	8163.8	12990	13681	3938.8	10444	22067	16308	6535	9473.9	9082.4	5625.5	9766.7	12302	9861.5	6411
LIN52	10102	111.88	110.28	152.03	139.85	125.11	134.81	103.33	100.3	147.83	222.27	116.29	117.17	106.07	123.04	115.17	143.86	120.2	118.65	286.73	177.36	107.51	143.72	93.329	253.33	100.29	125.24	151.82	86.702	139.94	155.62	102.51	131.68	114.6	142.04	170.97	129.46	133.4	148.47	158.43	135.18	145.87	134.9	139.76	124.45	149.5	160.07	164.27	125.27
CABYR	1010201	69.35	87.851	69.323	71.948	73.551	73.684	71.585	73.7	75.133	81.613	68.424	71.343	72.64	79.624	72.197	94.562	72.923	75.522	79.343	76.422	75.963	92.789	68.145	108.89	83.963	77.361	79.166	69.912	77.63	93.508	101.14	98.358	82.455	87.812	121.64	93.489	84.196	90.65	88.254	93.526	79.592	85.939	83.826	109.93	87.997	103.25	88.846	81.874
PNRC2	1010202	112.88	158.24	171.67	228.23	249.31	222.01	130.64	225.18	260.45	582.97	166.23	189.9	109.01	175.55	295.33	340.25	232.68	219.53	969.86	583.49	203.93	172.8	98.277	468.86	95.711	231	255.11	107.57	240.01	268.86	127.17	385.53	217.54	311.37	214.93	252.03	197.99	283.03	611.11	234.88	278.63	296.8	225.93	263.55	346.86	389.44	575.95	282.68
INCA1	1010209	94.257	99.402	85.085	93.092	89.642	111.3	143.49	81.469	101.77	116.98	83.396	96.113	84.343	95.951	101.7	92.966	95.377	84.358	93.06	162.06	96.034	81.85	76.992	142.06	82.479	135.83	93.37	75.322	85.462	93.615	82.769	133.06	104.87	189.21	95.373	115.31	97.912	133.59	118.73	103.37	146.22	159.43	108.59	117.96	126.71	142.04	106.81	99.605
LOC654235	1010220	91.381	93.195	92.569	107.39	99.813	94.737	94.847	91.698	95.579	101.84	97.018	90.707	88.023	102.64	84.113	114.16	94.872	103.61	107.3	114.03	85.43	104.3	89.137	120.8	92.485	114.07	112.42	84.557	100.02	121.94	114.93	95.815	106.51	105.71	118.18	104.41	111.41	119.43	112.39	108.84	103.07	101.35	105.95	100.13	97.107	103.67	89.948	98.764
SENP7	1010224	86.647	91.564	88.769	94.596	88.373	97.657	79.611	85.497	89.278	160.8	84.136	83.785	94.767	89.457	114.87	108.5	93.518	93.397	153.52	137.11	80.814	87.378	77.221	149.91	87.333	107.97	97.753	73.044	84.822	110.74	103.95	90.131	95.257	109.4	115.48	101.07	101.64	114.21	122.41	113.73	108.95	104.15	97.91	105.09	107.59	106.57	106.7	94.115
LOC643721	1010228	78.146	96.961	78.912	89.5	87.369	86.318	74.234	90.832	87.878	83.026	80.25	87.985	85.669	80.362	72.892	93.583	77.478	76.434	80.49	74.309	80.789	86.43	72.865	107.74	89.126	98.441	101.03	77.278	74.474	108.06	95.011	87.765	86.718	93.641	105.08	91.48	101.85	95.197	87.567	82.436	90.826	85.933	92.57	81.571	82.189	82.253	91.02	90.987
LOC644802	1010239	74.342	85.51	69.38	89.481	82.971	80.592	71.048	86.344	81.265	81.235	82.888	69.717	83.141	78.936	79.458	96.72	73.068	75.865	85.489	93.748	72.229	79.485	76.544	113.59	76.429	80.589	90.741	68.784	78.433	98.191	103.98	95.991	85.534	107.18	107.05	91.878	93.898	95.956	102.81	87.591	77.625	98.197	83.875	102.93	76.704	99.029	99.234	92.583
MIER2	1010240	113.43	148.18	89.278	123.72	127.35	125.65	95.317	102.34	107.02	217.94	92.77	111.08	121.5	111.03	183.59	141.49	151.07	157.71	121.99	192.07	174.72	118.28	73.982	211.1	99.231	133.55	127.68	88.954	106.6	148.79	139.62	278.51	143.45	172.53	119.65	272.27	128.1	196.5	266.35	124.09	153.45	150.45	127.31	228.27	129.21	206.08	247.48	126.43
PGK2	1010242	69.92	78.974	65.628	74.208	75.287	74.558	67.376	81.548	72.418	83.067	66.116	75.754	73.398	68.942	69.923	89.783	68.306	76.071	78.304	77.381	77.041	70.076	65.296	88.533	74.258	83.881	84.498	70.107	72.254	89.799	80.168	78.23	78.099	78.465	92.592	80.888	76.703	84.944	92.677	80.291	81.521	78.055	75.364	77.129	78.39	83.218	75.587	89.835
LPAL2	1010243	77.189	80.407	84.366	92.382	80.695	85.602	74.61	85.305	83.969	93.641	80.581	81.592	84.599	84.74	86.271	84.509	78.013	82.623	95.81	81.84	80.532	88.138	68.762	95.566	83.096	100.55	102.26	66.534	82.795	103.24	85.058	94.097	99.12	87.426	106.2	95.455	98.695	103.02	110.02	97.35	95.88	96.764	82.855	87.237	96.497	97.006	89.824	84.541
IFI6	1010246	2420.5	383.79	1482.2	12116	631.89	4222.2	3485.3	1231	2860.1	7127.3	3309.8	293.88	1754.4	6916.4	1884.2	1913.9	1290	1106.6	618.23	863.23	239.5	1448.6	340.85	3807	209.58	3140.1	1244.1	1998.7	702.22	441.02	205.05	2126.4	1423.1	1616.3	1179.7	1385.7	680.94	2490.2	601.63	1919.8	936.78	1800.7	2855.5	734.95	329.03	4693.7	1954.6	2899.2
NT5C2	1010253	1057.8	1815.7	1272.6	2612	1574.6	1416.9	1074.3	671.84	1492	3361.4	1919.6	1179.5	1572.6	1287.2	2272.1	1842.3	1567.6	1399.7	2116.9	3183	1119.9	1480	592.53	3639.6	648.43	1987.8	3631.3	949.17	1652.2	1637.2	3684.4	4556.5	2152.7	2944.2	1807.6	5171.9	1842.3	2427.6	1641.9	2005.3	4128.1	2788.3	2759.9	3400.3	2297.4	2969.3	4074.6	1906.5
HS.581650	1010255	87.236	101.6	86.868	107.92	106.4	105.24	96.978	106.84	102.59	117.36	93.746	106.07	105.79	102.44	88.241	99.004	105.86	95.612	98.806	103.37	92.725	103.83	88.62	160.45	103.41	101.16	114.63	82.197	90.731	122.58	104.98	125.54	101.19	124.06	114.21	126.96	95.077	124.95	135.34	106.41	101.18	142.28	95.61	132.58	94.897	137.41	123.54	103.91
HS.127925	1010273	86.477	96.676	84.864	101.91	94.624	102.35	84.612	103.08	93.053	95.669	82.144	101.5	91.985	99.161	84.964	102.18	84.273	82.316	101.43	86.488	88.266	99.817	90.81	105.91	90.298	102.68	120.07	86.583	85.128	114.42	99.253	115.99	106.96	103.72	106.22	99.706	109.86	104.81	95.527	95.64	96.692	94.185	103.51	94.007	93.184	98.875	89.96	89.123
HS.565614	1010274	88.61	92.495	72.108	89.092	104.06	101.66	85.774	97.507	91.843	106.65	91.87	94.496	96.244	88.007	78.951	93.387	84.753	92.875	99.828	92.942	88.944	94.861	85.573	118.19	98.855	95.1	95.645	83.166	76.13	102.28	94.418	108.11	98.658	109.56	104.97	131.33	102.55	102.77	108.86	104.34	93.223	97.374	94.289	119.16	90.515	119.1	110.19	103.86
HTR4	1010278	65.966	79.167	70.876	76.995	80.405	80.332	71.118	70.343	69.438	95.357	61.765	73.481	74.957	71.218	73.11	79.612	74.228	59.768	80.864	86.785	76.613	79.124	60.839	85.083	79.96	91.543	83.379	61.419	64.111	82.213	82.064	76.657	86.429	80.327	89.473	79.817	91.225	83.916	91.508	82.54	75.904	81.001	77.843	83.159	65.505	72.996	75	71.615
HIGD2BP	1010286	71.577	86.022	73.625	80.82	73.872	85.748	72.63	81.187	80.401	85.393	79.291	84.668	72.456	73.404	72.29	97.618	79.161	70.534	83.919	82.854	76.494	82.476	67.206	95.295	82.845	90.665	84.415	71.501	72.888	93.235	68.361	87.505	84.016	82.794	94.844	86.551	86.584	96.63	90.266	91.786	83.407	80.905	91.338	91.258	88.247	92.552	82.647	81.722
HS.561954	1010288	145.03	131.83	109.74	155.2	117.41	140.76	141.17	128.01	162.92	153	99.21	185.07	112.63	137.1	115.89	151.03	131.27	194.44	114.63	222.99	117.13	114.9	92.547	181.13	105.21	202.59	138.12	103.69	147.27	180.62	161.21	128.06	159.03	230.16	237.58	106.22	128.13	342.42	230.17	160.04	240.16	166	195.47	171.99	218.06	166.57	206.46	145.83
LOC731837	1010291	78.989	97.815	156.03	91.133	91.695	90.664	79.776	91.843	98.311	96.809	94.164	90.053	89.483	84.961	77.371	101.72	77.679	91.8	127.45	84.104	82.059	105.81	77.592	286.6	95.252	99.804	124.59	73.003	95.848	123.6	110.82	93.244	93.185	95.94	99.918	180.42	99.506	105.88	120.16	94.403	94.769	91.945	87.39	107.17	89.414	100	96.79	87.648
GALNT7	1010292	119.61	110.08	134.49	228.19	315.4	145.94	95.675	181.08	240.94	623.35	172.53	116.04	143.4	123.63	160.91	197.1	151.89	162.59	365.03	338.24	139.05	240.91	84.92	227.8	92.113	195.19	348.84	83.429	124.13	167.94	159.06	440.84	159.09	207.33	224.15	155.13	111.47	257.85	244.21	299.47	360.19	206.61	268.85	253.55	243.52	392.25	367.91	500.02
LRAP	1010296	6991.7	21238	5124.8	6040.5	4952.5	8655.7	7538.3	4109.2	4775.3	7632.2	9178.9	7805.4	10369	9493.5	15519	8906.1	12101	9409.9	10324	22475	20974	7187.7	9102.6	10492	16096	21367	16224	14355	8783.4	9809.3	7948.3	11940	19203	32707	12252	15311	11372	19574	15921	11089	19553	18848	18117	20201	22337	13488	20605	11760
LOC650767	1010301	82.051	94.083	70.008	101.53	91.355	92.576	78.653	85.823	88.161	82.707	86.798	89.494	90.614	90.929	72.765	98.952	77.893	73.175	86.553	81.384	84.378	92.728	78.307	107.69	108.57	109.12	107.3	76.051	101.69	102.43	91.76	101.31	96.33	99.236	104.33	100.95	101.03	111.87	109.99	105.13	96.723	99.608	96.355	101.24	89.545	100.78	99.01	95.578
ASAH3L	1010307	96.213	113.45	96.115	110.6	111.85	100.2	82.149	92.329	114.43	115.37	87.84	93.869	89.278	99.068	98.674	115.64	89.816	95.615	113.06	94.243	95.564	106.36	80.142	124.57	90.693	100.28	103.21	82.881	85.327	144.21	112.44	108.12	94.017	104.98	125.59	115.3	99.73	108.85	97.99	97.805	96.929	95.468	97.884	93.953	104.54	90.605	93.53	91.188
SLC4A2	1010309	358.03	555.95	280.28	720.26	576.24	395.06	322.7	704.53	567.9	1590	526.5	253.42	505.96	450.54	502.06	558.4	720.71	420.39	457.25	1216	408.19	356.02	157.21	583.39	188.55	394.8	812.49	197.76	466.98	361.59	418.47	1826.4	334.07	909.76	302.65	656.45	333.6	1001.7	986.37	565.85	615.08	495.25	335.97	1316.1	407.75	874.33	633.02	461.82
LINS1	1010315	129.99	139.18	205.28	169.59	151.32	176.77	127.48	155.38	195.33	305.93	178.91	184.25	169.95	152.68	201.57	191.22	198.05	188.55	449.58	241.36	204.76	227.34	104.07	240.15	85.224	170.44	174.83	99.645	187.73	239.68	154.27	232.75	202.51	282.23	267.77	203.46	141.63	251.1	352.7	201.56	241.89	250.41	193.16	275.29	209.24	273.7	253.09	229.27
ETV1	1010324	84.725	92.137	74.017	131.7	116.29	87.049	96.175	86.495	95.066	206.9	90.978	100.89	116.48	77.142	92.973	85.049	82.108	99.661	104.98	199.64	76.505	97.61	66.488	93.078	86.259	124.98	89.959	74.346	90.214	121.12	84.022	103.6	100.86	127.56	102.23	90.483	103.55	114.41	109.25	158.93	116.14	96.293	120.96	84.555	113.69	106.21	125.87	72.685
LOC284801	1010326	93.697	89.79	73.846	122.67	95.779	105.66	85.119	174.17	96.961	98.778	98.289	93.39	109.29	96.015	98.678	105.18	102.42	81.707	98.084	195.35	83.741	86.536	89.286	104.88	94.291	112.9	106.69	94.102	113.91	105.8	98.932	100.87	175.1	317.23	103.88	94.745	123.44	151.91	97.015	134.61	132.41	97.441	97.509	94.793	108.56	94.15	104.53	90.396
THSD3	1010327	81.898	81.979	81.268	87.874	86.517	87.259	75.182	74.663	79.837	115.04	67.558	74.045	80.761	81.415	91.103	84.229	79.446	92.474	116.86	102.04	80.314	88.256	79.204	121.57	78.644	103.21	94.514	67.93	79.49	96.427	97.529	83.553	80.732	90.41	104.12	92.676	99.533	92.606	177.48	93.209	92.022	83.344	85.446	87.542	84.022	87.45	97.949	88.333
NEDD9	1010328	323.31	196.32	118.2	235.55	253.24	679.83	220.68	259.68	436.87	752.63	232.41	271.14	155.33	315.36	834.07	319.67	255.93	492.63	399.14	805.64	191.52	307.52	135.68	373.56	130.47	339.91	210.15	142.11	157.18	426.21	159.94	191.9	665.61	1053.5	246.48	148.87	455.56	588.6	1130	533.39	1578.6	304.41	713.66	156.86	587.53	387.15	314.44	386.27
GTPBP10	1010332	81.458	123.9	109.72	110.59	97.195	98.946	78.29	93.997	91.245	213.81	94.187	82.631	81.183	87.133	103.48	143.32	95.214	92.662	129.9	140.14	93.622	100.36	69.382	153.48	74.609	142.08	123.06	83.072	88.035	132.13	95.586	116.31	111.77	97.808	125.39	102.67	103.53	117.09	109.24	116.27	114.13	111.51	112.07	112.12	111.95	97.478	112.48	106.02
MSX1	1010333	110.91	193.81	86.953	138.31	132.4	171.98	183.29	104.49	130.55	180.35	105.16	244.69	96.27	124.54	148.55	266.75	283.99	146.86	574.13	171.72	380.27	205.55	188.52	428.61	114.91	222.07	128.4	130.45	108.94	199.27	179.22	164.78	175.55	249.06	115.52	365.34	133.5	210.57	798.33	198.32	180.97	178.2	224.53	162.7	162.42	224.6	152.4	244.37
CNTN5	1010338	69.662	91.485	76.172	92.527	94.86	80.771	77.909	84.254	75.322	90.652	75.126	80.399	79.824	82.458	83.661	91.513	79.256	81.332	105.08	82.942	77.354	80.731	77.851	106.67	86.947	102.63	103.37	82.527	77.261	98.056	81.22	100.07	97.618	112.76	106.74	92.749	92.927	96.05	107.46	90.686	92.138	93.703	81.941	94.081	85.208	97.676	89.292	84.313
POU1F1	1010341	72.61	83.984	67.791	74.739	72.772	79.738	68.051	70.523	76.523	79.287	71.911	75.487	77.658	70.578	72.747	88.498	73.897	75.257	71.661	84.005	70.726	71.904	63.782	88.796	79.917	85.709	82.152	63.232	80.672	88.593	82.442	80.395	77.047	90.578	79.098	83.864	87.384	87.507	87.606	89.145	89.518	72.258	75.469	79.541	80.272	81.731	80.907	83.939
POLR2I	1010347	898.97	811.42	1233.1	1728	1083.6	1575.6	1179.6	582.84	1163.8	1951.3	840.91	608.32	974.96	762.97	1242.4	1708.8	916.78	1311.7	2201.2	1803.5	1486.2	1396.9	388.23	3542.6	236.58	1762	2843.1	324.87	1278.7	1333.5	1721.6	5472	1030.1	1298.6	1124.9	2558.5	1293.4	1421.1	3340.3	2143.8	901.74	1142.6	1682.5	2488.8	908.02	2455.3	2880.7	1159.6
DICER1	1010348	80.154	87.521	86.838	90.976	96.938	91.878	87.48	85.849	92.94	92.804	93.875	97.417	89.318	90.143	85.309	125.06	93.242	82.006	103.09	107.62	85.405	112.14	81.52	115.33	97.887	106.28	114.27	66.01	81.114	110.81	123.25	92.551	110.59	87.5	123.35	102.25	106.25	131.19	112.23	100.63	103.38	100.28	119.36	94.847	113.5	89.82	95.656	102.65
ASMTL	1010349	215.5	254.38	274.93	242.52	273.58	231.11	227.97	126.66	387.84	492.57	317.68	288.18	181.9	368.03	281.05	453.03	232.86	376.6	408.6	555.91	247.94	338.37	118.37	428.07	131.1	302.13	217.09	133.69	251.56	318.15	342.63	315.41	269.35	348.16	352.29	423.51	234.98	368.57	609.85	327.03	317.52	300.91	361.58	203.58	337.84	325.32	380.35	214.97
HS.537971	1010356	96.267	106.06	94.156	109.37	108.9	104.81	98.215	99.816	116.01	110.04	93.629	97.433	104.08	102.41	94.585	121.18	96.535	86.838	109.95	127.26	95.639	99.906	87.532	116.43	95.039	110.04	115.35	89.428	91.24	109.9	100.48	106.09	108.72	110.85	122.31	112.12	115.33	119.77	109	100.49	113.91	106.07	105.93	99.519	97.471	106.48	101.08	96.386
AKR1C1	1010358	69.377	81.886	65.395	80.27	74.864	73.628	69.143	75.536	74.937	88.417	81.226	74.483	70.505	79.835	77.249	83.234	76.93	73.328	87.068	81.505	70.586	80.955	72.866	434.15	71.646	82.051	79.23	69.697	69.357	96.13	91.924	77.951	78.993	84.08	109.02	154.2	89.253	83.412	84.458	82.281	85.719	81.581	80.648	430.33	77.993	100.85	78.646	89.234
GCH1	1010360	85.111	94.748	119.04	98.663	96.614	110.2	81.996	95.09	106.63	186.25	84.254	85.529	79.897	77.466	93.965	148.56	86.683	97.83	103.03	109.71	85.065	90.236	83.142	244.03	85.585	107.64	97.537	83.784	98.355	103.69	79.753	134.38	92.257	113.17	120.69	164.05	101.57	106.27	145.43	110.71	115.89	105.38	97.188	106.79	104.04	91.27	108.9	150.96
DGCR6	1010364	1257.3	2907.5	1379.6	4090.8	2004.8	1455.2	1498.9	1217.8	2311.6	2706.5	1329.3	1141.9	2249.9	2358.6	1958.2	1216.1	1429.7	1652.2	3694.5	2619	1055.8	5971.8	916.94	2578.3	539.89	2003.5	1767.5	813	758.65	2068.8	1665.7	1935.2	1267.2	1955.2	1257.4	3059.5	899.54	1557.6	4781	2606.7	1220.8	1183.2	2449.5	1405.6	2096.5	2352.8	1657.8	1005.1
CSTF3	1010367	337.12	157.89	565.51	185.16	403.57	274.79	123.9	284.58	199.16	612.11	340.31	195.21	341.67	338.37	327.74	626.56	264.87	259.71	689.18	451.07	217.93	241.7	125.64	506.09	121.65	202.75	326.49	104.2	211.35	356.94	466.25	506.26	483.11	452.54	363.82	1039	337.52	534.1	729.49	311.56	210.04	356.71	242.64	465.76	247	334.21	1081.4	297.6
ZFP106	1010370	480.69	639.24	680.98	877.71	802.98	824.01	596.57	773.45	1281.1	1038.2	644.45	846.96	715.64	521.67	877.94	610.36	684.25	823.47	2575.5	1344.3	534.31	974.79	309.73	1247.3	229.16	959.78	733.04	238.15	939.78	1441	657.92	1260.3	735.85	1724.6	1368.5	1181.9	758.2	1347.1	1344.7	1391.7	1644	1221.9	1055.1	1041.3	1246	1311.2	1065.1	735.4
LOC643467	1010372	78.726	94.51	83.924	91.209	97.749	94.115	79.953	88.505	87.16	91.518	90.106	92.951	89.866	91.339	85.447	99.25	91.77	91.19	103.94	107.91	83.312	95.066	80.025	121.66	96.563	111.21	128.86	92.574	92.512	117.82	110.61	126.5	108.9	113.02	110.79	110.44	104.3	113.06	119.9	102.79	106.77	106	93.319	104.55	89.584	110.95	104.41	95.349
JAG1	1010376	455.25	406.85	1661.3	253.45	487.63	337.29	309.39	237.57	240.84	368.15	288.65	559.94	226.22	286.51	457.99	244.45	499.92	1161.8	4310.9	650.62	1565.6	1276.9	270.7	1156.6	167.98	354.86	364.61	372.9	311.51	1483.3	2549.6	732.77	287.91	669.46	1079.4	1325.8	387.15	528.98	463.1	362.57	359.21	354.34	268.62	380.25	344.68	453.61	388.29	582.48
PPP2R2D	1010379	86.386	126.94	127.9	163.88	146.45	116.81	101.52	119.79	127.56	315.86	116.42	108.76	93.484	107.13	126.77	150.15	138.84	135.06	369.99	229.59	135.42	166.96	79.402	292.88	96.001	134.89	164.67	81.506	133.47	182.83	127.87	159.35	116.75	180.05	156.71	237.33	127.43	159.49	246.76	131.21	170.39	146.8	122.23	170.34	150.19	194.3	194.04	137.19
HS.548534	1010382	74.771	96.553	75.226	95.401	93.15	87.141	85.194	77.005	90.086	98.739	86.088	79.454	89.698	90.435	87.344	98.134	88.659	77.347	88.267	88.448	75.765	87.79	78.505	112.67	94.413	94.57	103.65	77.505	87.139	103.87	91.904	97.703	92.85	100.63	103.94	119.23	104.83	106.68	92.303	90.714	92.744	95.6	92.413	89.151	82.417	96.421	91.207	88.012
TJP1	1010386	270.98	450.86	447.21	453.85	601.8	472.69	246.9	583.21	507.54	985.7	306.37	371.48	282.27	309.6	739.15	379.13	698.73	453.06	1484.3	983.36	332.64	544.91	129.23	655.18	149.76	675.2	527.25	192.3	505.19	444.1	300.86	675.18	567.09	989.62	609.25	903.97	525.98	811.91	405.69	596.53	1454	524.16	469.25	678.92	512.22	837.34	1560.8	456.38
LOC654133	1010390	81.82	84.416	87.565	101.77	89.881	81.734	85.198	81.702	91.681	100.82	88.153	92.111	94.454	91.466	72.467	94.312	89.37	87.387	95.674	80.19	89.124	88.809	78.344	108.32	95.252	105.17	106.07	77.708	82.022	106.08	77.405	106.31	105.1	91.625	104.47	102.64	112.59	108.73	101.94	88.805	96.013	90.623	95.409	93.119	95.381	97.552	95.911	99.132
HS.568802	1010392	70.703	80.294	73.816	82.995	77.295	80.22	68.855	74.075	79.242	79.632	78.578	77.884	79.712	75.893	83.306	85.396	71.903	71.292	84.123	80.563	87.506	80.972	71.483	99.986	82.69	90.51	94.554	71.514	85.911	97.008	90.248	96.563	84.287	87.227	99.575	92.339	91.838	92.483	86.077	81.911	78.198	84.923	87.214	82.039	94.761	82.346	78.691	82.686
SBNO1	1010397	97.036	109.06	117.78	115.04	129.9	109.28	88.439	140.29	121.02	262.04	101.23	93.024	92.961	84.921	125.17	175.67	109.48	149.11	582.42	170.32	159.7	154.51	82.704	311.79	86.007	134.88	137.66	81.936	95.842	193.1	132.31	188.84	121.46	127.82	211.97	195.9	117.01	162.53	318.96	126.14	179.51	128.99	109.73	202.26	123.53	168.1	149.2	165.86
HS.291680	1010398	78.426	96.239	79.083	90.622	97.389	88.664	80.525	90.023	96.362	86.363	95.717	92.924	93.67	96.24	79.025	98.135	79.563	88.35	88.059	75.198	75.939	92.463	78.916	110.43	100.47	104.27	101.01	78.625	93.785	114.13	91.375	102.8	110.73	101.84	105.96	110.81	92.189	105.15	97.878	99.047	90.744	100.72	99.127	95.469	92.621	96.62	85.946	94.976
SAGE1	1010424	87.107	99.38	91.705	94.559	93.536	94.09	85.127	91.055	88.599	97.961	85.263	91.076	96.028	94.76	81.879	101.67	81.852	85.253	90.993	88.667	84.629	167.01	157.9	112.45	99.291	101.89	102.28	80.977	84.426	114.64	97.101	112.7	108.44	101.09	112.17	96.938	108.54	106.52	104.27	91.999	90.876	100.49	95.797	91.095	98.891	99.621	91.141	100.28
FBXO44	1010427	172.41	159.79	156.17	200.76	140.94	203.59	177.1	185.92	244.12	196.98	197.14	195.83	267.22	227.66	199.85	227.03	186.89	197.78	192.69	351.01	134.14	187.32	183.46	359.75	129.73	185.97	189.13	129.5	101.81	236.4	187.7	202.35	224	251.78	193.71	263.72	162.01	209.78	228.87	184.92	209.6	192.49	191.95	351.43	199.18	232.24	201.75	313.21
CRYM	1010431	112.35	81.257	93.1	107.6	122.15	196.66	327.18	95.614	389.59	130.66	180.92	92.971	81.053	154.12	123.4	134.28	87.981	96.867	131.39	490.48	94.206	97.281	85.151	131.6	89.395	185.05	105.65	83.649	87.812	120.79	97.784	118.66	123.09	195.33	117.23	99.446	114.92	194.68	112.77	109.71	124.61	104.27	136.57	110.54	163.85	338.82	184.1	91.834
C1ORF55	1010435	604.73	361.9	500.09	919.51	776.27	521.62	338.51	614.83	764.5	1475.3	519.78	407.28	410.73	479.91	619.13	647.95	537.88	558.17	1450.3	750.16	723	708.7	227.59	1624.3	153.62	564.4	571.5	207.94	493.65	1048.9	546.01	1064.8	481.95	961.73	1142.8	780.16	395.47	728.72	1424.3	676.24	1195.3	761.42	683.01	1653.2	657.97	762.13	1100.3	616.47
TCP10	1010437	72.811	87.375	75.211	87.352	88.417	71.06	72.3	84.971	86.343	89.924	75.401	73.637	83.357	75.043	77.388	99.044	78.173	84.142	93.717	84.554	81.218	85.474	67.837	148.93	87.127	88.273	111.14	73.985	64.701	97.252	83.434	120.01	96.399	106.75	93.12	104.25	100.09	96.688	106.48	103.9	91.001	116.75	89.924	112.09	76.248	99.566	112.92	91.641
HS.563166	1010438	75.935	89.413	65.876	77.524	81.711	76.305	71.306	76.723	81.059	80.389	79.281	73.658	80.146	75.819	77.536	90.947	78.801	74.015	78.575	88.232	81.42	77.966	68.909	109.93	82.617	90.783	100.99	75.441	73.836	92.417	82.35	78.154	86.378	84.642	105.11	82.727	98.382	97.363	88.89	82.607	85.512	81.965	77.912	86.987	76.216	86.428	82.146	79.987
C1QTNF6	1010446	133.35	401.1	141.4	178.78	329.48	173.36	128.03	172.51	156.79	462.89	182.32	167.99	295.41	259.96	338.38	276.93	446.58	235.94	310.55	159.31	776.69	260.04	125.98	250.68	105.73	195.03	394.74	137.92	247.82	258.14	537.85	326.37	221.55	188.19	229.44	331.19	220.28	306.9	156.96	178.23	166.73	241.4	249.07	952.59	238.58	350.89	251.22	325.28
LOC645466	1010458	469.31	613.65	571.21	331.94	459.39	513.3	234.69	384.05	552.84	1516.5	428.07	508.71	513.27	574.45	818.54	612.75	305.97	725.05	864.9	1185.3	883.53	589.31	338.11	1254.6	337.22	867.29	692.74	379.01	402.56	898.36	814.95	1228.3	684.7	746.99	833.36	916.96	516.34	1230.5	978.7	796.71	669.87	979.98	1066.9	1173.7	875.9	892.75	837.31	743.72
BHMT	1010463	72.096	77.942	72.083	100.05	78.628	75.885	71.167	84.106	70.489	78.803	101.76	80.691	70.962	82.865	66.339	88.779	70.557	69.91	69.98	218.49	68.598	114.28	65.321	148.66	80.945	87.148	86.313	80.562	71.524	90.606	83.353	89.251	83.842	77.262	89.976	173.28	82.768	84.018	84.045	85.882	90.612	85.653	77.25	96.604	80.425	83.247	78.033	88.784
CBARA1	1010465	228.38	313.08	398.78	419.59	307.72	360.67	262.52	320.11	471.64	484.95	433.14	287.77	513.25	364.23	398.63	434.98	319.08	276.47	452.86	514.67	280.33	421.41	150.85	364.53	124.09	362.25	446.03	141.9	367.12	360.76	312.3	655.85	279.44	377.87	371.77	710.21	435.21	422.78	499.94	424.4	584.75	379.55	378.01	723.75	375.67	618.63	381.73	485.6
C9ORF140	1010470	135.18	128.43	496.59	223.13	138.15	108.96	87.673	160.92	124.35	460.04	104.6	96.143	211.26	121.18	128.39	236.27	214.28	164.08	707.05	115.16	182.4	367.47	132.5	804.88	102.45	157.71	331.39	88.592	195.8	453.81	455.18	334.9	167.73	107.65	251.32	265.01	167.36	235.55	487.67	165.39	111.44	160.24	153.41	950.98	111.92	164.71	273	246.97
FNBP1L	1010471	82.83	98.614	81.187	129.88	134.95	127.36	78.833	98.187	108.39	270.65	112.56	87.01	92.506	110.91	139.14	124.02	101.46	92.124	133.84	169.74	86.888	83.9	77.095	125.78	85.536	112.58	115.75	73.446	78.195	105.08	87.101	121.93	111.42	136.98	109.76	210.17	111.65	146.71	375.6	91.433	105.47	101.12	111.99	137.62	116.8	139.74	183.17	124.38
TTTY3	1010474	79.566	89.053	69.816	93.789	92.552	93.529	85.002	90.486	81.479	87.582	83.918	83.336	87.503	87.779	82.973	98.794	82.838	78.212	87.4	85.817	80.445	88.957	73.51	104.23	92.13	95.622	105.38	77.439	84.978	99.395	89.249	96.437	96.182	89.176	109.93	95.283	108.31	108.31	91.071	99.794	89.548	87.583	95.892	90.742	88.531	91.058	94.942	92.838
CAMK2G	1010475	196.95	337.08	480.46	593.35	378.95	348.27	303.2	247.85	377.04	930.51	500.01	300.78	659.2	415.03	397.12	360.99	327.33	268.29	524.57	833.86	232.63	497.46	181.78	472.72	157.3	423.79	610.75	121.01	380.22	468.92	388.65	432.71	601.94	410.78	414.26	515.96	488.86	670.34	312.55	413.84	605.32	351.83	425.64	677.41	402.72	583.28	571.81	293.81
ADD3	1010477	355.94	251.21	201.24	500.27	1135.5	254.03	216.35	234.95	488.95	388.35	299.36	300.99	498.76	266.6	449.36	1232.9	274.55	523.14	1401.4	1612.8	480.03	547.15	341.66	1686.3	261.26	1161.8	647.81	150.72	151	1566.9	1651.8	902.15	507.37	402.75	816.58	1810.2	429.29	3455.3	1927.1	537.88	352.45	709.32	754.15	653.03	581.9	1207.3	3502	626.91
TPM1	1010482	95.245	279.35	113.36	152.69	140.06	244.18	176.59	120.84	167.38	156.91	219	132.42	183.7	338.93	371.62	158.06	309.34	206.41	250.56	484.65	449.25	141.63	117.03	201.67	111.44	380.96	186.78	94.445	203.6	174.57	131.4	354.06	382.3	325.97	157.93	265.6	258.78	919.36	260.8	183.5	214.3	278.8	183.83	208.7	227.3	251.72	413.23	309.13
FER1L5	1010484	128.64	120.51	94.739	98.275	92.834	168.28	103.14	101.35	125.46	135.81	160	99.367	99.015	99.567	137.51	113.37	97.875	99.082	129.35	126.5	92.895	109.48	88.945	246.82	114.08	117.53	110.62	100.28	100.47	125.32	98.487	220.28	109.35	209.63	111.87	231.85	134.56	127.69	224.4	92.939	124.82	263.25	108.48	215.6	121.08	234.67	176.51	106.58
BTG2	1010487	598.73	260.22	369.35	471.05	361.4	519.94	820.02	350.37	1416.5	615.88	336.83	1217.7	157.24	311.47	575.07	408.71	922.05	588.77	474.02	1066.7	452.24	529.78	144.39	982.9	144.42	481.59	215.94	182.17	218.05	1037.8	253.98	451.18	341.2	1146.7	407.24	622.96	331.42	711.72	528	1184.7	1538.6	1383.3	673.69	296.41	1243.6	871.92	770.65	757.17
ZNF498	1010497	87.634	139.61	96.264	124.52	126.77	109.73	90.421	136.73	119.15	205.07	102.17	112.92	110.68	151.38	120.91	182.34	109.5	184	153.92	236.6	103.19	122.16	82.345	144.37	86.907	146.7	154.95	82.217	89.072	139.03	141.97	154.24	106.22	147.39	176.94	192.88	99.385	174.29	163.09	137.73	131.19	157.21	147.06	163.42	141.71	138.29	143.84	120.18
UGP2	1010500	663.44	569.32	356.62	429.31	1468.6	502.99	415.79	239.76	498.42	828.53	552.82	347.71	379.3	559.68	990.13	590.48	720.93	468.49	1245.7	751.82	1161.5	682.22	1097.9	863.63	224.99	511.91	808.71	542.39	329.66	809.11	1273.7	1298.7	733.65	855.72	694.13	854.63	505.5	822.88	861.19	771.56	475.42	660.44	789.98	820.25	477.55	530.4	530.34	624.55
EPHB2	1010519	144.02	90.27	82.427	105.77	291.34	140.91	97.404	102.09	106.13	279.23	112.05	98.716	94.838	113.3	174.19	110.73	121.81	129.85	178.35	151.1	116.18	149.21	75.361	156.13	98.267	127.12	214.01	91.624	139.65	122.73	146.47	348.6	127.25	119.17	135.2	113.39	137.79	227.76	134.92	136.3	104.69	133.51	151.16	119.3	119.71	196.33	110.56	93.292
HS.550236	1010520	80.501	95.265	79.907	94.641	91.866	96.924	87.615	91.148	86.93	100.36	86.307	85.339	82.608	86.768	85.819	94.237	82.729	76.805	84.278	86.046	76.778	92.152	80.907	112.32	92.878	95.871	99.038	82.08	82.466	97.993	95.121	93.6	90.15	100.04	110.87	91.73	111.23	98.38	96.524	91.162	97.031	99.399	91.148	93.383	98.54	84.086	99.855	89.942
SP4	1010521	291.22	373.36	420.7	958.53	874.43	636.53	361.26	833.09	663.57	1302.9	462.28	588.26	240.86	402.91	834.94	476.28	634.11	648.16	1268.4	1722.5	280.81	300.14	214.37	1131.8	185.82	865.32	307.43	216.06	529.14	1029.6	284	704.72	592.25	593.17	724.86	371.6	539.44	1369.5	944.86	1095.9	682.55	850.38	901.06	359.57	943.85	765.35	1143.2	364.07
MAGEB1	1010524	79.809	82.92	70.353	79.341	80.864	87.581	78.657	95.306	90.636	91.761	82.699	78.121	86.905	78.96	74.326	85.38	87.032	70.16	94.183	84.607	72.303	89.459	78.205	118.82	84.385	88.01	95.231	63.339	70.399	90.521	86.455	111.72	82.813	101.46	94.362	107.48	95.769	91.681	109.82	90.964	90.823	123.8	79.133	109.67	83.486	96.041	105.25	85.57
HS.538215	1010538	86.341	103.1	78.93	111.5	97.071	100.94	80.548	94.319	108.53	87.54	88.729	88.785	114.25	90.168	80.007	98.763	79.456	78.939	86.438	104.75	91.081	90.784	86.471	107.76	97.032	105.91	107.6	81.267	95.505	104.48	98.589	93.111	102.78	91.226	109.74	107.58	104.38	113.84	112.92	90.019	105.29	96.789	85.288	85.724	90.83	97.124	96.681	90.824
LOC643888	1010543	115.32	124.95	117.64	131.29	148.15	180.4	101.37	108.7	198.16	226.59	122.95	138.94	94.608	117.05	130.39	185.82	124.31	127.22	235.82	245.28	130.64	126.39	83.072	235.53	96.786	208.98	141.72	90.072	105.88	181.82	130.34	138.26	153.23	176.93	147.88	139.89	161.28	183.46	277.95	183.59	215.76	135.6	185.4	132.69	185.82	201.79	211.86	174.79
LOC649143	1010546	3700.3	4258.3	6004.9	11109	3331	5781.3	5675.8	3120.3	7010.2	5339.4	2437.9	2759.9	1889.1	1436.2	4584.8	2518.1	3433.3	3044.1	615.72	11171	446.01	2092.5	351.64	2395.3	364.05	3938.7	749.89	983.89	3774	2000.8	199.03	15309	5167.7	9985.2	2789.6	538.4	1850.8	1511.9	892.41	15620	3031.4	2974.1	7521.6	675.76	7440.6	10048	18256	4202.3
HS.570336	1010551	86.875	103.65	78.901	93.596	91.737	88.2	91.076	94.268	94.943	91.264	90.546	90.807	97.811	93.416	83.78	97.322	88.503	75.974	91.154	89.168	88.624	90.161	86.368	114.59	102.65	106.51	101.2	84.942	97.452	114.67	92.22	109.96	114.4	113.72	104.26	101.08	105.36	120.32	117.26	109.75	106.03	91.979	96.558	100.97	94.803	97.011	97.35	88.575
LOC402716	1010553	70.625	91.66	67.521	91.92	76.912	85.187	77.284	87.591	85.515	85.821	76.605	80.682	78.422	76.569	82.151	91.999	71.221	79.428	97.199	87.481	74.934	80.628	72.249	105.02	92.918	89.719	95.024	71.927	86.242	108.45	77.514	83.208	90.191	77.375	92.413	84.266	107.7	91.518	100.09	96.529	87.796	90.815	94.337	88.601	84.542	85.947	81.196	83.768
LOC652668	1010563	93.174	105.06	86.818	108.68	118.12	123.24	87.96	102.98	106.98	123.89	89.209	92.501	106.79	89.723	100.41	116	107.53	91.376	131.92	102.41	93.45	94.647	81.535	111.74	94.42	115.6	117.87	90.76	84.901	120.69	97.36	122.42	109.92	114.96	112.16	101.37	118	106.51	108.25	109.61	100.83	96.18	107.48	94.438	89.936	105.29	112.14	106.31
LOC388272	1010575	215.94	202.36	413.95	283.4	345.5	484.76	225.96	250.82	306.75	621.79	405.56	270	366.77	269.75	218.34	399.31	193.94	301.27	531.64	588.47	307.02	576.65	147.38	440.65	118.45	315.88	332.42	113.59	272.37	460.05	179.16	330.02	193.45	233.85	500.74	488.51	216.47	449.62	671.57	286.74	400.28	472.02	326.04	304.35	355.32	486.18	328.06	355.44
HS.563393	1010577	86.651	80.856	76.963	78.64	90.886	81.758	73.6	90.727	89.275	94.96	78.915	81.68	100.13	74.897	80.578	94.944	82.081	73.506	90.627	91.56	79.847	77.452	69.629	100.16	88.465	100.84	102.83	67.964	94.024	112.54	89.141	100.1	128.5	99.924	104.81	97.243	110.06	106.87	118.17	94.481	97.342	91.091	90.445	98.578	92.221	93.287	78.611	93.264
CD36	1010592	93.202	184.57	131.66	150.72	133.7	225.9	132.1	114.24	168.31	341.37	116.05	434.03	116.26	125.17	270.63	150.53	143.12	236.73	345.25	458.22	150.15	361.86	95.976	179.49	157.46	129.81	127.62	123.88	101.49	226.68	327.18	813.65	170.17	264.35	189.56	161.68	347.75	774.62	116.69	172.92	533.68	343.34	143.63	151.67	220.26	201.77	160.71	134.82
LOC401180	1010593	79.571	97.742	81.555	97.228	94.019	88.04	80.336	87.725	91.328	89.587	88.328	90.28	99.601	88.588	82.812	104.3	78.492	90.787	82.661	84.211	89.7	83.161	76.819	110.72	89.932	110.67	124.92	81.503	90.108	94.591	94.15	104.12	98.971	96.934	116.23	101.16	112.8	114.3	113.98	101.55	108.39	94.978	92.044	99.549	96.602	93.93	96.168	91.666
LOC652801	1010594	78.284	93.545	79.221	91.743	82.662	88.492	82.871	91.323	83.992	93.894	83.773	90.292	88.374	84.766	83.846	94.716	86.214	79.656	92.048	74.874	76.769	83.339	78.699	103.84	94.665	94.774	117.53	75.208	87.815	110.26	94.378	96.714	97.803	100.86	107.65	95.398	100.78	107.94	96.348	90.18	80.69	84.792	91.934	94.842	87.529	94.42	90.321	87.781
ATP5F1	1010598	385.31	472.25	1021.8	665.84	1552.3	925.52	337.23	584.2	822.05	2888.1	782.93	621.46	266	698.53	883.5	949.27	543.21	885.45	2785.1	1315.6	702	1195.9	213.71	2723.7	236.41	721.44	2347.9	281.14	1022.2	1440.2	596.68	1508.4	605.44	886.52	1225.1	526.28	587.64	881.38	2372.3	1024	1325.5	1043.8	1487.4	729.14	948.49	1587.4	1329.8	941.41
LRRC3	1010600	107.02	131.65	94.234	122.31	114.56	111.3	100.27	90.796	146.75	151.38	96.216	94.408	120.27	113.39	124.23	251.7	98.07	117.27	93.358	147.36	120.69	132.71	74.39	160.96	96.075	137.17	124.97	85.599	120.34	151.23	120.68	129.35	110.47	126.5	108.59	158.46	102.98	162.06	135.61	153.75	127.5	110.73	123.16	136.45	130.14	118.66	141.83	110.16
PDAP1	1010601	88.65	94.195	100.45	115.38	110.36	88.785	85.916	100.53	106.69	143.73	93.027	79.732	86.441	74.121	104.02	119.66	109.88	102.72	159.15	124.87	95.121	102.2	68.548	131.37	85.201	124.65	115.53	73.401	85.116	126.55	107.44	124.18	93.43	93.501	103.13	102.63	97.937	122.82	102.1	96.521	110.63	84.473	101.96	108.7	88.435	104.69	99.475	101.66
LOC727737	1010605	83.057	95.22	77.503	101.98	101.62	93.407	86.63	96.3	94.464	100.39	93.41	90.452	97.014	96.167	94.074	107.61	89.415	80.795	133.08	116.75	89.249	104.5	73.627	139.25	93.003	102.86	112.28	75.358	82.358	110.65	93.971	120.37	115.05	100.2	135.61	110.22	100.24	110.43	126.34	106.61	105.45	86.71	97.723	107.69	91.985	101.24	88.324	94.303
MLL3	1010608	130.43	159.79	126.2	215.39	180.55	220.03	132.71	151.65	213.47	693.78	194.74	156.56	154.41	243.69	185.32	200.53	160.25	199.03	267.48	716.97	119.97	182.4	86.987	293.76	99.489	194.81	186.36	76.49	130.34	186.17	193.95	345.06	131.44	199.92	149.72	244.17	139.09	253.44	388.81	199.95	206.7	198.8	150.07	252.15	244.76	277.62	309.35	153.11
HS.128770	1010609	91.135	108.68	96.064	112.08	94.276	105.69	89.158	115.79	103.34	112.33	102.63	97.095	99.361	112.81	99.576	113.72	104.16	94.534	148.53	177.22	100.27	118.25	84.343	148.07	107.15	117.54	126.35	87.55	87.21	114.14	117.33	115	106.23	114.94	123.95	105.36	110.87	130.03	127.46	138.17	103.77	107.74	101.85	102.01	103.33	107.58	120.53	94.761
HS.560764	1010612	104.27	114.53	93.159	98.285	94.544	90.175	91.167	107.18	90.574	95.722	94.904	117.28	91.414	105.43	72.791	104.81	97.648	92.46	99.626	106.07	80.212	100.15	79.418	119.84	99.479	124.5	109.85	91.447	97.423	117.98	84.812	109.48	131.82	118.74	112.69	116.17	114.89	111.54	116.96	108.26	92.049	99.115	106.1	97.511	98.161	92.549	96.749	110.28
POLA	1010619	84.76	91.783	105.09	109.53	97.752	96.128	87.839	94.671	103.61	130.03	84.858	87.343	97.076	88.508	104.13	121.95	94.089	117.56	189.65	122.18	85.483	100.87	78.678	154.6	97.401	97.169	107.43	80.217	89.967	129.81	115.47	116.38	102.23	101.18	120.81	96.686	106.96	108.84	172.54	106	97.431	103.42	100.66	86.681	103.7	107.36	95.691	115.82
HS.61596	1010630	111.13	97.243	85.835	88.666	117.08	87.985	79.902	83.231	85.768	98.173	90.517	85.276	83.317	93.932	80.821	90.968	83.504	84.299	81.813	85.98	79.303	109.03	78.885	102.89	92.677	88.975	108.02	75.158	83.758	101.66	89.506	88.444	101.64	94.297	99.029	95.202	104.69	103.01	91.139	97.694	100.15	90.219	89.743	89.166	94.843	92.088	102.98	97.933
CHIC1	1010634	84.773	95.795	85.165	96.46	105.1	100.76	78.375	101.42	100.64	124.93	82.632	85.903	90.516	87.509	91.219	124.58	79.015	89.086	142.18	116.82	84.436	103.89	73.841	164.86	95.574	104.9	124.12	85.914	100.48	119.08	104.8	108.96	105.7	107.53	118.92	150.89	91.918	102.84	141.75	107.42	104.18	104.71	94.287	102.23	98.378	102.68	114.75	93.818
HS.222221	1010639	76.626	98.663	80.493	90.593	95.334	92.22	85.394	85.09	90.734	109.68	88.087	82.547	83.236	81.385	87.312	92.363	78.5	79.782	109.04	100.36	99.415	88.404	76.654	115.3	98.814	95.714	110.04	81.624	78.211	112.94	100.18	114.43	103.1	104.13	102.42	105.76	106.87	110.23	133.08	102.89	110.53	107.39	107.66	101.09	97.681	102.22	107.35	94.386
TP53I13	1010647	443.19	585.99	842.07	1122.3	580.74	838.94	674.01	722.1	893.21	872.53	708.25	603.8	1133.1	907.28	878.56	713.47	851.43	576.96	633.66	1197	740.69	967.97	695.25	988.49	205.15	1038.1	454.52	288.76	444.01	959.5	765.8	1251.7	773.58	735.13	913.51	819.61	520.62	1162.5	1634.3	696.93	754.86	889.2	1006.7	983.74	1041.1	1472.6	1248.3	957.43
POLR1C	1010653	472.47	627.13	618.76	1029.7	679.38	596.92	522.21	980.4	743.83	1339.1	720.22	468.91	884.17	1135.4	590.81	1216.8	469.14	718.87	1177.4	988.62	741.51	1807.7	420.97	1235.8	303.45	597.88	1098.4	219.27	1061.8	1045.5	1062.1	824.15	729.96	1186	1035.4	1330	409.15	1395.3	1361.1	795.2	979.99	587.19	753.48	2485	583.58	867.34	1144.1	977.47
HS.584216	1010671	99.034	99.038	83.471	107.48	100.61	96.157	88.024	99.301	90.019	90.442	91.035	102.78	97.528	98.353	88.072	108.32	79.08	80.481	111.16	96.155	97.667	91.725	88.766	125.93	107	108.3	106.75	88.424	88.989	114.06	94.368	120.8	109.49	109.58	133.23	110.06	112.78	105.81	133.08	95.122	99.773	110.87	102.79	107.63	102.51	111.08	105.84	104.07
NR3C2	1010672	274.99	199.05	136.52	465.72	170.14	479.39	329.41	198.38	478.86	1040.5	209.65	328.93	300.09	250.6	377.06	243.78	217.05	500.28	199.69	1355.8	104.2	298.41	91.071	316.21	133.38	776.66	129.02	129.68	82.359	170.64	152.88	203.49	514.8	694.2	185.84	127.03	239.11	1348.8	1121.9	585.26	829.53	344.78	552.76	218.32	693.26	680.13	556.52	411.14
LOC652768	1010673	83.944	121.2	92.972	109.8	92.449	105.64	84.983	93.678	99.218	105.33	107.22	90.259	93.392	97.52	105.72	112.34	88.159	98.951	133.8	104.46	82.927	96.263	92.563	107.81	96.654	113.65	102.02	85.975	91.366	114.46	111.66	115.55	106.73	113.77	125.98	146.66	112.21	111.3	105.79	131.4	106.34	101.37	104.56	122.59	101.24	128.31	114.38	102.43
HS.542014	1010681	83.057	105.19	85.331	96.274	95.793	91.209	86.355	91.99	96.293	90.014	81.545	86.349	84.258	92.759	85.653	107.63	95.912	91.773	98.719	89.17	78.611	93.986	79.519	98.79	93.735	108.58	108.69	86.281	81.367	113.45	94.982	104.04	104.83	104.57	115.79	101.55	117.4	104.47	121.42	92.546	102.68	89.428	93.385	98.495	104.16	94.589	98.218	90.045
ARIH2	1010682	646.98	780.49	574.05	1061.4	665.73	747.32	677.97	961.25	935.12	1404.5	585.61	826.73	823.83	778.7	740.69	662.1	633.83	904.57	648.66	1361	555.74	767.63	294.31	1240.6	254.97	945.54	1243.4	307.75	1457.9	922.94	652.41	904.9	866.77	1309.7	819.24	791.23	506.6	1620.4	862.72	1126	1117.3	892.48	919.02	1137.7	1038.6	1034.5	1308.7	635.08
HS.543211	1010685	94.162	106.56	112.93	130.32	117.19	112.67	111.12	107.36	108.43	127.42	105.65	101.02	104.76	98.521	103.57	120.46	96.442	106.29	126.19	131.36	97.369	98.243	87.207	126.13	104.47	126.08	132.76	96.806	85.126	127.02	111.62	122.01	112.55	122.16	120.78	117.9	121.34	113.65	129.05	124.85	101.68	114.68	111.83	117.18	109.5	118.22	102.51	102.42
HS.564109	1010687	108.7	173.3	115.56	567.01	165.67	396.68	174.52	91.702	369.68	127.07	178.9	136.82	477.2	179.04	162.79	296.19	115.47	110.76	146	332.03	103.08	150.66	223.37	144.74	118.77	402.65	211.06	115.44	90.336	117.35	138.7	167.69	616.29	416.09	212.17	281.77	525.68	1648.4	197.11	343.36	154.29	235.49	274.55	626.02	236.26	148.98	219.7	107.92
HS.574602	1010689	90.82	111.75	95.047	91.801	108.18	100.51	91.186	97.892	101.06	108.45	93.959	97.074	97.446	95.408	103.89	109.61	92.65	96.081	100.66	95.362	90.398	108.19	80.647	122.88	91.92	99.346	112.09	80.179	91.176	120.16	92.069	115.15	108.52	110.15	118.04	116.07	111.98	111.66	126.05	108.43	102.44	113.54	98.994	109.78	99.557	111.72	106.95	113.19
NR2F6	1010692	415.34	394.24	418.38	728.34	487.87	499.67	424.33	329.29	602.48	1239.9	423.97	236.24	500.56	502.35	529.35	499.4	392.04	451.99	625.54	923.87	431.57	416.09	191.9	635.41	253.52	469.67	751.47	202.63	219.08	369.99	569.45	732.2	608.17	503.59	1293.2	1070.3	552.61	667.19	560.28	536.98	745.89	419.75	609.85	1538	394.86	853.29	983.84	648.1
HS.563124	1010706	87.7	99.387	81.266	93.903	97.542	103.78	77.256	102.24	98.767	87.395	102.52	93.255	91.534	98.358	79.487	111.87	87.369	88.106	90.466	86.461	88.579	103.05	91.33	112.94	92.071	103.92	101.93	84.749	82.073	106.56	88.992	116.3	106.94	96.211	109.79	106.6	109.14	111.5	116.84	101.51	105.6	95.173	100.43	100.3	97.953	107.04	102.64	104.19
HS.564517	1010709	98.417	103.5	93.948	101.72	104.55	93.289	95.11	99.843	103.66	107.31	102.55	100.21	103.4	104.5	91.811	106.44	84.467	89.215	121.16	113.94	87.192	105.97	83.309	137.89	99.389	118.16	113.88	89.285	84.128	108.88	99.257	124.57	108.61	124.08	133.93	121.81	112.09	100.17	136.46	101.67	109.35	107.09	115.96	116.16	106.52	121.24	115.26	105.6
WDR31	1010711	89.092	103.81	100.89	118.42	108.61	109.14	98.98	103.24	117.7	125.28	92.064	91.712	104.46	93.065	95.679	121.47	94.101	90.757	136.08	146.78	101.53	103.98	77.441	125.6	101.17	115.01	128.12	78.575	88.965	117.43	112.27	109.06	141.25	134.91	128.6	96.245	113.06	121.87	108.33	117.76	119.18	113.3	125.57	126.74	125.84	108.66	140.26	108.77
HS.42279	1010717	96.942	110.04	76.892	104.28	92.608	104.29	102.29	96.139	97.384	91.53	96.736	102.3	100.92	96.776	90.082	103.22	90.169	107.53	92.429	107.99	98.571	100.58	92.54	152.36	97.856	115.64	109.79	85.828	83.464	124.57	97.475	106.16	118.95	111.87	110.59	215.59	116.16	106.31	111.49	111.84	140.47	109	110.02	107.94	115.25	105.22	93.536	118.26
FEN1	1010719	172.82	148.04	505.54	212.76	278.82	214.3	135.03	260.81	239.72	422.1	196.56	131.08	172.41	217.17	194.32	385.19	195.79	415.29	567.68	233.31	231.31	363.45	129.33	622.24	119.65	169.35	404.49	109.92	255.2	313.71	208.52	398.87	174	196.85	380.4	392.77	189.96	206.81	1034.2	180.18	132.11	234.08	164.55	405.29	142.62	240.83	358.63	414.76
C20ORF112	1010725	67.897	81.961	61.516	84.842	93.532	82.454	65.807	78.658	75.269	108.92	68.42	78.522	72.084	76.746	74.654	96.953	81.082	83.898	108.57	94.108	68.966	87.075	63.527	107.68	73.925	97.211	98.147	59.121	72.421	96.866	67.834	91.844	92.836	82.89	91.54	79.443	82.33	108.24	99.997	89.586	76.833	85.831	84.077	95.269	80.946	99.318	97.085	84.337
SCP2	1010730	113.87	141.52	133.45	253.69	155.64	168.71	131.71	123.75	188.57	354.58	190.92	132.15	125.08	169.12	218.62	197.5	200.41	134.75	203.26	771.28	148.89	114.73	102.85	324.91	136.1	232.84	142.44	100.02	155.81	149.56	156.4	263.66	178.34	265.38	162.79	258.11	142.56	247.88	265.39	187.75	203.5	172.11	228.07	158.58	241.45	296.84	301.67	173.34
LOC654346	1010731	63.049	71.889	58.384	69.622	76.663	68.782	66.282	59.661	72.791	81.807	77.701	73.046	71.327	77.12	85.07	83.082	71.845	80.025	80.635	97.014	68.534	69.755	61.597	75.268	66.779	88.831	87.64	66.947	60.697	81.968	67.058	74.826	95.486	73.844	85.536	74.838	93.433	86.815	74.079	92.65	81.926	85.227	78.833	83.261	82.901	90.339	82.444	71.929
DDX24	1010735	978.68	789.27	992.2	1556.3	840.97	1240.9	753.58	797.02	1058.2	965.81	1704.3	861.17	1300.6	1363.9	1167.6	1005.8	741.68	734.35	1489	1476.3	809.86	879.92	304.67	1277	285.39	1034.5	723.8	382.24	405.28	806.65	785.27	936.73	487.61	1318.7	1070.3	2019.5	576.1	1228.5	1877	1913.8	1261.5	683.62	1167.5	1337.6	1095.9	1506.4	1778.1	631.06
C3ORF15	1010739	144.42	204.53	116.5	228.16	137.61	289.7	266.38	206.36	701.31	567.82	152.53	260.15	172.79	195.8	243.51	216.54	143.74	209	151.02	215.99	104.29	121.04	103.75	208.52	113.98	547.25	144.02	183.47	101.49	146.29	159.68	149.77	562.47	945.28	214.32	144.73	128.26	194.59	152.55	490.61	305.73	148.78	219.25	172.26	329.94	304.49	191.01	133.91
HS.357708	1010743	79.897	91.774	79.389	86.213	86.783	89.308	75.557	85.238	84.92	96.802	83.423	87.91	97.922	91.239	79.78	97.296	77.582	83.51	87.81	87.021	78.969	88.324	76.051	98.321	83.886	96.629	95.476	80.588	86.409	106.58	81.228	93.925	108.29	99.431	101.06	95.878	92.971	107.02	98.302	89.212	99.172	78.192	90.048	91.116	88.329	82.586	89.495	96.09
C4ORF31	1010746	172.27	314.59	252.09	639.24	161.77	1352.4	1148.8	735.21	461.32	2632	1428.7	458.86	1041.6	179.61	1171.8	136.92	524.46	369.31	103.05	1535.3	125.22	430.62	92.656	282.65	167.19	2705.5	608.97	99.579	70.611	281.5	85.023	346.86	451.68	1984.7	223.17	133.63	530.06	2072.4	281.99	339.02	2911.8	869.9	1261.5	598.67	2109.9	2023.7	1422.6	363.62
BRD8	1010747	70.829	81.514	68.512	81.625	75.162	82.262	74.288	76.838	73.221	94.131	72.661	82.733	79.886	76.292	75.837	78.815	72.346	72.317	86.815	87.239	68.751	75.904	69.989	146.27	75.845	89.567	89.17	74.442	83.035	89.469	91.239	120.43	82.02	138.5	86.872	158.09	88.775	97.749	167.53	87.188	91.521	112.68	78.771	119.78	88.794	131.02	114.55	85.37
HS.544906	1010750	89.039	95.085	75.799	84.748	88.309	90.113	79.498	92.611	86.837	84.577	93.227	87.838	91.328	94.47	83.575	101.57	81.946	83.212	94.391	88.12	88.464	90.77	97.63	97.488	91.811	113.83	114.01	80.45	85.233	98.321	85.488	104.35	109.16	94.914	115.35	99.034	109.44	104.76	105.26	98.718	92.261	91.774	84.812	98.784	92.831	99.752	85.684	84.429
HS.573986	1010753	80.183	109.72	82.558	91.826	91.887	100.57	91.81	96.796	98.561	91.754	85.604	91.408	99.426	106.24	91.985	94.176	89.365	83.516	101.21	86.421	83.555	92.08	88.778	123.12	95.37	106.02	109.97	83.627	110.48	103.33	96.21	111.71	101.26	108.62	110.29	105.12	113.25	113.82	112.2	95.761	96.96	109.96	99.149	104.2	89.074	103.19	104.05	96.379
CD22	1010754	86.786	86.568	82.529	96.349	94.25	118.05	95.559	88.619	104.56	108.56	91.1	166.11	88.609	92.588	119.15	105.32	126.62	92.428	92.068	137.71	78.632	89.831	77.877	115.2	95.06	99.032	102.29	86.794	84.138	174.64	78.085	123.9	98.147	131.71	114.77	128.93	114.52	114.75	121.53	120.37	104.49	198.17	103.41	104.62	148.56	122.4	105.1	100.5
HS.191602	1010762	104.51	89.997	86.432	111.28	93.484	98.866	89.272	90.971	89.49	111.28	89.316	105.81	94.766	89.054	89.416	102.79	91.403	96.949	121.35	110.39	88.83	102.69	74.305	125.43	91.789	111.73	127.79	75.692	94.143	111.1	107.98	102.49	98.188	104.23	116.22	98.37	110.48	117.17	86.444	109.76	103.64	88.772	102.96	108.76	90.336	100.06	95.401	87.238
NCAM1	1010767	88.136	94.692	81.783	97.013	94.174	95.654	78.381	85.341	89.734	96.98	82.133	83.452	85.13	88.471	93.583	120.81	84.91	86.887	106.59	117.98	92.368	81.251	99.637	120.95	93.18	92.655	108.77	79.418	86.875	107.29	98.115	80.36	93.618	101.81	116.27	99.032	99.218	119.58	116.97	94.17	91.981	87.29	90.464	89.118	79.456	91.665	86.72	89.432
NDUFB6	1010768	611.29	576.88	1968.6	904.6	989.81	1310	473.68	574.01	1050.4	1852	503.05	583.11	358.89	888.04	710.91	1462.8	486.39	644.87	1097.7	1198.3	670.03	2064.7	648.99	2321.1	260.74	757.02	1235	305.3	1029.9	1639.6	1180.4	1480.8	485.65	1324	1080.5	836.91	610.81	673.36	3149.9	1661.5	909.91	1013.8	1233.5	915.87	776.71	763.96	1573.3	695.62
LOC727751	10110	114.56	110.38	128.3	104.84	118.25	114.66	106.86	96.906	129.59	131.67	102	103.57	95.358	118.16	110.86	141.49	93.664	118.47	194.97	281.56	100.27	168.71	87.662	200.5	114.38	144.91	126.93	85.894	85.973	178.96	96.415	117.64	235	253.99	136.58	149.58	110.3	140.19	188.72	156	148.48	117.34	135.89	117.93	136.37	128.73	140.78	97.929
LOC651864	10114	71.062	102.77	70.939	100.57	87.44	84.251	88.603	89.01	93.787	96.677	92.192	88.815	96.665	90.927	84.946	112.73	81.51	84.172	92.835	87.217	86.921	94.197	82.531	112.34	103.65	98.19	102.13	83.617	97.657	109.62	88.349	98.575	100.42	104.9	116.88	100.8	109.41	115.01	101.47	93.198	90.43	103.04	94.799	88.593	96.079	92.804	92.064	95.648
LOC653238	10121	72.357	88.956	81.176	90.155	91.923	86.516	74.461	87.607	87.2	84.188	92.947	77.703	82.458	89.59	80.323	95.019	71.202	78.068	88.737	89.379	76.751	88.429	77.782	100.49	96.315	96.735	108.39	77.534	74.519	100.08	100.33	101.49	87.785	90.092	105.32	84.127	99.759	103.74	82.256	107.32	93.161	85.549	96.335	95.889	87.491	91.117	94.855	93.331
HS.344214	10128	78.395	94.893	79.25	92.185	94.623	87.843	78.942	88.274	89.723	94.019	84.103	84.942	88.653	88.943	80.284	86.123	81.911	89.707	93.327	101.2	85.091	88.142	79.061	103.73	90.192	96.152	107.46	72.205	71.963	107.91	89.952	103.86	106.28	89.133	112.36	106.5	105.29	93.653	91.667	93.261	93.772	92.097	100.12	84.347	87.239	82.271	98.184	89.951
RP11-45B20.2	10129	69.091	100.01	84.032	93.898	86.1	81.536	75.541	79.771	106.07	105.65	87.168	96.918	88.701	81.789	83.094	111.38	85.762	94.541	112.2	132.95	74.475	87.975	68.618	171.53	85.269	95.974	105.24	68.659	76.146	104.74	88.553	101.54	114.05	108.54	102.82	99.824	95.795	103.45	104.51	106.7	123.14	94.029	91.577	100.96	93.23	113.29	102.37	115.74
GRM1	10131	84.272	91.431	73.595	82.845	83.616	90.028	72.851	85.988	89.983	89.121	82.196	85.555	83.875	85.365	85.146	96.604	68.486	109.35	83.125	75.888	73.281	90.628	75.107	99.205	92.084	96.666	95.13	80.475	96.194	196.47	89.079	113.31	101.13	94.373	111.39	84.265	104.85	110.06	91.932	96.325	91.311	94.823	101.43	87.414	86.104	98.982	90.916	90.447
FXN	10132	121.93	154.48	142.01	207.3	146.94	143.08	266.61	138.53	191.99	205.76	125.54	138.38	161.53	147.26	168.66	161.75	148.88	158.86	333.17	286.36	136.4	210.31	102.29	194.39	112.2	189.42	173.62	96.268	140.67	186.16	155.03	211.87	179.83	174.91	160.01	199.54	165.64	206.16	181.55	300.83	176.82	167.22	167.05	217.17	177.5	196.96	192.94	187.33
SLC9A1	10133	836.61	1205	873.73	2343.3	1092.4	1144.7	4211.2	1277	2026.6	997.11	824.53	930.98	1683.2	924.98	1442.1	1089.8	844.83	997.54	2769.5	2796.8	1097	1798.6	627.04	2097.5	381.8	1604.4	706.36	439.7	691.7	988.15	896.68	1949	743.09	1093.5	690.83	3104.2	940.96	1793.7	1672	4274.6	817.64	785.11	753.23	1721	1331	2193.3	1310.3	1299.4
PML	10136	216.75	254.66	180.21	212.79	183.59	251.46	181.55	155.13	181.63	210.27	256.53	216.52	181.59	281.66	256.11	268.96	253.53	254.34	238.37	294.83	219.01	170.89	205.58	238.01	182.86	278.63	224.96	281.62	163.79	244.98	216.87	204.2	358.79	308.25	291.9	302.54	183.76	392.68	197.38	184.03	175.68	239.38	220.37	258.06	207.23	241.7	257.08	237.38
HS.534704	10138	90.226	88.329	84.33	96.758	91.313	83.766	84.754	85.31	92.294	100.74	89.875	81.274	90.809	85.177	96.127	98.728	99.874	92.284	119.8	107.32	87.965	89.284	82.209	113.59	91.777	110.46	119.14	82.657	84.232	119.85	118.73	94.475	98.637	104.15	104.84	85.666	102.58	113.2	106.19	96.004	89.159	89.134	93.737	112.67	96.567	97.569	89.364	86.283
CD164	10142	692.53	1371.4	1017.8	1681.5	932.76	1252.4	803.8	1116.5	1637.3	3105.5	1010.2	976.68	896.63	994.91	1739.3	2113	1159.6	1394.5	4259.2	3478.5	1344.1	1163.5	270.94	1582.5	370.67	1445.1	1940.5	496.9	1748.6	1545.8	1103.4	2845.1	799.66	2231.9	2272.8	1979	1310.2	1775.5	1875	2200	3123.3	1866.6	3113.5	1406.2	2200.1	3307.7	3373.8	1869.1
HS.580934	10148	84.868	81.801	87.371	87.226	97.725	88.325	79.901	90.47	93.833	95.532	90.394	84.609	93.137	86.602	81.997	113.74	81.901	82.356	97.194	103.24	95.768	98.689	89.769	96.075	95.463	97.392	110.01	76.924	90.471	104.39	100.84	89.36	90.726	104.77	109.1	107.15	104.28	108.92	100.18	115.45	102.62	98.43	97.224	103.75	87.77	90.462	84.001	79.571
HS.576630	10154	82.246	97.448	87.315	92.594	92.775	86.297	87.626	95.532	88.855	109.62	87.937	94.391	88.404	87.477	77.653	123.18	85.688	97.892	97.427	95.908	76.211	95.043	86.108	101.18	97.961	104.69	101.53	74.991	89.986	106.23	105.04	105.73	101.82	93.451	104.1	103.21	106.99	117.08	97.345	85.602	99.811	87.807	105.15	88.515	94.009	85.048	92.274	95.523
PRM3	10156	93.146	94.565	89.253	95.681	108.11	94.704	97.92	89.991	91.254	121.21	85.413	87.995	94.63	80.27	101.65	106.4	96.379	96.069	136.13	120.77	89.412	84.529	82.503	120.88	91.442	99.749	105.29	71.903	75.032	107.24	96.385	116.98	105.18	94.324	111.44	114.7	105.44	115	112.62	99.773	95.257	111.05	104.56	104.59	91.724	106.4	100.72	90.368
MOBKL2A	10161	239.06	243.19	212.32	239.41	415.96	294.79	287.94	244.41	312.79	372.65	217.41	339.48	195.14	176	342.49	222.67	400.69	349.94	565.39	275.32	243.19	266.43	149.27	358.43	124.34	237.87	252.72	167.59	163.73	367.61	256	519.3	212.41	294.57	233.98	303.15	215.6	324.8	259.55	269.91	204.75	352.79	242.92	326.13	278.26	451.41	319.02	205.17
HS.565248	10162	84.081	84.971	86.519	101.73	107.8	90.373	92.392	92.168	90.881	120.05	99.282	90.697	92.044	89.617	104.7	109.56	98.485	116.81	125.85	134.54	82.31	100.13	72.657	115.3	91.606	107.3	117.56	76.244	102.41	124.19	93.098	99.745	115.15	89.742	108.91	89.303	104.11	115.63	110.54	102.63	103.46	103.35	98.129	115.99	94.12	114.49	103.31	107.65
ZNF566	10164	80.505	98.482	85.273	97.285	123.06	100.37	86.681	92.279	101.06	118.16	83.095	99.134	86.809	86.512	114.31	127.73	107.24	123.3	127.05	166.49	107.44	88.973	79.056	136.05	86.788	119.01	112.61	84.674	95.802	116.29	114.91	118.78	109.08	120.84	107.43	101.85	103.04	112.64	98.951	113.79	117.27	110.25	101.63	101.94	111.98	125.09	136.45	101.37
C6ORF54	10167	97.977	164.12	77.936	97.406	91.864	114.04	86.797	94.834	82.888	101.29	93.18	86.968	90.889	83.968	93.788	97.014	91.481	88.034	128.53	112.67	85.855	122.23	101.14	105.75	93.669	117.92	117.71	82.08	101.85	112.68	102.68	107.44	103.45	105.75	99.833	103.72	108.97	110.7	97.199	112.11	106.13	100.26	102.85	101.14	89.943	103.91	102.78	96.379
OR1J2	10168	79.706	93.808	85.424	102.17	109.56	97.492	86.952	93.862	100.13	111.04	88.035	87.534	90.843	84.941	93.336	105.88	99.512	92.78	136.96	107.1	88.422	97.084	87.138	112.47	104.05	112.46	125.51	84.751	88.8	125.43	95.101	103.47	101.04	98.116	112.63	94.484	106.57	114.74	105.43	98.939	93.418	102.16	104.51	92.884	86.847	93.866	89.061	95.597
GNG5	10170	279.67	295.7	514.27	288.02	441.03	361.85	298.9	277.96	397.76	1202.7	288.7	284.23	228.84	332.59	548.61	734.49	411.25	483.57	851.8	852.64	373.36	431.01	118.32	819.78	164.78	387.45	928.38	179.61	441.27	533.41	528.99	1040.5	444.2	529.95	752.07	541.37	533.57	595.85	921.17	514.65	780.43	603.64	672.95	793.55	504.72	616.46	884.4	652.14
HS.124173	10180	79.679	89.067	80.048	100.45	92.531	87.471	80.049	86.314	87.918	99.144	76.38	81.315	86.325	73.173	86.421	96.141	82.936	88.853	101.35	87.329	83.039	85.006	72.705	94.257	90.248	103.41	94.191	73.229	73.818	96.823	91.689	88.795	100.06	99.623	84.97	82.516	108.49	107.58	98.065	92.27	90.98	84.491	92.586	96.863	88.709	98.55	97.022	86.675
SCMH1	10181	81.432	93.192	77.674	103.6	117.86	98.676	80.8	99.171	99.316	118.84	89.974	82.354	82.691	89.709	91.997	132.18	84.183	88.112	117.99	98.649	85.316	99.417	80.808	126.43	88.692	124.18	125.13	81.673	99.366	120.11	102.39	114.54	109.38	121.97	107.64	105.58	116.44	109.67	135.25	101.27	112.52	109.86	90.725	113.11	102.42	134.36	112.09	103.08
EXTL3	10184	680.23	308.39	396.82	364.2	1083.6	391.59	300.33	343.29	315.07	575.84	288.81	301.68	453.16	515.42	525.99	375.25	290.97	494.46	1256	368.64	637.59	420.04	200.84	677.41	149.46	395.73	430.03	178.19	201.27	435.59	860.73	669.88	245.49	334.4	405.37	495.04	280.12	738.19	2158.5	632.61	382.15	368.13	486.1	539.35	290.94	446.38	378.75	498.27
CNPY3	10187	132.41	204.13	169.28	167.86	185.53	250.72	168.18	135.46	249.61	812.91	234.55	173.76	171.14	209.42	306.39	370.52	233.67	243.55	869.62	355.24	282.19	376.55	101.54	505.22	105.23	183.82	249.68	122.5	167.7	368.81	340.93	872.63	184.21	308.38	414.49	515.62	170.09	309.55	1002	302.62	247.12	291.68	224.87	627.62	316.34	575.89	392.13	243.48
C19ORF24	10189	488.16	357.77	264.22	400.17	514.01	301.16	345.59	337.83	455.64	893.04	188.29	263.29	308.85	217.94	422.45	377.71	367.48	470.7	787.83	709.74	383.65	344.18	192.91	631.94	152.88	370.6	523.35	176.9	293.12	592.04	267.35	1508	434.6	466.78	470.27	729.69	317.73	466.69	777.96	586.81	527.26	493.59	494.7	787.73	310.38	708.99	706.36	408.32
LOC154449	10192	72.508	80.15	86.074	88.813	88.061	88.722	77.09	81.263	84.567	122.93	88.417	78.44	87.471	85.447	80.074	97.928	92.094	90.08	114.22	97.76	80.133	100	72.523	133.26	94.924	97.962	107.99	81.907	78.692	105.75	102.13	111.96	99.543	96.395	105.58	104.44	101.08	112.86	108.46	101.72	97.51	109.87	89.502	110.58	94.849	114.76	102.86	92.755
GAS2L2	10193	93.525	95.341	85.224	108.95	102.75	106.88	107.1	97.823	115.17	143.31	81.721	90.454	86.261	83.892	103.6	115.34	88.289	94.592	124.97	138.5	103.04	90.886	82.088	123.15	90.454	123.54	108.06	83.835	81.674	119.13	91.098	102.49	140.65	134.37	104.17	100.25	99.001	131.79	91.138	155.98	117.44	105.32	118.68	115.85	113.7	130.07	105.37	88.425
HS.514919	10195	85.956	95.404	74.553	87.281	79.109	85	76.45	80.232	83.779	97.893	74.296	82.288	86.088	80.649	83.338	93.74	75.127	72.478	87.444	92.122	76.389	89.15	76.55	102.66	89.385	97.821	95.197	74.584	88.251	104.69	79.914	95.953	93.858	106.13	101.04	87.88	99.172	99.2	85.267	92.169	93.057	98.641	96.648	88.173	92.659	89.09	88.533	94.189
C21ORF33	10196	181.75	384.77	255.6	536.36	382.03	283.82	275.97	228.1	369.16	718.82	195.16	256.66	214.85	192.12	391.17	451.48	338	421.51	833.56	833.74	239.83	313.72	153.55	963.95	144.13	316.09	317.08	150.26	215	346.12	192.33	670.7	221.56	453.41	336.73	576.3	188.82	416.53	523.41	612	384.73	395.2	385.29	622.39	270.95	560.6	554.98	204.62
URG4	10201	319.04	573.04	378.03	1181.1	519.85	414.66	320.1	578.29	407.89	1050.6	376.85	329.87	458.3	622.86	679.12	336.01	394.67	473.57	612.17	704.87	727.94	527.05	226.56	815.43	210.08	488.92	595.99	235.54	634	777.55	455.25	707.73	322.18	492.81	463.46	712.39	364.17	769.9	599.66	495.87	424.97	367.32	440.59	1069.8	464.24	556.99	585.9	455.36
LOC440225	10202	83.03	93.589	77.642	89.851	85.172	90.165	74.431	94.246	94.47	100.39	82.838	91.263	88.413	93.148	75.172	100.43	89.732	88.596	93.107	95.821	87.791	102.81	70.2	101.06	87.936	94.573	99.791	83.964	80.54	107.06	103.45	89.058	101.85	98.351	110.4	95.615	107.37	112.84	108.11	85.424	98.265	92.498	93.375	98.741	89.294	98.896	98.16	86.3
HNRNPA1	10209	140.25	107.41	420.29	269.68	177.21	161.75	126.98	149.7	177.08	166.68	149.69	120.99	111.51	151.56	101.05	301.09	99.25	181.51	373.12	161.93	157.64	356.33	101.59	454.05	101.4	133.89	244.76	81.129	166.58	254.88	304.26	196.74	145.83	148.03	255.44	202.85	158.41	175.08	740.44	218.61	151.24	148.57	163.29	235.99	127.18	194.83	227.68	171.23
OR8H1	10215	84.82	94.413	82.934	110.2	85.357	95.836	106.78	89.752	106.98	99.065	84.133	87.603	89.976	92.956	87.779	101.58	80.62	92.827	113.99	105.37	88.65	99.499	76.025	122.1	96.726	107.06	114.48	81.577	88.689	124.14	93.817	117.41	113.1	109.34	102.88	125.65	117.27	123.22	105.78	120.36	111.47	100.69	98.649	112.04	91.704	102.57	103.5	100.48
ANAPC11	10220	573.87	513.09	729.83	669.69	730.23	606.66	441.05	459.75	607.37	646.2	402.18	339.54	719.76	552.42	612.75	692.78	367.54	473.02	1630	946.49	813.2	912.51	254.64	1404.4	196.55	632.43	1247.2	253.83	959.55	775.09	667.63	1250	418.89	538.99	1257.2	1344.9	402.67	635.8	1100	579.8	480.15	717.06	625.86	1180.8	514.53	737.2	1011	816.58
HS.583659	10221	79.322	91.949	75.581	93.129	83.416	88.872	76.806	79.587	84.92	93.27	77.926	81.263	87.862	79.479	85.408	90.418	81.351	81.897	109.67	92.151	83.285	89.056	76.691	101.36	83.516	93.165	93.639	78.78	80.908	94.78	81.067	94.705	89.91	99.453	110.83	87.98	95.798	101.7	98.567	83.015	94.424	91.666	93.318	74.754	88.296	91.588	80.38	83.244
METRNL	10224	284.99	205.55	566.63	236.13	665.22	312.82	175.34	215.65	220.01	392.02	173.54	214.84	107.14	182.84	166.6	230.7	209.51	178.55	587.83	187.94	281.83	298.44	109.55	605.87	100.22	179.93	297.08	133.94	367.4	244.16	105.95	645.03	170.28	454.18	216.52	452.13	174.48	354.6	289.45	172.01	397	273.04	221.75	640.28	258.65	320.46	292.3	254.51
ARHGAP24	10239	109.97	128.46	95.042	137.88	137.9	124.35	128.25	118.62	147.77	177.62	122.83	164.79	106.36	112.65	148.63	142.57	144.36	315.43	200.17	334.36	110.23	127.45	82.646	183.54	112.94	195.81	108.94	109.62	106.07	204.43	94.928	149.72	160.44	318.53	141.99	119.96	144.85	223.77	150.91	194.88	223.43	165.83	216.92	110.93	235.94	254.34	114.77	146.05
P2RX1	10240	100.61	120.41	104.63	130.57	130.76	138.84	148.24	111.86	121.42	156.14	98.624	149.03	95.709	113.09	173.04	162	207.89	142.34	134.25	168.55	96.859	122.79	91.701	170.5	104.96	144.29	125.99	129.78	87.465	154.19	106.34	255.25	123.1	177.28	135.58	122.1	125.76	191.61	134.73	124.9	135.06	192.85	149.67	133.16	132.68	164.83	133.35	131.57
HS.98348	10243	77.781	82.521	71.955	85.498	80.074	83.88	77.245	82.04	77.479	89.824	81.618	78.197	78.192	86.432	86.918	90.851	79.567	83.869	90.837	90.376	71.045	87.563	77.294	116.54	84.085	93.591	107.99	76.523	72.665	94.84	83.499	95.729	100.96	101.37	84.961	98.58	87.053	89.1	97.225	87.3	95.837	93.982	80.829	71.579	87.836	92.904	92.884	93.987
HS.543619	10246	91.486	91.051	74.3	84.38	79.6	85.41	86.709	83.594	87.448	94.27	86.556	83.024	85.092	84.314	79.736	95.175	83.683	85.656	103.43	81.226	89.125	89.73	80.408	91.293	85.987	100.3	105.3	73.725	74.553	100.54	94.743	96.115	88.887	85.694	110.48	93.965	99.151	114.03	92.13	90.693	100.91	95.642	92.874	90.959	83.641	80.976	88.424	103.73
PPIL5	10253	275.93	422.69	616.15	431.89	382.74	352.95	219.27	260.44	279.45	1235.9	328.55	244.04	387.23	370.27	434.71	900.6	387.28	444.09	1304.1	607.47	346.64	458.12	157.84	1423.5	162.4	460.3	820.16	183.47	626.62	629.75	570.81	896.36	912.29	475.65	1115.2	965.6	284.43	508.14	1759.2	650.55	393.41	674.19	613.43	735.86	377.04	582.64	1205	550.27
ATP1B2	10255	180.22	180.24	210.09	172.77	165.09	240.34	174.78	198.3	203.77	384.24	165.28	183.79	166.79	169.44	212.97	293.82	162.36	228.41	312.43	274.62	181.57	197.73	124.36	380.9	113.24	222.89	248.09	113.7	144.25	336.52	357.49	312.51	242.52	199.44	330.25	200.87	248.87	246.48	304.23	289.57	221.38	239.73	214.09	320.29	213.44	245.76	289.74	264.63
DUSP10	10259	143.27	120.44	89.231	122.17	118.52	162.49	96.732	102.28	135.54	215.95	100.39	102.62	89.282	114.89	162.12	165.38	197.85	147.97	213.44	126.61	115.66	115.36	85.914	164.44	89.224	134.21	124.75	86.856	98.103	131.67	98.585	153.63	101.38	177.4	119.17	115.11	121.48	119.22	162.08	111.02	116.33	139.67	125.89	118.94	124.23	152.92	182.66	116.84
HS.539010	10273	89.73	93.481	90.018	102.14	96.881	85.658	88.216	95.661	89.3	89.885	95.655	87.967	83.459	82.991	96.012	101.08	90.864	93.957	123.29	103.95	93.204	99.086	92.082	96.872	105.75	106.54	102.05	81.834	85.78	119.56	100.62	98.814	97.053	94.912	105.78	98.801	101.57	107.24	98.347	98.059	89.668	89.44	93.867	83.214	106.38	91.14	100.56	101.83
HS.565676	10274	91.233	99.076	83.707	90.505	88.685	97.489	83.515	80.7	87.405	108.95	94.912	86.052	89.424	85.272	96.395	104.57	85.25	96.02	102.06	106.55	85.144	91.238	70.474	153.9	102.05	98.446	117.68	82.73	73.242	103.74	112.38	117.93	107.6	111.21	94.409	130.27	105.02	103.07	124.72	98.121	89.666	106.65	103.16	120.22	95.641	122.39	109.75	92.2
UBLCP1	10278	1339.8	988.95	1849.1	1381.6	1903.9	1571	809.22	1520.3	1488.9	3581.6	1129.4	1295.9	832.25	1258.5	1661.4	1171.4	954.24	1610.1	2872.8	2332.7	1034.6	1108.1	345.44	2851.3	522.52	1780.4	1908.9	392.03	1496.7	1503.1	847.2	2782.4	1510.7	2176.1	1485	2130.7	833.89	2403.5	1542.8	2717.5	3244.2	1921.3	2505.9	1331.3	1484.1	2172.5	3263.1	1479.4
HS.135233	10280	77.511	82.88	75.478	83.007	88.063	85.33	72.265	86.103	83.383	95.139	78.433	79.855	83.257	82.778	77.462	89.375	87.993	83.62	99.454	80.386	85.414	83.89	71.301	115.26	90.904	97.482	107.44	77.607	78.723	96.411	98.584	95.215	91.289	88.033	109.01	93.776	100.22	94.656	100.55	92.759	93.055	83.962	93.38	109.55	97.525	82.335	90.835	87.166
ADAMTSL4	10286	105.76	122.85	88.507	104.69	149.91	130.34	108.53	111.86	122.45	152.96	118.99	105.1	90.475	126.18	157.85	136.29	110.69	101.1	156.93	156.91	111.05	110.9	78.925	128.05	102.81	121.41	122.8	93.206	150.65	123.25	126.22	377.59	140.05	179.18	123.39	120.19	126.98	135.36	122.24	132.36	161.59	140.25	116.79	173.75	129.82	190.09	125.85	115.6
HS.553125	10288	88.405	93.866	96.721	100.98	87.729	92.504	86.27	87.804	90.739	85.064	85.244	96.266	98.383	94.358	91.56	101.1	88.09	87.57	94.839	105.67	86.456	97.818	90.49	119.07	98.09	106.06	111.56	95.146	78.706	110.93	95.216	101.05	96.523	103	114.45	103.06	98.974	109.42	109.38	100.67	92.263	102.81	100.29	97.578	90.595	102.64	89.407	91.189
ZPBP2	10289	70.533	88.465	115.76	107.6	78.865	80.037	73.642	89.706	78.52	86.343	76.168	84.008	81.791	76.52	77.544	83.626	76.101	73.842	94.151	68.545	76.139	86.585	76.667	100.93	88.561	91.015	99.036	78.204	79.194	93.928	84.205	95.465	83.819	90.042	94.261	88.588	102.69	95.907	90.83	90.167	95.727	77.521	78.62	90.656	86.874	86.449	95.569	87.265
LOC653337	10291	107.31	111.85	86.428	112.14	109.4	98.374	105.17	92.299	110.58	122.95	106.38	91.709	86.73	94.459	118.71	121.6	105.87	105.86	126.3	173.31	100.03	95.894	91.905	107.85	98.804	130.07	108.64	84.848	85.666	116.09	106.93	107.71	115.79	113.44	128.63	101.34	115.63	118.09	138.92	110.23	105.25	114.65	108.03	99.732	112.63	100.66	117.73	105.06
IL28B	10292	76.932	82.557	69.657	92.314	83.964	96.571	76.347	84.248	94.033	88.262	78.87	80.375	80.628	84.97	82.603	92.893	86.86	78.606	90.708	98.998	78.593	98.905	70.411	110.86	82.899	99.783	110	82.484	64.651	97.839	85.739	100.43	105.94	92.191	107.93	92.387	92.513	109.07	100.11	90.634	96.652	86.132	85.513	101.25	78.565	92.71	82.475	89.477
DES	10296	95.256	121.06	82.826	96.516	96.077	146.38	127.8	94.507	120.67	105.58	87.876	175.84	101.85	94.093	116.33	101.06	141.44	92.938	100.76	107	108.48	149.92	84.98	164.87	95.024	99.722	126.02	95.712	70.417	101.75	105.66	145.39	119.99	233.83	111.77	144.58	112.9	121.54	160.16	100.04	145.91	161.9	105.3	146.33	115.98	183.49	139.43	107.79
TGFB3	1030008	323.49	635.85	349.72	284.01	324	456.49	346.07	273.72	311.96	721.45	293.67	666.9	799.69	426.94	512.19	376.04	794.14	761.64	637.5	342.3	1080.5	497.19	352.06	632.73	241.54	580.14	395.12	241.38	242.16	530.86	161.38	1239.5	179.07	477.16	426.59	448.49	252.37	2405.1	2357.1	356.24	414.39	679.79	505.83	444.2	689.67	816.55	455.66	760.7
POMP	1030010	2600.8	4493.5	3844.6	4681.8	5328.8	3806.4	1827.4	3193.4	3366.7	9923.7	2297.1	2751.6	3719.2	2419	5589.4	7750.3	3861.4	7249.8	13724	6023.5	4263.9	7916.1	1143.5	16094	1089.7	4290.9	6423.4	1657.8	4541.8	6953	4022.1	12961	3701.5	5834.6	10932	6156.2	3584.9	5911.3	12814	5511.2	6962.5	10504	10048	8358.3	4104.9	9019.3	8997.6	8412.9
HIST1H1E	1030017	78.722	97.903	89.762	88.887	89.368	89.846	86.756	75.663	85.424	96.765	88.606	100.58	76.831	73.59	83.524	102.55	91.693	89.97	101.45	76.799	87.166	84.281	79.387	106.03	94.593	103.37	109.27	80.069	81.347	110.57	83.976	101.31	93.458	95.214	112.17	100.63	101.31	104.12	89.457	87.027	92.81	90.678	99.97	99.142	88.407	95.693	89.844	103.22
WDR37	1030020	259.72	253.54	225.73	449.51	355.89	326.02	276.26	278.61	412.86	326.49	273.5	333.49	331.22	313.46	260.38	307.15	256.74	275.67	300.13	534.14	345.25	399.15	153.77	408.06	149.85	280.96	237.51	147.65	250.11	282.49	212.74	366.28	296.2	414.16	434.03	426.99	301.37	386.96	336	365.24	460.15	326.86	291.07	517.63	358.17	305.58	266.97	193.83
SPARCL1	1030021	1201.9	3085.2	806.26	1431.8	1416.4	5536.1	2530.1	2370.5	1977.4	5369.1	1433.8	7274.3	434.14	1462.1	4210.8	1526	3208.5	3873.2	3780.6	866.87	2490.4	2577.2	654.94	2154.8	604.2	1419.9	1207.6	1493.8	1392.5	3478.5	511.99	1952	928.81	4552	11189	781.3	1760.4	3518.9	1271.8	4179.7	10825	3317.8	2750	978.29	4074.4	4018.2	1218	2310.9
HS.580379	1030022	79.662	93.37	75.343	85.183	93.328	94.25	87.698	99.429	90.878	92.005	95.65	86.157	89.807	87.948	79.307	97.5	87.356	80.355	97.089	85.157	78.147	91	85.229	95.697	87.736	101.18	110.86	79.909	77.528	97.307	93.39	96.048	104.84	100.18	89.764	107.82	110.18	108.31	94.734	102.6	80.504	88.237	90.621	92.99	93.268	91.602	99.052	100.15
PTP4A1	1030025	194.14	147.45	600.68	364.81	205.79	307.65	195.19	168.87	475.95	273.81	111.77	271.43	195.41	202.3	255.51	178.56	137.56	156.21	363.26	374.57	169.01	209.87	108.82	222.42	97.682	284.48	186.61	128.24	173.93	208.6	236.71	252.77	183.46	663.33	334.82	298.22	340.23	336.61	335.37	497.5	1478	337	494.82	1136.6	401.08	285.04	499.04	483.51
PRR6	1030026	251.8	222.58	372.36	313.44	413.77	342.86	481.18	582.39	398.36	514.78	246.15	374.47	240.03	296.62	304.25	197.04	272.92	268.13	628.21	869.73	256.67	856.32	336.94	691.3	141.89	410.7	830.81	161.78	1015.9	647.08	386.13	844.61	1159.1	647.52	403.03	561.68	245.27	783.4	1740.9	440.5	779.92	386.56	494.9	1078.1	478.47	525.25	475.03	654.69
LOC642214	1030035	77.751	98.813	75.908	99.568	87.397	91.088	76.712	86.853	96.667	94.023	87.719	95.812	94.403	84.715	85.162	107.48	90.885	91.62	94.389	101.08	83.002	91.396	86.775	119.27	90.164	93.499	119.27	88.145	74.9	105.76	89.049	100.7	111.2	103.99	118	99.162	104.42	97.09	96.839	97.705	94.18	86.005	96.301	100.57	99.741	103.12	93.491	103.88
HS.559646	1030039	81.426	93.465	71.024	91.422	83.974	93.96	87.002	88.901	79.77	92.951	95.474	87.637	84.44	85.78	81.768	96.491	88.479	83.503	91.329	78.353	82.5	88.732	91.204	105.44	96.782	113.88	106.16	82.643	86.721	105.93	97.114	96.689	101.28	92.584	100.38	90.853	106.91	102.24	91.271	99.823	95.285	89.777	84.098	89.861	83.466	96.544	92.275	87.245
HS.526859	1030040	72.886	106.47	77.767	98.634	96.747	91.448	84.19	82.762	89.427	107.59	92.812	89.83	79.618	80.361	76.734	104.33	88.296	81.785	93.782	92.897	86.464	87.612	83.698	106.41	94.092	105.1	103.95	77.225	97.484	108.97	107.93	91.792	100.73	84.025	108.3	80.927	106.68	99.989	87.341	100.21	86.212	89.956	98.834	91.844	90.52	91.529	94.968	100.09
LOC645460	1030041	110.08	103.59	89.814	96.3	106.81	109.72	111.57	109.62	110.26	111.68	98.766	92.403	118.3	95.664	134.5	110.7	103.34	100.14	121.63	94.155	99.893	109.86	99.386	136.07	109.66	120.25	128.61	90.587	89.019	115.15	114.47	124.06	123.29	111.69	120.35	101.74	115.55	115.55	134.83	116.54	98.957	105.3	101.27	105.41	94.434	109.96	115.94	101.65
B4GALT3	1030044	948.23	736.38	981.39	1828.1	1425.2	848.41	453.78	847.09	1155.3	1761.7	1186.7	728.16	1305.5	1623.3	815.24	1996.2	715.15	594.5	1585.2	1344.3	848.12	1442.4	429.2	1945.8	330.13	1010	981.64	418.08	699	1294.7	1478.5	2232.2	723.87	1215	1705	1755.3	943.66	1340.4	1768.3	1300.8	1368.2	1450.1	1170.7	6811.4	1189.8	1476.6	1477.4	1151.2
TIA1	1030047	363.55	322.79	454.22	548.37	600.79	690.26	228.5	373.87	522.23	1093.1	523.01	366.7	354.74	452.01	805.31	818.77	541.08	660.17	1258.5	1469.1	417.5	357.15	181.85	1386.4	155.66	785.6	299.06	183.23	364.5	739.61	291.15	560.22	514.19	859.34	609.76	748.26	351.92	1129.2	1532	364.15	579.13	618.45	488.31	842.3	705.77	794.19	825.54	612.14
ZMAT1	1030048	95.699	124.29	77.418	106.34	114.67	105.76	97.367	99.636	97.805	164.56	97.897	108.89	121.39	96.176	131.83	106	97.042	114.92	119.78	207.5	80.439	86.497	77.837	110.26	108.76	144.33	110.76	79.93	122.62	116.62	89.63	110.75	95.945	107.71	105.59	104.84	106.99	143.69	102.77	134.78	111.42	119.15	123.64	106.31	156.41	101.33	94.57	117.59
LOC652367	1030050	92.15	103.27	82.859	106.85	110.71	109.49	96.493	106.52	110.15	109.33	89.838	105.39	96.571	85.717	100.76	125.38	90.835	96.899	111.21	102.3	97.133	106.08	90.855	121.17	98.539	122.44	112.35	101.17	100.15	121.92	98.623	111.14	109.2	101.22	112.39	101.92	117.4	108.5	107.04	103.88	102.39	103.98	100.26	100.79	104.28	103.26	98.742	94.588
MZF1	1030053	924.96	419.99	654.33	879.07	669.88	683.03	563.13	375.1	1118.2	1004.1	294.41	787.67	827.73	588.36	795.83	608.36	654.85	864.46	554.43	1969	553.64	621.09	382.86	1026.4	200.53	1121.6	239.7	335.2	343.09	924.9	955.82	733.91	1065.5	1811.1	1088.9	703.76	387.34	1374.2	811.64	928.17	1340.5	757.29	611.7	1532.6	825.9	749.86	673.6	644.21
HS.277697	1030059	89.79	99.539	74.445	89.791	89.043	101.93	74.838	87.414	90.144	91.208	85.693	83.711	88.014	111.95	81.614	96.297	80.677	85.028	82.458	82.241	83.618	90.127	79.095	101.02	97.32	101.16	98.44	70.744	94.683	98.114	93.239	91.19	99.689	98.989	104.6	94.529	104.25	96.39	92.995	103.46	96.09	93.328	90.849	82.453	97.249	93.473	86.936	102.35
ZNF587	1030064	119.57	118.68	110.48	134.72	152.96	120.56	95.196	95.471	126.16	169.31	112.87	108.19	124.12	123.42	121.8	137.4	111.12	107.81	157.2	132.44	112.1	101.55	90.985	181.15	97.707	136.3	131.24	80.815	108.03	151.26	138.76	130.44	116.23	122.91	166.26	161.42	111.44	150.5	152.16	126.59	130.67	108.03	127.11	132.29	103.21	132.7	141.08	135.66
HS.583098	1030066	91.284	113.95	87.888	101.54	102.6	112.59	93.966	97.546	100.58	114.77	96.506	97.258	105.69	103.1	94.748	107.93	102.23	104.33	122.67	101.78	97.147	101.24	100.66	144.83	110.5	120.88	122.31	98.102	78.864	123.45	100.52	127.9	105.31	123.93	124.45	118.15	123.63	113.63	131.55	112.79	115.33	115.95	104.79	140.8	113.92	170.12	118.88	110.17
KRTAP10-12	1030068	69.743	82.686	69.5	72.354	80.004	79.203	72.109	71.923	67.02	87.149	80.576	82.104	82.565	88.384	74.171	81.676	82.76	73.664	95.122	73.548	72.012	75.346	75.212	96.328	83.175	90.225	94.252	64.11	69.326	87.055	86.322	90.928	92.15	90.941	98.389	101.61	83.79	102.22	104.05	95.674	94.094	84.783	82.427	94.469	87.175	99.149	87.324	86.701
SPDYA	1030070	102	104.55	106.54	122.12	106.99	123.12	106.48	111.57	111.67	116.09	101.06	93.202	114.89	94.728	98.763	126.81	105.33	99.979	123.5	119.66	111.31	115.15	105.75	166.43	97.276	118.35	101.56	94.152	97.689	127.5	114.87	111.33	108.41	114.49	121.58	120.38	105.86	129.4	127.92	115.04	114.9	107.17	118.42	119.38	113.36	113.28	110.08	106.19
LOC730357	1030072	94.044	112.73	82.073	105.85	96.566	92.648	96.449	99.612	91.169	117.47	96.184	97.863	104.35	96.145	88.08	112.58	96.226	80.489	111.93	105.09	90.98	99.887	89.794	146.85	106.95	120.6	103.45	95.651	66.373	102.85	104.65	142.66	111.73	121.26	106.34	117.35	119.29	117.66	116.84	112.48	104.98	111.36	110.02	117.87	94.834	115.52	115.18	98.363
LOC649935	1030082	76.329	99.873	88.186	97.726	84.237	88.067	83.014	84.562	87.379	100.86	87.958	83.694	89.229	86.757	87.598	100.5	96.201	82.288	103.52	87.441	74.789	90.592	80.689	97.897	97.4	99.909	113.67	81.015	88.114	112.04	97.728	97.585	102.58	94.862	96.934	97.912	100.03	95.612	94.421	92.607	95.394	91.109	91.139	93.901	86.329	91.676	97.493	91.677
VSX1	1030086	76.908	95.151	73.632	84.572	82.683	80.709	79.935	80.467	89.119	89.9	90.037	76.656	88.567	86.869	89.458	93.104	89.305	91.349	91.118	87.311	85.511	79.7	79.563	100.58	89.853	94.062	115.6	72.354	73.485	96.834	79.876	94.752	98.86	86.109	95.334	94.565	106.01	96.614	102.06	88.604	93.754	84.331	88.267	98.004	94.055	93.402	86.453	86.663
LIMD1	1030088	75.617	105.07	70.629	86.264	85.906	85.639	78.583	77.668	83.218	99.407	86.743	82.996	85.822	87.804	74.798	89.084	74.262	84.65	103.95	93.634	67.694	88.286	77.506	123.88	89.031	100.44	89.185	84.466	77.224	93.364	88.259	107.47	92.892	92.687	102.72	110.98	101.84	91.77	111.44	94.639	82.424	98.148	85.694	89.54	89.804	107.8	114.34	93.544
HS.581067	1030092	87.136	101.75	82.449	106.69	99.025	99.38	88.819	95.078	94.187	131.11	97.474	87.033	99.829	100.22	83.998	113.25	88.463	99.392	109.13	112.45	94.397	96.76	80.435	115.26	108.44	108.64	110.96	85.817	83.074	115.34	108.16	100.14	110.12	88.914	114.36	93.169	107	109.31	98.814	98.47	94.07	93.698	94.355	96.029	87.59	83.058	96.991	87.597
HS.562917	1030093	89.289	99.951	76.692	90.284	101.58	98.732	83.62	100.99	99.866	101.25	92.313	98.299	95.286	89.006	90.86	111.12	91.103	82.378	94.144	102.1	86.178	94.053	88.7	101.06	102.16	108.1	110.8	84.681	83.184	122.53	98.215	98.746	115.74	92.476	107.5	100.73	107.65	110.76	100.45	102.29	109.55	96.948	107.64	100.93	96.218	105.16	96.488	103.95
LOC646573	1030095	99.842	108.91	110.23	115.96	120.82	118.28	102.12	104.96	121.27	140.93	97.636	107.71	103.71	117.86	96.525	128.2	112.64	101.99	147.38	133.03	94.529	117.31	91.31	160	108.09	124.28	117.09	93.03	108.7	124.41	115.59	126.12	114.52	127.16	145.27	119.77	121.77	134.95	130.41	153.28	131.95	119.19	116.06	115.41	112.95	121.56	142.44	112.23
LOC402635	1030097	71.593	90.183	71.596	91.503	70.023	83.529	72.462	81.171	86.352	69.288	76.911	88.863	74.023	81.45	80.354	87.543	74.488	77.969	101.16	82.783	83.969	76.475	71.602	90.192	86.28	97.22	107.18	71.057	84.391	94.407	90.296	91.345	96.951	91.501	106.74	92.253	110.13	103.06	101.44	87.998	88.101	87.604	75.27	94.501	74.061	90.488	79.058	78.948
HS.544670	10301	73.954	97.94	77.495	94.416	82.33	88.524	78.699	84.869	92.068	110.87	82.461	81.411	79.223	82.637	92.523	89.854	88.447	91.592	117.09	88.882	81.692	90.229	76.956	112.19	91.145	106.14	102.14	68.343	89.285	103.02	97.409	97.257	99.882	90.502	107.61	108.96	101.73	107.73	97.19	93.88	96.185	94.431	79.234	93.408	92.917	91.545	91.068	88.913
HS.386275	1030100	91.158	94.337	89.833	119.82	88.088	116.57	95.383	89.151	95.747	133.15	121.89	86.985	100.08	115.79	94.513	107.75	96.789	94.594	120.48	195.23	99.554	93.32	84.694	111.93	106.85	143.69	112.78	92.312	116.92	109.42	102.4	111.51	116.28	176.81	133.44	110.17	114.06	130.39	107.92	111.65	140.61	122.36	116.37	108.63	121.67	111.53	118.96	94.479
RGS16	1030102	217.53	372.51	213.62	135.72	249.87	271.12	304.78	255.27	549.52	279.29	303.22	451.34	285.48	509.54	399.79	295.05	488.51	195.31	278.52	631.34	509.13	274.56	233.04	499.97	140.98	503.86	364.5	207.36	431.66	382.99	230.07	374.9	176.62	479.17	316.47	419.53	262.09	592.93	435.17	404.75	568.15	508.07	275.87	242.66	543.73	411.04	612.01	243.43
LOC643738	1030110	114.71	122.26	105.04	122.95	123.41	146.76	118.08	132.69	123.31	177.02	103.72	143.07	138.94	126.91	159.89	146.66	145.56	163.04	102.73	163.41	116.82	141.52	118.45	166.68	111.17	130.57	116.3	98.525	107.03	141.08	126.47	198.23	147.32	140.88	152.64	137.66	132.2	171.99	251.76	142.16	120.21	194.25	119.95	141.71	138.13	126.01	133.32	136.97
HS.147846	1030113	90.787	102.85	84.13	93.943	85.035	80.669	95.395	87.224	78.574	97.212	89.774	92.745	87.68	94.995	93.936	102.87	99.023	94.733	102.01	95.419	99.838	94.682	92.439	114.5	105.72	103.58	110.14	92.554	83.42	115.28	94.028	110.04	126.36	93.356	117.61	115.14	112.93	107.94	108.82	112.32	104.09	98.051	109.01	104.28	91.662	111.22	103.82	94.378
HS.566001	1030121	82.192	97.798	84.644	96.303	103.27	100.32	86.805	87.46	102.48	90.571	87.212	93.486	87.266	88.528	87.654	109.4	79.41	82.422	115.98	98.456	88.323	93.411	85.956	107.89	100.83	105.59	108.2	85.183	81.817	111.89	94.758	104.67	111.88	108.87	105.12	100.13	110.25	104.16	94.086	103.69	93.091	96.995	93.565	95.688	98.767	97.853	87.847	86.828
HS.49181	1030128	115.36	109.18	102.88	99.741	91.939	96.304	81.221	92.435	101.39	95.554	112.67	98.633	86.752	98.952	92.074	111.07	95.774	94.386	100.38	100.46	84.725	98.924	86.708	121.88	101.55	113.62	101.97	90.429	85.672	113.95	98.267	110.17	102.67	99.761	113.28	136.7	111.13	105.21	107.66	96.225	105.25	88.541	99.802	97.421	104.12	102.12	94.716	93.545
HS.566838	1030129	93.191	104.36	84.55	108.45	103.55	98.174	88.918	97.08	99.245	110.5	79.236	84.483	94.556	90.544	91.143	112.11	91.704	93.023	108.6	94.097	86.09	98.486	83.15	126.29	100.84	118.65	123.43	94.081	85.459	126.5	109.42	99.577	106.89	99.474	115.95	114.05	120.56	111.19	101.98	99.781	86.728	104	92.704	114.68	98.242	105.37	109.45	97.017
HS.333197	1030131	80.029	96.767	70.803	91.039	86.809	87.475	71.554	88.776	86.972	87.608	89.259	91.265	87.505	79.864	81.637	96.923	84.346	75.445	87.246	75.832	80.795	82.508	78.339	104.17	94.819	92.316	104.75	80.027	83.128	99.752	104.68	94.9	111.05	89.063	92.862	95.928	102.15	115.02	106.18	90.127	97.584	84.961	90.789	84.188	91.404	90.577	91.154	88.544
KLK2	1030132	87.642	101.74	86.114	95.123	94.719	93.177	86.88	92.889	93.252	119.33	91.079	99.733	98.568	96.458	90.787	112.89	96.374	97.16	113.92	117.77	96.859	102.07	79.478	113.45	98.68	95.704	109.34	82.881	86.249	115.3	101.12	101.47	106.7	105.43	110.76	107.98	99.363	121.48	102.7	111.46	101.89	85.328	86.593	110.57	90.948	92.515	98.652	94.508
C14ORF140	1030133	249.98	321.43	154.48	453.41	132.96	360.95	447.28	230.74	487.19	215.87	344.5	288.78	722.59	295.18	321.54	231.03	268.89	153.53	183.76	782.84	126.24	333.79	167.03	243.26	160.2	339.41	162.75	233.05	184.86	137.6	462.04	156.42	295.33	578.43	182.94	400.26	181.94	459.8	462.23	258.38	300.1	278.82	309.23	218.62	555.61	544.9	365.25	167.52
LOC728734	1030136	187.67	220.45	151.07	181.11	116.77	169.05	161.41	359.72	207.18	159.06	244.61	202.03	191.89	156.47	215.2	185.3	167.42	131.9	207.57	758.66	133.55	214.51	147.62	171.27	134.89	241.15	186.17	106.66	146.41	185.09	412.49	150.29	351.03	193.95	278.64	282.12	139.02	297.42	190.42	235.57	241.94	217.07	210.61	336.78	263.77	176.17	177.36	189.96
HS.555138	1030138	88.488	92.481	86.415	94.187	99.989	96.42	90.515	95.409	98.889	109.68	95.605	100.93	89.158	89.54	82.607	107.02	86.195	91.953	110.6	104.25	93.735	95.096	82.25	123.52	94.501	103.19	112.56	76.571	83.105	113.9	90.293	120.95	105.13	106.51	116.44	108.32	109.69	109.36	112.85	94.428	94.234	115.78	89.379	109.06	98.446	104.67	108.68	101.13
RHCG	1030142	83.117	99.106	1106.6	86.635	84.729	84.013	84.837	76.677	80.725	108.92	92.949	91.067	105.19	96.867	94.694	103.11	105.58	89.061	1700.6	97.155	147.03	297.43	99.547	710.96	81.956	107.56	96.119	70.074	91.916	479.63	85.11	120.01	85.483	100.83	116.78	306.97	99.649	165.42	171.02	99.363	99.045	104.84	98.595	181.5	90.365	110.35	93.08	104.67
LOC645732	1030148	83.24	103.13	85.771	99.35	88.533	94.716	86.678	91.576	100.82	93.389	93.962	98.887	101.29	96.785	90.668	108.45	84.516	90.234	102.77	106.78	93.734	93.87	83.71	175.3	106.15	109.1	102.32	101.49	78.797	118.63	100.78	118.57	115.14	118.83	116.3	129.68	110.78	112.39	127.76	103.54	114.19	174.21	109.96	131.24	94.45	122.21	131.03	97.608
LOC649712	1030154	96.489	112.56	96.559	104.78	111.4	104.96	92.886	93.88	103.2	122.22	99.365	100.97	104	105.38	111.18	120.22	115.28	104.61	110.49	99.72	97.36	98.069	93.674	133.55	127.44	122.72	124.87	103.85	96.325	134.39	120.36	113.28	119.75	108.35	109.83	132.17	113.61	118.9	121.3	111.99	107.95	107.21	116.67	111.92	104.11	118.71	104.7	101.8
HS.547825	1030156	84.528	92.205	76.464	89.849	87.178	88.408	77.072	81.737	86.6	88.565	89.733	85.957	88.063	84.625	87.696	91.071	85.808	90.608	91.967	90.633	79.743	81.788	89.444	110.81	92.759	94.997	97.967	78.623	82.652	106.42	93.972	101.3	103.79	103.78	106.79	98.967	107.71	100.9	109.48	93.659	87.806	112.8	92.513	99.605	91.143	95.534	91.255	81.679
AMY1A	1030161	76.917	122.61	80.987	172.97	153.5	117.9	96.481	108.08	118.33	97.683	91.355	118.47	83.758	82.593	87.608	108.27	109.74	81.127	83.509	102.27	84.487	91.033	83.79	113.47	101.89	137.39	93.001	98.93	68.876	95.072	76.172	91.031	106.15	157.73	105.08	109.41	108.52	97.29	98.767	117.04	103.59	106.78	97.503	100.34	101.47	112.74	104.09	82.872
HS.371083	1030162	81.33	92.22	76.969	79.377	84.988	87.552	80.121	79.532	84.751	95.123	85.954	74.32	89.518	87.787	85.121	92.345	82.748	84.711	98.064	96.011	91.06	89.141	70.865	90.191	87.452	106.57	101.51	86.109	90.477	105	99.091	86.469	89.795	99.337	107.8	90.557	97.988	108.26	93.232	90.369	97.63	91.539	92.083	91.282	81.128	103.19	78.369	84.028
BAIAP2	1030164	104.82	92.105	96.854	106.71	96.089	93.601	87.522	102.47	100.56	110.9	102.2	88.948	102.21	85.682	86.529	107.1	90.584	96.246	126.8	128.31	99.708	98.91	82.45	123.9	93.933	105.08	112.28	85.701	101.64	129.61	97.065	102.66	115.71	108.17	113.44	101.49	114.52	111.38	114.48	115.22	108.99	115.39	116.33	105.38	91.081	100.68	103.87	92.139
SAMD3	1030167	99.11	162.13	122.74	101.95	112.71	174.7	112.24	131.23	119.48	185.93	110.66	189.74	97.751	110.98	153.29	179.5	153.94	130.72	143.12	89.909	75.895	155.44	81.984	155.65	95.596	233.67	125.41	86.205	244.76	161.51	93.486	237.65	137.2	128.74	379.95	116.23	117.46	244.43	101.22	127.16	193.61	250.11	213	120.27	245.36	149.2	147.25	106.39
TRAPPC2	1030168	95.51	96.794	85.804	109.88	107.81	108.6	93.608	93.75	107.46	125.33	110.21	84.284	91.075	123.91	131.12	150.46	129.71	130.43	137.13	205.21	126.21	113.47	101.84	161.76	113.39	167.34	131.08	83.79	95.916	144.67	105.79	125.9	143.98	137.12	121.01	153	107.31	152.69	123.18	114.56	107.83	158.84	121.06	127.1	131.7	120.61	121.47	128.5
LOC146325	1030170	75.281	85.397	77.688	91.888	88.15	80.121	82.466	76.535	92.102	94.309	78.476	75.57	77.309	83.584	83.756	96.069	77.11	81.474	106.17	99.154	81.593	86.846	67.152	94.375	81.54	92.135	101.93	67.098	76.915	93.943	88.345	89.23	100.35	80.879	97.525	98.85	92.341	100.53	90.541	85.519	84.965	83.341	75.811	79.967	79.461	95.659	84.164	86.944
HS.551155	1030176	100.23	113.5	84.603	130.83	108.22	104.4	103.19	104.21	104.03	115.42	101.09	95.901	94.614	92.935	91.004	106.49	110.49	93.222	106.75	112.41	90.417	95.503	91.897	109.38	108.1	123.29	118.16	97.717	87.698	118.93	93.987	103.5	109.31	104.93	108.19	115.03	120.71	121.33	113.69	115.12	104.22	97.764	109.04	107.1	103.76	106.11	107.2	98.225
HS.578888	1030180	89.014	103.23	78.304	100.62	88.442	87.683	80.187	93.751	90.209	97.859	98.262	90.483	96.896	94.241	91.503	105.38	80.368	90.992	93.572	88.387	83.302	94.343	80.554	102.14	104.02	109.25	118.01	92.636	80.311	115.15	104.93	103.5	110.6	103.31	115.17	103.55	114.12	113.77	107.21	102.24	94.047	97.187	98.218	101.07	93.528	104.97	91.461	97.284
ANXA13	1030184	79.868	92.125	68.464	85.78	82.29	88.36	75.609	79.866	91.225	99.321	75.318	80.982	85.105	85.321	84.986	88.923	77.825	79.726	103.09	83.373	92.353	85.332	81.539	100.5	88.233	100.53	94.021	73.8	65.658	100.53	91.793	83.347	94.133	85.142	93.778	83.806	87.088	99.405	86.683	89.341	95.214	113.58	94.696	91.44	82.376	101.21	89.023	111.34
ADCY5	1030187	68.385	90.491	67.623	76.385	67.848	90.371	75.051	74.92	78.942	92.409	79.309	83.19	78.441	76.182	74.244	86.041	79.179	80.454	95.844	84.169	65.222	83.529	76.749	112.52	84.128	89.881	90.234	75.822	66.51	103.11	67.748	96.328	88.161	91.482	82.765	100.19	87.852	88.762	101.73	86.474	89.764	96.665	83.779	78.876	84.099	92.241	88.907	82.688
HS.565893	1030192	85.641	91.286	74.376	78.585	86.672	78.743	73.817	80.903	85.358	92.373	80.542	87.061	77.433	77.681	76.904	90.301	73.132	79.374	85.711	83.292	73.596	84.57	73.966	88.271	98.141	96.286	111.63	77.672	83.918	106.58	83.753	80.464	94.09	92.827	93.625	81.328	101.59	90.897	89.007	91.193	87.037	79.124	79.42	83.389	81.242	84.851	83.797	80.616
MTUS1	1030193	76.783	99.609	72.811	87.842	87.846	83.653	75.163	84.016	85.263	88.075	73.761	83.589	76.04	79.919	72.369	103.07	79.053	76.317	95.393	85.648	85.437	82.723	77.305	102.66	92.452	100.11	86.73	77.528	64.684	107.39	74.975	94.926	85.118	93.464	84.423	85.871	88.857	96.567	104.59	96.212	90.915	80.478	84.57	91.225	76.665	96.584	90.003	84.1
PAFAH1B2	1030196	119.42	99.168	100.83	110.03	148.54	117.12	93.267	133.72	127.91	220.59	106.61	92.904	107.25	105.36	119.7	120.85	98.534	88.105	184.01	107.53	114.92	163.39	78.536	170.22	93.619	107.22	141.34	80.288	98.32	149.21	106.75	147.69	101.79	118.13	144.03	171.89	127.24	132.67	160.69	139.31	129.18	109.32	132.11	148	126.14	168.21	129.02	133.99
WDR33	1030201	186.58	214.09	165.2	487.24	187.03	271.36	247.52	204.31	316.06	195.41	236.32	247.97	436.84	237.74	379.28	305.39	262.93	327.05	233.1	1614.5	160.38	170.76	119.52	213.59	150.31	578.38	153.75	134.68	137.06	255.84	266.32	261.32	427.99	714.72	270.69	219.8	249.44	623.46	361.3	211.63	351.61	348.09	250.18	425.59	550.8	430.14	545.39	210.31
TTTY6B	1030202	84.998	109.5	82.718	94.098	100.24	90.719	94.229	94.096	88.226	96.63	95.541	94.362	95.096	91.993	83.042	108.3	91.843	88.05	96.527	89.068	84.834	106.67	87.475	118.83	100.38	113.45	100.94	82.673	84.081	108.08	102.28	100.72	105.58	108.11	96.318	98.298	107.66	109.07	109.57	99.563	101.99	85.804	93.484	106.03	107.81	108.61	86.67	86.317
CCL1	1030204	82.205	93.013	76.419	80.664	88.35	88.881	82.444	87.484	81.979	89.298	77.701	85.76	91.175	81.643	88.346	104.76	86.638	93.318	94.932	89.703	81.23	86.99	74.198	105.06	94.549	102.13	103.96	68.095	77.692	101.86	98.74	175.23	104.6	85.166	102.88	93.63	104.22	95.105	96.571	95.475	82.538	86.673	89.095	104.63	88.825	100.81	97.797	79.314
EMR3	1030209	79.355	91.635	75.336	90.128	82.172	79.275	76.475	69.966	115.1	85.86	79.159	89.373	72.587	74.247	91.873	91.296	89.197	78.61	80.677	114.4	72.622	84.979	69.902	92.759	81.817	90.492	84.259	72.758	64.178	101.08	72.45	322.5	105.46	123.97	94.491	84.559	114.84	113.06	86.01	96.488	105.44	91.869	89.104	99.623	85.394	112.33	91.285	80.84
GJD2	1030215	68.593	84.322	67.5	84.095	87.432	83.424	75.843	84.827	86.34	91.132	86.614	77.77	72.499	77.46	70.059	80.472	84.053	78.118	91.691	87.977	71.759	81.562	67.396	99.866	81.769	89.491	74.434	69.76	64.999	92.426	86.415	87.258	82.181	82.084	83.992	82.344	85.908	89.228	81.096	96.49	89.148	86.243	100.62	88.104	74.616	88.977	82.637	82.797
C14ORF126	1030220	87.093	95.095	112.3	132.28	100.65	107.3	95.914	92.75	118.5	288.78	98.192	92.317	83.913	109.85	107.53	156.29	89.301	89.693	275.98	143.94	149.46	159.58	81.772	376.76	91.45	133.03	140.05	82.955	110.13	195.34	109.98	109.79	114.03	106.58	228.47	131.87	105.1	125.32	223.5	157.65	158.01	161.26	168.54	164.94	160.94	140.04	158.89	196.15
LOC649091	1030221	83.053	93.875	86.758	93.194	92.865	94.798	81.91	91.971	94.955	91.496	86.594	90.177	97.166	84.769	88.917	93.033	90.899	91.468	93.645	74.311	84.035	97.034	91.844	114.15	99.631	109.12	106.45	81.973	76.704	108.55	95.873	104.48	103.15	97.895	105.07	104.7	103.28	112.03	99.59	98.964	104.7	91.287	99.947	105.46	100.04	93.837	95.366	98.181
GIYD2	1030224	192.51	140.29	172.35	379.25	144.13	164.89	188.38	274.86	184.52	173	158.52	203.19	191.1	249.86	153.19	159.68	147.95	122.07	262.89	238.25	131.67	205.26	181.83	171.84	124.81	167.72	161.82	140.77	86.849	134.84	242.03	256.68	124.75	160.88	150.92	310.36	104.58	194.57	106.97	253.05	127.76	140.09	162.32	410.36	144.58	293.61	286.02	181.09
LOC646914	1030228	80.778	97.925	74.335	83.184	82.649	83.08	76.367	80.777	79.817	88.844	89.314	81.613	87.424	80.307	81.438	83.078	76.292	81.585	92.947	82.831	83.928	90.862	72.075	170.32	89.068	89.762	100.29	77.935	79.275	95.149	83.338	110.9	98.025	93.863	107.84	118.81	106.39	94.78	98.404	80.892	88.661	213.04	95.348	100.05	81.774	96.422	98.648	79.444
SCRN1	1030239	844.48	1203.8	549.82	3370.1	4451.5	2088.6	526.82	1222.1	1324.6	3068	2097.3	580.06	211.13	412.75	1786.8	1393.9	1221.8	407.38	1292.4	2205.6	1575.6	671.76	449.47	2675.7	366.51	1468	1464.1	369.08	3943.7	1791.1	653.36	3656.1	1327.8	1961.5	1242.6	2977	1249.3	2272	3501.1	1930.1	1319.5	780.66	2662.3	473.99	1331.9	2006.9	1247.7	917.53
GRIK2	1030240	96.59	110	97.059	172.49	102.69	107.99	105.34	116.08	97.935	172.73	87.133	98.83	90.001	97.525	161.59	102.79	102.79	103.31	102.29	170.6	97.78	94.884	100.23	115.31	102.13	125.02	98.739	101.87	77.409	108.66	101.71	116.66	97.656	115.76	109.83	114.79	103.6	120.67	220.38	122.2	99.023	93.861	142.77	107.98	113.16	130.42	106.18	115.26
ADK	1030241	540.08	529.14	1282.4	1253.9	1079.9	662.78	722.09	441.25	1013.4	2296.6	920.38	501.32	1175.7	536.42	765.67	769.64	542.54	600.33	1803.8	1898.9	573.36	1234.7	227.25	1351.9	315.85	657	1688.8	225.86	1128.7	889.21	657.35	1122.9	835.64	701.72	749.49	1093.6	727.71	1135.8	986.54	1888.7	943.6	751.06	935.01	2001	973.16	1056.9	859.16	389.73
HS.542934	1030243	97.67	103.3	95.044	118.62	116.25	96.367	94.26	102.77	102.44	126.25	104.86	93.342	95.793	104.1	105.43	134.93	100.18	105.53	155.96	126.51	111.3	110.45	95.95	115.8	105	134.33	136.88	97.643	143.8	130.75	110.9	180.46	132.53	113.06	127.65	149.73	116.33	123.06	129.34	120.9	103.99	113.64	104.68	105.47	108.36	120.52	121.7	114.04
ADAMTS13	1030253	73.387	82.766	70.889	80.908	92.578	87.674	73.338	82.371	84.818	95.053	72.143	69.297	78.262	77.974	79.541	92.826	87.437	86.112	109.4	95.898	69.046	80.011	71.799	110.49	74.157	87.555	98.79	68.71	76.6	99.563	84.425	85.17	94.597	80.472	99.284	87.017	92.73	91.953	95.217	94.503	96.669	91.01	96.471	89.912	85.778	94.284	88.568	81.147
MTMR11	1030255	111.62	115.2	110.79	129.57	131.22	126.4	116.9	116.84	123.53	128.73	123.91	112.43	139.34	123.16	117.04	130.54	121.62	113.08	138.75	142.47	102.37	120.9	93.007	141.78	115.2	136.16	124.53	108.01	104.05	134.93	117.02	133.37	119.35	125.16	139.5	129.71	121.75	144.93	126.82	128.75	124.18	116.3	119.82	130.95	127.76	136.62	133.59	129.73
HPS5	1030259	258.99	256.76	279.36	215.48	324.8	286.45	190.27	250.31	318.93	1193.8	296.5	270.88	240.15	242.02	519.03	586.32	403.14	508.92	911.64	500.37	277.78	314.94	149.82	760.12	140.79	357.91	446.05	172.78	422.73	501.63	576.84	928.27	342.69	590.84	699.01	304.82	426.25	506.59	533.08	427.86	578.54	567.45	557.46	546.12	429.31	527.02	608.69	380.32
FPR1	1030270	210.9	195.75	145.34	121.82	689.59	287.38	147.29	265.88	158.12	394.78	145.86	164.66	100.03	220.11	271.15	189.34	214.81	198.8	142.31	271.92	121.41	235.95	121.27	229.11	94.507	169.73	314.95	115.13	525.19	235.49	95.758	1412.1	290.28	434.88	352.79	112.91	286.27	445.27	201.25	191.59	369.46	296.98	327.81	138.96	217.81	302.32	245.22	171.54
LOC649246	1030273	88.395	107.81	85.488	106.83	107.61	107.97	85.504	117.11	109.95	101.32	92.027	105	99.947	96.846	89.393	109.84	94.276	96.961	97.53	94.084	84.867	104.31	88.199	115.46	110.57	106.58	108.99	91.358	98.103	119.46	105.43	115.82	104.3	112.18	102.37	104.76	110.31	117.07	96.605	103.56	105.55	101.82	108.59	99.882	100.55	103.39	107.16	102.19
HS.259679	1030274	137.25	137.71	117.47	128.96	127.21	134.52	145.66	141.08	192.48	197.22	125.64	139.55	142.66	139.37	119.94	228.64	175.74	146.72	281.82	317.8	154.11	204.27	122.27	195.13	127.65	230.12	144.83	94.258	115.35	176.41	167.87	195.85	152.95	217.38	198.62	172.04	133.22	206.71	171.65	190.27	171.34	181.63	158.14	198.84	223.95	188.23	300.11	161.93
C10ORF33	1030278	173.01	473.66	101.38	260.9	168.23	335	231.95	198.58	281.7	322.81	539.28	214.76	342.08	230.33	462.24	204.09	240.11	158.12	294.68	487.73	118.91	202.81	112.4	128.47	205.31	331.52	273.04	153.63	108.28	152.9	244.42	338.12	307.83	305.47	169.73	327.91	251.98	454.75	250.12	643.82	612.67	166.62	343.21	326.11	387.2	439.95	679.73	170.7
LOC647995	1030280	86.285	97.343	84.052	86.707	106.51	98.624	91.287	88.412	93.926	99.351	95.129	93.655	92.453	89.475	90.63	90.133	93.51	86.934	105.84	92.277	78.732	93.822	86.532	107.5	83.447	106.05	119.38	86.838	91.346	108.87	110.03	102.7	110.9	96.277	110.96	106.21	103.99	106.19	105.49	99.076	95.371	97.585	90.346	98.281	93.331	105.61	99.083	98.85
SLC5A1	1030286	170.33	160.08	109.89	251.09	116.71	131.55	88.665	93.09	171.93	108.2	122.71	105.95	139.83	100.29	175.45	114.9	87.022	84.516	1254.4	125.19	90.816	392.57	83.437	128.95	96.644	102.48	104.59	118.89	81.549	115.85	78.221	90.804	102.77	93.447	98.791	152.58	105.29	100.26	95.733	139	99.97	102.71	475.69	97.981	99.625	611.65	290.85	444.27
HS.310643	1030288	73.942	100.07	71.783	85.074	82.932	88.938	83.368	88.826	90.659	104.58	88.721	85.684	92.23	80.538	87.74	98.037	80.505	87.501	93.297	90.096	77.965	96.572	78.759	102.99	93.71	101.37	91.633	79.632	68.486	105.6	98.838	86.723	90.147	93.986	109.42	102.21	105.02	104.79	94.637	94.049	93.112	83.092	86.486	91.552	78.842	88.994	85.758	90.792
HS.566344	1030291	79.799	100.04	77.781	101.46	94.863	98.778	82.533	100.61	89.377	94.838	89.896	91.245	90.23	80.776	85.046	105.27	100.03	87.284	99.099	109.7	90.676	86.668	76.325	112.58	99.428	107.54	103.2	105.07	82.339	116.63	95.816	98.82	93.32	99.179	108.7	112.65	112.79	113.8	100.74	103.15	89.261	87.361	101.99	96.423	104.4	89.921	98.882	83.102
BCL11B	1030296	147.58	198.79	354.61	115.22	147.33	283.96	158.74	180.11	196.81	346.64	128.41	367.43	110.6	103.33	176.28	286.61	267.64	587.99	870.17	127.56	254.36	254.65	114.7	1754.2	128.53	274.44	146	96.369	282.84	623.14	110.22	209.22	180.06	210.86	465.35	1469.2	163.67	283.86	2141.1	346.49	219.27	828.67	304.82	140.37	495.48	231.2	214.46	135.36
HS.544631	1030301	72.95	86.019	74.703	87.332	82.572	88.842	73.853	85.945	78.978	91.974	84.58	87.231	81.241	89.187	77.409	87.947	77.232	79.304	80.573	78.996	76.949	90.354	77.406	88.319	86.792	98.541	116.58	80.097	74.987	98.262	103.48	94.064	99.73	94.899	99.764	85.264	111.21	96.217	91.34	95.668	83.661	84.722	85.578	79.454	89.987	95.562	91.458	92.802
MBOAT1	1030309	76.257	81.854	75.07	76.15	93.061	89.529	79.276	78.01	85.702	98.063	82.912	73.109	74.207	87.923	91.049	110.49	78.882	77.963	117.57	107.57	86.805	83.711	75.694	99.143	77.3	84.929	100	70.932	94.399	104.73	84.599	90.254	98.294	89.457	93.731	93.014	83.435	104.89	86.887	99.13	95.86	84.8	89.576	94.647	83.87	90.091	94.474	91.667
PKD2L2	1030315	82.597	100.85	78.489	99.334	94.591	89.056	85.679	94.505	97.599	130.74	93.066	88.345	84.331	89.799	83.494	105.03	82.973	86.604	87.129	103.13	93.606	85.041	78.343	105.99	95.836	105.35	104.59	81.176	77.468	105.46	91.932	107.94	121.24	85.646	116.3	111.63	101.32	113.53	97.665	96.302	95.624	91.841	100.73	82.593	93.632	100.11	103.2	94.348
ZFP161	1030324	248.75	274.2	296.17	563.72	281.92	416.83	276.93	323.25	489.52	677.72	348.73	400.77	281.31	359.55	325.99	392.84	311.99	339.91	774.18	708.92	270.35	483.56	168.48	710.71	137.83	410.02	324.11	177.89	318.57	532.66	246.16	503.27	290.37	465.77	504.85	388.07	300.06	480.09	666.44	498.97	487.16	473.64	423.05	372.69	518.87	605.46	459.03	369.39
HOXB6	1030326	92.368	101.1	86.688	94.416	91.198	93.88	90.602	92.571	94.574	91.395	88.971	88.647	93.956	91.88	94.294	100.63	88.494	83.051	87.575	85.066	87.674	90.011	82.226	106.35	102.6	109.98	106.67	86.785	84.646	109.51	93.705	99.12	108.86	93.067	98.35	121	97.132	105.99	105.31	99.21	105.68	82.235	96.525	108.73	100.86	98.489	86.812	98.156
HS.565850	1030327	83.581	103.61	80.097	94.683	99.213	97.009	85.445	90.949	100.57	109.2	91.525	91.259	94.193	88.277	83.192	115.21	97.214	87.825	95.496	98.238	91.225	103.72	86.185	114.68	102.07	118.96	102.67	83.36	79.399	123.54	100.57	102.81	111.5	100.2	109.34	104.33	122.56	101.05	97.93	92.757	104.84	88.254	99.384	97.852	100.92	96.88	91.779	97.093
HS.545586	1030332	92.878	114.1	116.3	147.42	129.76	125.06	97.041	104.16	117.1	179.55	100.12	100.98	113.23	100.88	131	123.57	119.03	125.56	187.78	167.46	127.7	127.77	84.93	140.54	95.79	138.59	156.39	82.165	108.8	153.65	128.7	138.27	117.26	115.93	165.59	115.73	130.87	129.33	145.53	127.42	133.84	137.12	132.07	149.02	120.64	134.06	147.92	130.88
CCL2	1030333	627.17	1821.4	576.28	2402.2	1203.4	4064.6	2125.1	507.72	2084.6	3321.2	930.44	2490.3	272.49	1830.4	1623	979.7	1665	858.95	2502	1265.5	2588.8	2183.9	1807	1150.9	430.44	1064	1030.5	864.66	2649.8	1733.1	319.18	3185.8	242.87	2961.7	1662.7	315.18	406.5	3671.4	683.79	1126.2	3460.5	3595.8	2657.4	485.71	1939.4	2122.2	1217.8	658.59
TAS2R41	1030341	80.574	101.59	80.98	96.621	98.435	93.144	85.9	89.65	95.275	110.19	90.667	92.891	88.69	87.35	96.627	89.628	86.374	88.745	123.62	97.742	78.966	84.191	77.579	109.19	97.81	120.84	125.56	76.99	94.713	123.7	99.923	101.44	116.65	103.44	119.83	102.1	117.93	110.11	100.36	101.88	98.339	96.965	100.04	95.955	102.99	98.472	105.48	100.77
CDR1	1030343	73.32	84.797	71.652	79.266	83.801	77.586	74.525	84.009	80.467	90.37	73.858	80.522	77.943	74.658	71.45	92.036	91.176	78.732	95.712	85.479	77.149	78.646	69.058	100.25	84.927	92.798	93.673	71.934	77.276	93.08	84.022	94.719	87.841	89.017	99.742	82.313	90.52	91.247	90.521	97.017	94.917	82.985	87.752	90.574	81.381	85.799	89.521	73.87
IFITM4P	1030347	107.63	123.52	123.26	118.74	122.63	138.59	111.74	124.26	123.46	334.08	110.39	107.22	122.77	126.73	118.82	134.39	140.23	117.17	170.24	148.93	117.28	131.36	92.087	232.64	99.311	111.53	147.89	104.31	91.594	136.49	100.42	203.35	132.61	217.46	158.93	193.58	159.11	135.54	187.69	182.27	124.9	196.74	150.35	181.49	128.62	189.45	208.88	160.5
CDKN1B	1030348	1311.5	941.15	2712.4	1363.3	2547	1796.9	1498.2	1471.3	2249.1	2561.7	1170.7	1916.6	317.11	978	1564.8	2906.2	1777.1	1465.4	3641.9	2311.4	1507.7	1449.2	555.41	3844.3	370.47	2606.1	3125.3	554.12	1300.3	2211.2	2524.3	2770.2	1311.4	1858.9	3217.3	1717.8	1070.4	2456.1	3943.6	2841.3	2924.8	3636.1	2608	1128.6	2765.1	2486.5	3721.8	1311.1
NOTCH2NL	1030356	122.69	137.86	113.38	137.59	133.61	137.35	153.93	118.31	164.17	168.56	190.98	152.64	140.47	155.35	202.81	185.39	164.19	150.54	192.58	269.86	152.3	126.77	109.16	148.18	121.47	178.78	154.05	96.092	134.72	169.09	159.55	155.59	185.61	193.65	181.3	155.34	161.13	219.15	193.11	150.61	150.28	162.71	182.92	174.48	184.55	141.7	201.85	166.03
COG7	1030358	152.42	207.43	120.65	237.94	160.27	161.58	156.56	251.18	180.56	203.42	163.59	124.78	199.52	159.56	204.92	175.3	197.94	199.59	272.4	287.61	167.32	176.33	112	187.36	138.57	234.69	171.97	127.18	115.58	147.87	145.11	213.35	144.49	177.37	198.97	398.73	167.17	217.12	154.7	192.35	220.17	162.11	220.15	324.17	180.13	225.12	229.09	201.2
GGPS1	1030360	240.08	174.69	131	249.54	176.04	240.06	185.36	150.08	368.83	391.49	224.9	152.24	219.12	209.42	187.98	151.1	185.91	228.7	298.15	385.68	160.52	184.39	107.8	253.68	123.62	234.55	176.09	109.55	139.79	181.09	158.87	296.61	196.52	277.86	185.77	237.74	149.5	244.29	195.56	209	299.48	208.23	216.6	328.51	221.5	267.52	338.43	204.24
NDFIP2	1030364	484.41	659.71	896.36	2854.2	1299.4	1240.2	600.76	931.38	913.69	3039.3	523.06	632.91	743.28	571.47	1018.2	1118.8	790.99	2575.8	4397.5	2084.5	3183.5	3422.6	476.06	5016.2	186.51	1060.3	1672	251.28	726.86	1952.3	1629.7	1596.1	914.31	1545.1	2198.5	1765.9	989.42	1412.3	1761.3	1615.2	2094.8	1926.7	2292.7	2636.5	940.23	2852.7	2264.9	2109.7
HS.559665	1030367	108.45	122.85	99.802	119.87	119.67	128.97	127.38	106.81	121.43	124.28	112.66	124.21	112.66	105.97	150.32	182.22	128	106.21	107.27	235.84	114.07	117.6	107.65	164.3	123.22	169.25	136.33	92.066	104.39	128.04	99.745	139.83	141	144.73	142.24	146.43	126.85	175.18	170.65	128.9	130.34	128.06	106.96	132.73	153.6	128.06	170.02	118.04
CEP72	1030368	108.3	110.89	144.24	116.07	104.59	107.19	94.421	147.78	94.7	173.87	108.3	95.732	121.63	109.32	114.91	170.68	102.1	139.47	233.92	115.49	130.95	162.09	101.45	343.97	91.181	139.47	168.07	85.052	98.07	205.01	116.14	263.59	112.42	124.29	174.61	156.55	126.5	137.37	236.55	126.89	117.94	142.33	111.79	242.27	110.53	184.59	209.8	189.21
HS.568955	1030370	94.359	112.39	85.09	103.37	103.09	96.919	91.464	100.12	95.331	111.33	96.202	90.554	93.367	93.605	95.897	109.79	96.526	95.434	98.078	91.252	89.438	112.53	93.758	114.52	107.42	108.04	103.4	93.739	94.643	114.07	94.141	113.38	110.29	108.16	118.22	110.3	117.64	108.31	111.71	102.45	109.68	96.87	97.632	100.75	105.64	105.37	101.01	95.194
LOC648220	1030372	71.783	87.924	79.263	94.994	92.871	86.015	77.009	99.279	105.26	123.94	87.914	91.159	88.622	93.709	78.28	104.81	87.286	86.017	97.696	109.94	72.865	90.321	70.655	95.808	88.311	102.51	103.31	84.4	82.826	101.85	107.28	91.075	92.466	94.089	113.88	110.48	96.442	104.56	103.83	97.781	106.68	98.197	95.225	96.602	100.1	90.704	96.169	92.066
LOC727825	1030373	119.78	245.21	143.87	236.97	198.34	167.1	168.5	198.41	202.93	306.43	159	220.36	151.39	167.67	271.27	225.07	287.7	250.22	490.06	453.52	174.67	197.09	118.33	479.02	127.41	200.06	201.33	124.1	136.73	230.64	156.27	386.43	182.9	317.92	230.26	507.55	192.96	223.17	333.3	212.16	215.44	388.34	188.67	405.1	197.04	984.22	498.42	256.97
PLCG1	1030376	272.83	397.05	487.73	456.98	303.46	513.26	349.29	287.71	258.81	742.39	304.86	302.89	361.18	251.57	686.79	436.7	432.01	706.62	890.82	1178.7	485.79	312.43	235.14	744.97	233.89	507.49	247.61	271.88	190.13	397.47	316.93	503.19	401.88	514.87	355.75	912.9	283.47	723.38	581.04	423.18	288.97	522.03	356.94	601.73	498.83	606.38	1005	317.49
TRIM69	1030379	78.255	100.81	110.7	121.3	88.637	100.48	107.19	102.97	106.33	135.92	97.002	135.07	96.934	104.67	109.19	163.95	139.15	138.85	112	89.836	80.124	123.57	75.908	158.93	86.18	133	96.987	83.979	102.56	145.69	87.54	123.44	116.87	106.69	150.6	176.29	114.15	159.98	136.66	96.617	113.11	181.75	141.16	97.235	109.96	104.24	116.78	148.52
ASGR2	1030386	75.912	90.761	74.149	88.989	87.145	87.358	76.882	88.916	88.952	96.158	79.124	80.585	85.284	86.527	79.028	96.893	82.245	83.539	115.59	94.874	84.933	78.157	82.17	116.67	89.012	100.96	92.348	82.487	77.683	101.06	82.149	96.846	82.938	89.951	95.597	98.344	86.626	105.95	98.553	92.108	98.949	86.32	97.181	96.314	96.114	96.749	100.93	102.21
NDUFA5	1030392	374.9	525.86	401.93	483.3	419.71	364.32	359.66	586.7	530.35	1925.7	362.26	411.71	492.89	464.96	526.23	659.05	484.63	644.05	752.53	1173.2	410.01	473.04	210.91	883.92	237.21	755.27	842.76	223.72	235.92	678.48	629.61	1111.3	440.87	606.23	701.53	707.48	408.13	1126	823.15	742.28	919.77	833.77	985.56	975.56	784.23	847.25	819.56	599.67
HS.552354	1030398	92.16	96.965	91.084	95.233	98.392	93.699	93.334	97.221	107.99	121	97.508	85.356	92.734	96.574	94.188	117.3	91.964	92.379	120.08	101.94	94.222	102.33	87.69	126.65	96.283	106.72	125.65	80.849	100.84	105.75	112.97	122.56	111.02	118.14	111.8	117.71	113.72	107.21	114.04	121.59	103.99	107.18	102.77	102.24	106.77	118.88	110.49	95.19
LOC643664	1030400	84.207	92.823	76.435	99.804	84.513	97.541	75.318	71.674	94.624	119.79	71.61	79.262	78.546	88.358	93.507	90.624	86.575	100.19	137.38	112.51	85.67	86.271	82.08	103.28	85.278	87.447	107.47	74.227	83.925	106.91	90.893	91.565	110.4	94.552	106.68	80.693	108.19	107.51	85.758	105.11	92.964	88.302	88.075	85.73	83.675	92.373	76.087	92.517
HCG4	1030402	85.415	96.701	84.513	91.44	95.075	94.675	92.782	86.008	87.231	108.71	91.068	85.28	95.461	89.739	90.429	118.53	84.677	88.991	105.15	89.404	87.959	92.401	81.966	108.47	95.987	109.71	124.27	74.49	82.208	111.18	109.23	113.05	105.06	97.89	125.32	87.458	126.55	102.57	97.31	94.747	98.509	95.133	91.368	99.996	94.15	94.82	99.89	93.61
DNAJB14	1030411	92.381	96.634	91.922	108.26	124.36	100.01	83.144	92.689	104.72	308.62	80.339	93.169	78.412	90.036	109.99	145.2	102.32	128.63	214.54	212.7	114.19	113.63	75.311	226.53	90.736	117.08	131.59	84.72	90.278	173.74	102.91	149.1	101.84	146.88	165.72	158.25	105.35	143.07	143.93	122.81	134.74	135.82	146.56	111.64	124.06	134.29	127.3	118.3
HS.583942	1030414	85.494	101.47	82.383	100.22	103.52	99.718	82.722	94.466	105.21	105.38	91.918	100.03	96.706	87.905	88.027	116	91.992	96.837	97.872	89.896	89.096	102.15	83.181	99.22	99.537	104.78	120.56	83.384	82.765	108.37	95.193	102.37	106.63	104.06	111.3	102.18	106.3	108.79	103.28	106.63	108.17	96.82	106.25	103.51	100.85	97.778	98.63	104.05
HS.560050	1030424	78.233	86.214	70.744	85.487	84.365	88.678	85.995	81.414	86.723	90.921	80.302	87.702	87.628	77.024	74.52	84.859	81.728	77.222	97.059	84.148	79.222	90.435	65.639	99.725	92.022	88.543	109.9	78.948	86.885	104.56	86.394	96.241	100.24	86.38	95.243	92.158	108.35	100.89	87.711	90.314	91.831	86.517	88.592	88.838	87.562	85.757	97.611	83.575
CUTA	1030427	2284.8	2611.6	2697	3202.5	2488.9	2517.9	2514.6	1945.1	3722.9	6495.2	2950.3	2561.9	3219.2	3823.2	2852.6	4371.3	2507.9	2133.1	6454.3	5267.6	1680.2	2018.7	1211.1	3366.2	739.37	2176.6	2687.4	852.96	2981.9	3348.4	3478.1	4455.9	2375.8	3804.4	3679.3	4310.7	1742.1	3510.9	5676.3	4229.7	3712	4103.2	3645.3	8212.9	2865.4	4332	3849	2434.5
ACSL1	1030431	1949.1	1219	517.25	2308.5	4045	1265.9	1069.2	1985.4	2149.8	4641.5	1027	1418.7	2365.6	1198.2	2337.1	7276.6	1528.8	1684.5	1975.7	3748.1	561.71	3343.3	374.34	4049.1	467.37	2265.6	1534.8	588.82	984.22	1349.9	819.13	3164.2	1639.8	3548.6	1485.8	1999.9	1891.5	1859.9	2306.8	5458.1	3458.5	2075.7	3308.3	1464.4	1625.3	2763.6	5313.8	917.15
MRPS33	1030435	747.88	1140.1	1091.3	1138.7	1831.3	720.77	571.89	1271.6	1155	6768	1045.2	676.07	1021.2	472.49	1299.9	3382.9	1609	1362.6	3793	2453.4	1296.2	1475.1	289.38	3323.5	497.8	1812.2	4145.6	432.2	1982.9	2162.9	3091.9	4543.8	674.64	1292.5	1337.7	2650.1	762.99	2168.6	3126.1	2553.7	1611.9	1565.2	2196.1	3299.3	1267.8	1908.6	1780	1150.9
RWDD1	1030438	89.866	91.943	105.42	105.76	100.6	111.68	107.55	101.69	99.826	148.26	103.08	91.183	81.375	119.81	104.95	133.76	98.109	123.27	143.17	148.51	98.509	127.04	82.957	154.34	91.485	123.5	101.09	77.058	106.41	135.24	116.85	120.99	109.85	136.94	145.24	141.15	108.51	118.56	213.02	122.58	126.46	121.08	117.38	112.32	119.09	118.85	114.13	100.9
LOC124512	1030440	172.25	114.86	132.78	198.46	253.55	197.54	135.31	154.93	286.61	330.73	181.78	153.85	142.86	107.62	168.94	285.65	162.63	127.15	464.6	364.12	145.72	186.75	98.113	257.72	99.9	179.77	225.55	98.148	139.71	236.75	186.97	243.45	133.89	198.1	165.94	156.98	112.86	168.85	300.09	210.04	201.37	182.23	241.81	252.81	198.26	264.56	320.81	144.08
REL	1030441	145.19	134.03	186.81	217.53	235.03	171.28	110.74	131.2	154.2	347.76	119.34	167.89	138.9	111.4	192.89	219.11	141.47	196.31	325.4	334.64	324.63	422.84	83.779	466.2	95.373	214.93	210.15	93.509	148.27	275.12	230.8	208.4	233.89	396.93	231.31	175.5	143.3	240.58	185.2	208.56	450.93	234.47	235.91	190.33	271.29	263.18	320.95	270.26
RAB37	1030445	88.121	105.78	89.375	100.03	100.28	98.963	92.331	104.88	106.13	100.71	97.93	100.99	105.45	98.623	91.295	110.1	91.491	100.4	109.24	115.93	92.22	108.52	97.597	131.58	115.09	121.78	118.01	92.257	89.69	124.23	95.177	100.9	111.76	118.25	123.14	112.54	116.02	121.85	104.41	113.77	107.7	109.11	112.93	113.54	108.63	224.5	112.43	98.814
CR2	1030450	139.09	126.14	89.972	113.43	160.49	284.06	92.079	103.13	245.7	157.23	107.74	412.96	297.02	108.47	150.53	143.44	175.15	107.27	93.86	241.08	92.099	97.133	89.985	129.43	117.37	227.79	105.98	103.37	77.989	420.5	110.8	162.1	99.558	103.97	116.9	97.11	115.26	142.85	107.08	112.18	133.84	423.25	149.02	115.86	407.58	189.1	96.29	144.06
HS.135671	1030452	88.496	89.01	80.142	93.447	91.383	88.808	81.563	88.374	86.788	117.61	81.313	84.751	77.694	88.397	87.144	95.008	88.1	92.85	110.25	93.531	84.147	91.56	75.786	115.34	98.227	100.31	119.8	70.47	94.189	101.44	110.05	98.443	105.29	96.811	117.53	101.24	97.251	105.73	101.87	101.81	92.783	98.267	117.7	108.64	105.81	88.037	90.13	78.597
C19ORF10	1030458	813.75	532.42	645.34	787.58	1400.6	738.87	627.41	946.4	1244.4	1918.2	616.8	575.1	1401.4	445.82	765.15	630.74	573.49	541.89	1249.9	1025.8	448.4	1016	244.97	1057.1	180.15	1273.3	1361.1	229.52	1091.3	861.93	106.44	2359.4	584.06	1132.9	2323.7	983.72	731.25	966.18	1544.4	1696.7	2408.9	1469.4	1820.7	1516	996.02	1751.3	1499.6	2040.1
PROK2	1030463	90.776	99.139	75.071	103.2	99.225	106.22	91.718	90.967	93.258	112.16	89.844	90.797	86.547	77.08	83.691	102.66	84.202	87.629	125.41	155	81.837	119.32	105.25	121.6	95.821	121.81	108.01	73.902	71.897	115.54	103.81	263.19	103.16	117.89	111.09	105.63	100.01	179.87	125.23	105.2	96.303	115.31	112.19	107.58	110.75	109.59	105.2	94.14
CHRNA10	1030468	84.945	103.5	93.477	113.64	105.27	117.32	99.736	96.523	111	139.46	97.286	104.26	93.461	107.83	109.34	116.53	110.56	94.574	121.11	169.36	89.049	96.081	72.154	122.4	86.448	99.043	110.83	77.919	92.645	134.16	117.41	123.97	127.86	128.02	117.37	99.545	109.79	146.4	169.47	113.32	119.86	109.82	118.26	124.16	116.49	131.48	125.15	102.69
LOC441440	1030470	80.391	88.721	71.218	83.413	81.097	79.217	79.489	83.045	84.486	89.481	79.057	79.905	81.589	79.016	74.555	97.387	78.465	75.587	86.942	90.534	73.471	87.095	86.64	107.6	94.764	89.761	105.82	78.236	82.493	100.95	96.257	91.947	86.217	92.598	99.769	89.346	110.61	99.268	88.08	97.813	91.996	80.678	93.022	90.242	88.523	84.832	84.689	92.213
SEC61A1	1030471	3373	4830.6	5094.1	5407.3	10193	3241.4	2673.2	4638.2	6777.5	7629.3	7124.7	4381.7	7747.6	7585.1	4514.2	7223.3	3352.9	3647.6	8998.5	5479.6	3946	6563.9	3470.8	11943	1263.3	4576.8	5221.7	1924.2	3978.6	6709.6	4675.4	7337	2990.2	4288.8	12841	11537	2847.7	6335.6	11850	9711.3	3745.1	5200.8	6885.9	9767.2	3663.6	7908.4	8150.2	5082.6
PIN4	1030475	122.27	144.16	121.13	146.72	135.97	135.62	124.96	113.25	152.43	178.23	123.15	129.98	137.86	131.57	188.64	160.2	125.12	163.94	184.18	471.03	111.12	120.91	87.177	149.24	116.71	201.79	155.37	99.224	121.12	160.46	121.17	167.39	159.42	170.34	179.09	150.64	160.41	251.9	150.84	148.37	199.08	174.88	139.88	132.09	200.16	160.36	198.05	152.35
SCARA5	1030477	84.928	114.59	68.741	96.644	104.15	174.62	175.99	87.719	131.5	109.91	80.851	191.15	94.629	79.549	81.742	111.31	109.98	102.07	94.372	89.146	126.55	119.14	85.551	106.17	106.11	117.62	88.476	81.777	75.712	104.24	82.131	92.884	97.018	253.22	114.87	100.82	95.107	99.643	97.623	100.06	180.83	147.78	131.71	144.58	176.59	103.41	103.89	160.22
EBF2	1030482	78.323	98.446	66.022	80.581	80.25	99.654	81.625	88.66	84.455	101.97	78.355	93.063	79.854	86.353	96.155	97.953	95.788	84.186	100.49	133.48	96.187	95.053	88.722	110.14	86.112	94.156	88.594	75.874	71.404	96.561	86.231	105.45	98.762	98.248	91.879	104.97	92.901	100.9	105.23	123.97	100.67	95.515	106.16	94.717	94.153	110.24	104.6	89.897
SPINK2	1030484	318.24	102.85	84.651	178.56	122.17	127.72	141.79	160.59	272.19	197.63	201.74	96.17	94.06	88.212	126.22	111.6	125.8	105.22	579.08	508.49	131.25	185.37	170.12	115.26	100.6	154.12	132.32	104.62	83.605	128.12	88.333	101.95	107.45	207.67	122.91	114.69	96.159	109.36	171.87	153.13	100.41	108.44	109.36	107.94	145.34	110.48	126.04	100.95
XGPY2	1030487	72.432	98.851	78.816	89.595	97.468	84.479	75.486	82.751	98.731	85.839	86.218	87.568	87.612	77.079	77.526	96.27	87.974	116.97	105.81	98.018	91.423	92.736	77.858	114.44	99.732	104.45	105.56	74.789	78.649	105.41	94.607	94.476	107.86	94.648	87.513	110.06	108.81	101.06	106.2	94.827	96.222	89.909	88.2	93.336	88.013	95.097	89.476	82.374
LOC650241	1030491	86.492	105.66	82.227	93.655	99.282	88.319	85.947	90.534	95.815	103.39	91.782	99.483	93.674	86.619	83.415	99.434	83.32	88.515	99.04	99.308	89.377	91.737	86.847	128.02	94.852	104.2	104.45	86.892	88.858	94.344	92.86	124.08	104.2	120.93	114.6	131.09	107.95	112.63	124.78	109.21	106.71	109.81	102.68	126.22	97.349	118.42	115.56	91.227
WDR42B	1030497	68.693	87.41	65.998	71.587	76.481	66.198	76.371	78.832	79.528	95.716	81.632	78.394	77.829	76.327	73.103	98.503	79.653	76.191	80.236	72.191	84.288	81.848	84.093	95.704	88.142	97.518	100.97	77.51	78.474	93.733	82.27	87.111	84.348	92.223	88.903	80.288	96.726	91.574	85.769	76.924	80.873	76.568	85.16	79.469	81.138	78.073	85.32	75.596
RBM41	1030504	86.45	88.875	76.46	89.517	94.211	89.865	86.584	96.454	106.15	157.52	86.734	85.57	94.39	85.947	94.294	119.78	87.079	102.57	123.27	126.61	74.095	85.349	71.181	115.18	93.644	111.97	105.29	77.758	83.938	111.02	106.36	115.85	101.34	92.995	120.73	113.12	102.73	111.25	115.62	105.78	104.79	93.46	90.894	160.77	97.864	108.83	103.76	109.71
MXI1	1030519	77.914	88.696	71.05	81.202	83.45	88.316	79.203	78.296	79.165	90.831	71.824	83.519	71.959	81.578	72.967	84.233	80.156	78.715	99.509	85.463	66.4	83.069	76.799	112.3	83.84	93.398	85.249	75.017	75.112	95.222	79.322	91.519	93.736	95.146	101.49	84.966	82.088	90.509	89.504	89.48	84.522	82.473	86.172	87.956	87.711	89.064	88.156	75.156
PHF2	1030520	91.397	110.59	86.326	99.037	96.374	91.772	90.079	87.586	98.291	148.96	98.021	87.067	90.494	101.5	101.41	116.13	85.9	99.44	168.06	145.34	85.904	98.604	85.034	128	84.339	114.52	115.11	73.665	91.715	121.73	100.61	110.92	103.35	110.54	117.03	113.18	102.25	108.65	138.22	112.03	103.33	103.18	112.71	117.68	100.02	100.19	125.45	98.472
LOC439914	1030521	82.142	84.096	86.559	90.3	90.012	93.049	76.275	75.181	81.856	109.85	79.711	72.756	77.505	80.258	79.63	88.474	76.717	103.24	104.43	116.89	77.172	80.799	71.678	94.476	85.499	100.98	122.34	71.832	81.391	110.71	89.065	90.828	99.598	87.345	109.71	91.264	92.082	88.278	95.639	98.838	93.422	92.789	86.252	95.013	82.749	79.758	74.958	86.279
HS.535041	1030524	83.216	92.042	79.039	94.559	94.459	89.045	81.944	86.727	86.366	132.59	94.014	93.268	91.513	82.188	90.264	106.43	92.256	93.174	111.14	118.36	82.103	87.345	79.311	126.56	98.26	98.004	97.059	73.118	84.322	122.9	103.31	119.93	107.24	100.85	118.58	105.64	117.33	113.88	122.25	96.597	102.49	105.8	109.95	113.43	111.75	97.309	110.03	108.16
HS.543383	1030528	83.435	94.102	82.576	100.98	102.11	95.861	82.386	86.912	102.19	86.258	93.241	95.905	96.916	97.649	85.522	99.405	84.269	91.95	89.772	93.706	85.675	100.25	84.443	102.77	103.86	102.84	113.1	85.068	87.127	104.56	101.1	117.22	111.9	94.377	119.61	106.2	106.81	102.44	107.66	101.75	99.165	104.57	92.67	99.393	94.962	102.16	94.3	93.546
HS.564470	1030537	89.021	101.48	89.007	99.316	91.367	86.973	93.572	94.297	95.633	107.67	91.376	90.59	92.484	98.159	89.503	103.51	93.404	103.37	102.19	101.26	85.181	103.4	89.888	120.28	101.43	120.06	115.4	87.108	78.664	114.66	89.937	104.76	110.94	113.44	107.87	112.45	107.95	107.01	106.29	99.488	102.06	97.462	101.37	108.09	97.486	91.471	96.978	99.64
HS.561929	1030538	80.623	105.42	84.114	110.54	96.529	106.18	95.159	96.763	101.71	105.73	96.607	96.526	93.062	97.937	86.536	108.14	97.652	93.589	110.65	91.086	89.475	101.6	94.221	118.57	112.83	127.26	110.96	93.247	92.78	123.58	84.003	107.71	120.19	104.87	113.68	105.07	118.88	111.74	110.83	106.93	101.84	97.085	103.48	102.86	100.27	103.62	102.31	95.661
ZNF16	1030541	88.607	91.459	81.262	98.903	99.089	94.884	92.217	99.139	88.191	103.08	89.404	87.337	84.463	84.129	86.136	110.84	88.946	91.743	106.33	109.52	97.216	93.114	82.595	106.49	94.989	111.48	115.64	92.276	82.235	109.23	93.331	110.77	84.844	96.01	109.19	105.37	103.14	110.24	98.486	109.64	93.744	106.99	92.434	106.12	94.42	100.07	98.107	94.483
HS.553366	1030543	80.055	92.537	75.187	89.351	88.302	80.221	78.86	81.422	88.001	103.3	85.706	81.593	87.383	84.864	72.733	98.096	88.163	70.977	112	95.866	83.055	90.041	76.044	104.57	85.843	95.565	108.03	77.176	83.993	97.1	86.031	96.431	90.68	90.208	99.869	95.242	109.47	105.25	97.809	85.872	83.305	92.289	86.093	102.67	86.015	94.902	93.011	102.24
HS.577755	1030544	91.652	101.31	81.772	119.24	107.43	104.19	96.101	99.432	108.88	118.39	99.727	102.68	98.793	104.18	87.869	112.25	92.016	95.82	118.88	115.33	101.46	109.6	89.846	113.58	95.607	111.66	123.86	84.123	90.76	116.54	98.63	114.3	116.11	101.27	118.61	107.16	104.34	123.11	108.65	115.32	102.17	118.69	95.584	108.75	94.287	105.54	105.66	103.99
COPS3	1030551	738.6	1067.2	2389.4	1282.2	1614.7	1037.6	626.73	878.31	1286.5	2716.4	1122.9	940.35	749.15	857.82	1096.1	3332.2	906.76	1898.3	3596.1	1539.2	1485.7	2428.7	376.71	3983.1	383.44	1790.5	3103.6	429.95	912.46	2451.1	1564.2	3302	966.68	1326.5	3129.5	1922.8	1439.9	1904.3	5533.9	1804.5	1875.7	1582.6	2352	2078	1693.3	1586.7	3410.6	942.41
MBD3L2	1030561	81.165	91.815	75.861	98.029	94.991	85.063	86.492	84.722	83.979	99.94	89.857	92.12	79.055	85.563	82.312	102.64	82.938	90.687	101.16	101.9	81.773	91.327	81.917	103.24	84.701	92.12	98.144	77.117	68.294	104	85.07	99.095	93.387	89.752	92.84	87.633	90.818	104.88	97.76	99.886	88.744	78.73	98.303	92.709	89.121	89.191	89.443	88.895
HS.553866	1030563	80.795	85.85	72.795	87.48	94.054	81.16	86.879	82.183	93.663	89.333	80.16	74.776	86.364	85.592	77.857	96.678	79.237	82.14	95.756	93.009	83.029	88.749	72.444	109.85	86.365	101.48	104.87	78.651	87.545	112.34	95.687	108.58	96.674	99.514	100.66	107.55	101.13	105.74	94.456	101.39	92.429	101.24	89.728	100.65	91.628	85.303	96.567	87.219
TMEM148	1030575	83.531	104.19	75.048	98.552	95.975	93.096	78.103	89.334	94.696	95.849	84.627	82.358	85.466	84.351	92.887	94.146	90.19	88.857	96.349	96.79	79.539	90.163	95.471	104.68	102.81	105.54	104.16	82.384	81.234	105.8	99.281	97.456	93.7	93.839	98.962	92.023	105.19	97.952	101.04	99.441	98.235	92.485	91.113	92.094	94.675	102.36	94.257	92.859
OR10H2	1030577	76.623	88.457	63.652	81.198	89.483	87.007	72.193	83.075	84.119	91.976	72.96	81.407	73.851	82.008	76.652	94.362	80.489	77.644	94.742	80.854	79.791	79.227	78.129	93.967	95.983	87.851	87.261	78.712	68.393	98.645	78.663	97.416	91.713	95.793	90.184	82.306	95.421	94.866	98.098	86.978	87.822	81.804	90.214	99.035	82.863	98.188	92.263	91.167
OS9	1030593	231.62	225.46	264.5	460.81	305.71	227.08	188.63	205.69	412.73	449.65	222.52	238.5	222.17	187.53	493.23	347.62	273.86	295.45	420.7	1158.4	238.13	294.22	96.742	442.98	91.744	337.96	239.57	128.45	246.79	285.96	357.71	524.62	396.19	377.1	311.8	492.04	198.74	386.71	507.62	537.52	405.53	339.93	1652.6	509.64	270.7	812.91	461.97	379.17
LOC284861	1030594	82.706	91.802	71.381	88.163	81.963	83.286	75.584	89.83	91.548	85.476	84.818	88.615	85.497	84.267	74.917	107.47	77.165	84.748	100.56	85.127	77.672	92.686	75.379	102.65	100.6	99.447	92.457	81.974	78.559	102.86	98.013	94.091	103.63	98.472	106.92	96.243	102.88	97.77	95.451	93.789	92.389	94.114	87.351	91.111	85.861	94.408	89.238	86.92
HS.43938	1030598	88.898	101.53	88.68	104.41	99.351	95.127	102.09	102.59	106.7	113.49	102.13	108.04	102.49	107.78	88.742	110.28	99.732	91.419	102.4	109.15	91.483	100.75	89.559	117.18	113.16	107.81	104.37	96.812	90.345	107.7	101.33	115.28	111.67	104.3	133.13	118.05	107.93	125.16	118.32	97.007	108.09	98.274	107.6	97.547	106.41	101.77	99.566	109.2
HS.199896	1030600	119.55	96.793	110.78	126.55	143.65	120.68	103.95	164.38	152.65	188.45	115.08	110.68	117.99	107.44	85.75	122.07	95.677	114.61	133.86	123.92	95.737	130.53	88.108	152.79	111.72	121.21	110.85	84.295	85.191	122.11	140.87	106.25	143.01	102.2	131.29	110.8	115.95	111.22	104.91	111.42	107.97	108.88	112.35	98.845	106.7	125.06	99.641	108.35
OR4Q3	1030601	82.625	98.521	87.59	99.665	100.34	97.508	81.615	87.231	92.677	99.967	82.265	94.441	95.692	94.246	82.101	106.48	91.911	88.521	110.19	85.792	85.209	94.943	76.551	132.09	98.406	95.989	104.88	81.502	66.767	103.52	102	104.99	106.84	92.64	113.59	106.44	114.77	111.18	101.68	101.32	92.87	111.68	94.967	98.605	95.599	101.42	101.26	94.028
TEX101	1030603	72.94	91.45	83.449	82.185	84.824	82.588	73.352	85.746	75.874	111.54	75.197	78.516	82.896	79.323	86.905	91.319	82.457	124.01	139.96	93.504	87.862	102.5	67.234	157.17	85.421	108.03	118.86	66.788	90.369	109.83	98.454	101.77	102.55	96.666	116.56	112.8	90.222	105.42	99.012	107.99	89.002	108.82	89.996	92.656	81.673	92.862	91.077	97.536
FAM148A	1030605	71.714	90.279	80.585	89.873	178.57	86.407	76.002	83.107	97.126	427.62	85.116	90.135	85.73	89.499	89.583	99.532	90.553	79.284	290.88	107.19	88.375	118	74.747	108.49	87.535	107.9	181.35	79.318	73.782	202.54	218.27	108.22	89.956	89.644	258.32	88.991	106.73	136.62	107.89	122.72	94.076	183.59	147.11	349.83	96.504	126.82	165.28	117.14
HS.253646	1030608	90.896	105.04	96.987	95.506	102.67	104.92	87.687	91.555	108.93	141.81	91.19	95.383	92.449	96.47	94.503	112.03	90.2	97.034	117.04	103.59	101.13	108.92	82.841	120.28	96.093	120.91	121.96	83.578	80.637	117.96	107.22	114.4	122.81	100.52	111.59	115.16	115.49	121.76	102.28	103.36	97.018	105.57	107.51	124.86	101.75	105.54	102.93	106.13
LOC647083	1030609	93.683	108.26	98.314	103.71	104.02	103.47	88.696	96.402	115.79	102.47	97.48	105.78	107.51	95.606	99.459	118.89	91.023	93.713	113.62	111.42	85.92	100.04	95.504	122.88	98.782	109.67	123.79	85.589	98.315	112.1	115.84	115.55	124.54	111.25	123.36	101.81	121.32	120.67	109.54	105.46	107.15	102.11	101.08	110.21	103.16	100.85	113.5	107.49
HS.390250	1030626	94.953	134.48	84.001	124.88	118.42	133.25	124.03	113.7	106.74	135.9	98.962	118.12	100.05	98.222	100.22	118	104.22	102.88	116.65	97.639	97.573	139.02	123.33	262.78	114.95	128.87	114.58	101.1	95.568	155.49	127.55	102.05	94.301	114.89	195.36	113.58	192.17	141.9	380.05	209.91	170.66	115.64	142.13	127.55	101.66	127.11	111.34	155.86
PPAP2A	1030630	145.71	211.37	131.99	146.43	191.26	266.45	142.42	264.47	205.89	442.42	150.3	230.07	128.18	123.09	289.86	334.9	284.94	437.09	312.38	222.8	332.03	189.05	112.03	341.61	98.977	252.88	192.89	120.73	158.56	247.48	118.62	320.87	180.82	246.87	178.35	303.13	174.93	813.21	177.78	249.1	311.57	330.92	167.34	146.42	284.15	272.51	217.16	252.12
CYYR1	1030632	229.26	438.85	158.73	227	196.72	576.77	309.94	257.08	234.84	732.39	191.33	795.1	169.66	181.8	546.39	197.76	422.36	341.29	590.19	162.11	351.05	419.81	161.65	385.68	158.24	248.63	211.45	280.82	185.75	391.45	122.99	307.09	201.23	515.65	306.79	196.61	305.5	521.87	170.25	306.72	1184.6	486.32	279.17	244.04	355.61	361.89	227.24	309.07
MTMR3	1030634	70.678	158.84	75.706	194.68	125.87	121.77	82.309	101.39	109.26	203.25	86.086	82.425	138.65	90.683	174.25	106.68	122.43	103.2	215.3	141.53	109.57	127.76	76.694	153.66	86.91	134.24	118.04	82.886	78.59	129.17	87.661	104.87	104.16	117.15	104.77	230.97	103.98	128.48	184.43	123.23	111.23	91.576	114.16	110.98	109.73	155.38	147.77	91.292
RRM2B	1030639	705.48	1465.8	429.46	1434.8	705.64	529.27	594.1	582.72	1158.9	467.4	258.64	440.04	588.24	280.26	780.64	491.61	688.49	626.16	964.91	2234.6	430.21	629.17	237.93	736.52	263.49	1132.1	346.03	432.58	481.68	680.62	442.08	995.54	2970.7	1494.9	746.79	748.43	520.51	1093.9	979.43	1331.4	920.67	1133.5	1914.7	760.9	3105.2	1662.6	4571.7	435.84
FLJ43692	1030646	844.08	586.29	1889.9	2061.2	1463.2	661.21	582.18	1510	1454.2	5233.4	1280.7	423.5	539.29	1058.5	623.19	2056.8	359.69	1161.2	1151.1	1429.2	1151.4	1667.3	276.44	5992.8	281.14	2177.8	1827.2	216.07	287.31	1217.5	1923.6	1850.5	951.62	1074.9	1699.9	1938.2	427.75	1249.4	2020.7	1120.7	1393.3	621.51	1345.2	1366	1276	2319.6	1153.3	1092
LOC644768	1030647	79.534	91.399	72.197	88.601	91.707	86.776	83.685	86.34	88.792	94.837	86.124	90.189	89.681	84.451	84.178	104.98	82.656	77.033	94.087	89.541	88.121	95.816	83.603	98.233	89.382	95.751	118.34	80.579	82.753	113.49	87.888	98.6	93.513	94.644	109.26	102.15	98.243	103.02	93.752	103.13	111.58	91.913	94.55	100.87	95.959	94.653	89.871	90.37
HS.583158	1030653	97.323	98.489	98.029	123.65	105.79	107.35	103.52	102.09	115.99	113.41	102.93	105.24	112.24	97.667	105.39	126.24	95.651	98.976	113.31	124.21	87.405	114.36	88.14	110.25	100.81	126.82	114.83	89.333	96.251	131.11	118.81	117.77	103.53	120.19	134.92	106.55	116.17	129.4	119.54	121.92	125.03	107.81	112.19	109.21	108.34	101.54	115.48	108.15
RHOBTB1	1030670	74.097	96.798	80.412	94.778	80.536	84.431	67.604	81.162	86.259	87.64	73.994	81.61	73.989	84.417	87.406	83.956	73.096	81.993	105.33	95.933	75.266	78.185	71.08	104.78	89.834	97.024	105.37	77.069	75.518	98.177	96.885	86.99	97.737	77.056	97.672	84.958	110.09	104.97	91.133	90.397	90.598	78.956	93.519	87.106	86.675	80.302	87.404	79.404
HS.441195	1030671	90.458	124.45	90.955	112.57	98.037	120.51	93.351	111.45	100.77	104.8	92.045	95.83	101.7	98.145	100.5	116.41	84.522	94.539	98.025	86.027	93.269	110.52	94.047	124.48	106.25	111.97	127.81	87.881	86.607	116.99	97.894	107.74	112.58	110.1	113.77	116.32	108.33	115.18	114.54	98.508	111.96	110.83	107.16	109.89	97.047	104.75	103.89	103.14
OR51V1	1030672	67.187	88.24	69.473	77.981	83.94	83.238	87.626	81.67	72.662	102.17	73.733	79.415	76.765	81.442	76.598	91.907	79.817	75.775	84.548	89.06	74.175	84.141	70.665	90.56	92.825	89.005	89.017	79.477	66.402	97.408	76.97	90.982	85.17	92.541	104.16	80.271	85.861	89.908	84.856	84.583	84.815	88.447	82.152	91.373	77.246	85.378	101.07	81.274
FLJ30679	1030673	88.743	105.8	89.976	97.205	114.44	94.312	86.576	100.4	93.962	95.527	102.1	101.3	98.149	90.485	97.035	111.02	94.877	94.377	106.57	94.515	97.231	104.59	91.188	122.33	104.4	124.24	113.76	88.813	89.36	110.48	95.351	109.62	107.19	111.97	121.36	110.97	111.84	130.51	106.34	100.15	107.61	106.13	103.42	105.84	97.664	97.623	98.246	101.68
STT3B	1030674	186.71	214.54	321.02	427.95	263.28	267.72	170.78	200.94	422.45	1146.7	236.51	252.2	291.95	164.36	401.51	616.27	337.34	373.66	1817.9	623	359.18	299.46	121.56	1802.4	115.67	329.07	275.46	122.32	367.09	629.63	179.5	658.79	201.57	569.39	378.71	442.49	249.81	583.2	1160.3	544.57	768.09	468.63	503.97	350.69	417.22	564.25	929.15	498.09
HS.565749	1030678	76.283	102.23	82.541	84.304	79.338	96.579	86.091	92.558	91.406	90.829	86.949	91.712	87.81	95.422	80.906	100.53	87.869	87.102	100.38	89.053	86.28	96.025	87.48	113.34	103	105.05	110.13	87.138	85.924	104.93	91.552	102.39	113.42	98.811	103.8	96.573	105.33	121.13	110.52	102.72	108.04	95.529	95.323	94.88	88.12	103.21	100.39	101.3
HS.105102	1030681	95.982	109.05	93.311	112.42	98.068	106.77	96.458	111.09	107.17	96.581	97.116	104.3	98.736	98.827	92.503	109	84.842	90.384	102.61	106.84	93.491	104.18	87.481	119.25	105.73	113.83	110.08	83.635	92.702	126.32	97.783	107.77	107.32	112.45	109.75	103.73	115.39	120.53	104.12	106.74	97.061	106.71	106.22	106.99	96.87	104.55	104.31	107.56
LHX9	1030682	73.454	81.938	63.385	87.433	77.434	76.457	71.279	85.606	85.055	83.401	74.062	79.906	75.426	84.093	75.917	90.26	67.911	85.107	76.092	86.034	75.696	82.961	75.154	99.793	84.813	98.006	86.289	66.551	70.172	92.612	62.978	85.953	79.359	88.027	86.497	82.676	84.384	98.529	95.038	87.704	85.936	74.508	83.175	100.28	78.344	86.927	92.073	77.417
TAPBPL	1030685	349.42	204.33	514.01	332.09	793.86	495.55	339.66	188.12	406.58	468.2	273.15	363.6	207.7	400.33	368.06	402.61	276.81	355.17	698.26	325.63	148.16	407.24	143.42	382.26	113.59	304.52	261.48	118.41	306.39	353.46	165.55	560.58	185.76	245.68	484.25	298.99	218.02	335.31	314.68	1029.1	304.21	366.73	489.63	245.69	375.08	732.52	505.24	903.3
MC3R	1030703	69.957	86.918	75.297	94.339	80.062	80.885	69.839	80.693	85.585	98.154	73.708	75.84	72.766	86.436	85.249	83.308	77.342	73.908	87.622	81.225	74.232	77.944	61.954	99.873	83.274	92.555	99.859	74.817	86.2	112.33	94.842	100.66	83.547	92.775	93.925	83.928	94.234	95.433	109.56	95.205	100.61	86.096	87.831	93.643	89.237	89.616	87.58	84.89
LOC474170	1030706	95.068	114.58	92.23	103.28	116.79	119.09	109.67	106.19	103.86	126.92	113.53	104.63	101.15	108.34	101.55	106.43	100.66	106.78	117.18	132.49	94.32	105.91	83.323	123.12	104.78	118.76	111.28	85.421	99.791	121.3	104.85	115.89	122.23	113.67	110.72	129.65	106.94	132.38	118.27	114.17	110.42	100.35	110.61	118.04	112.4	112.78	105.96	114.61
RACGAP1	1030709	77.05	81.659	88.676	80.115	97.823	86.728	73.854	77.864	94.379	111.37	80.462	74.444	84.388	81.301	102.29	106	91.987	69.246	158.13	106.41	81.979	95.283	72.681	125.68	83.881	100.13	135.09	71.409	102.19	113.5	113.43	107.71	110.91	98.024	125.94	108.54	101.53	120.54	173.51	89.371	98.231	91.999	85.689	112.01	88.62	106.89	112.78	118.81
CYP4Z2P	1030719	106.11	109.55	100.6	112.06	114.92	119.74	106.84	97.14	124.58	127.02	110.67	100.96	101.76	123.37	113.74	143.95	105.31	104.38	113.13	131.57	104.08	109.42	96.769	262.98	104.28	121.76	147.59	88.279	96.74	133.25	115.89	205.39	120.75	159.17	129.61	196.22	128.56	120.21	206.07	116.61	101.85	145.31	108.69	194.68	107.27	175.63	163.25	106.59
HS.564675	1030730	83.154	86.929	88.918	90.077	97.198	105.08	82.666	86.326	91.86	119.31	87.173	80.362	85.418	80.885	95.471	111.03	86.881	91.611	139.24	105.06	88.618	101.49	73.697	124.5	78.011	101.77	107.09	76.457	91.893	115.94	106.93	86.166	105.39	90.587	116.73	101.73	113.62	125.88	101.12	102.76	101.2	94.833	96.657	102.92	83.192	98.668	96.376	94.502
FAM90A6P	1030735	93.674	95.641	86.226	97.28	102.64	97.928	95.215	98.733	106.11	110.86	92.589	97.951	93.907	97.718	91.154	112.89	93.039	103.31	107.29	113.18	95.761	94.048	78.161	125.49	105.39	111.23	117.81	88.925	81.764	113.79	114.19	118.17	128.28	104.66	118.53	106.26	119.83	126.11	122.21	101.56	104.69	105.43	106.97	103.5	102.97	111.21	102.74	107.83
LOC654206	1030736	73.209	88	71.81	99.344	88.493	85.078	74.313	85.398	84.488	90.94	82.551	83.422	73.957	75.723	77.551	88.368	75.436	74.225	85.323	79.247	86.369	84.488	88.2	94.861	98.637	93.612	101.51	70.792	70.021	94.994	94.38	86.696	89.691	103.2	99.279	86.362	97.347	103.09	87.631	85.423	82.253	89.9	87.627	93.007	86.081	84.589	86.026	88.443
LTA	1030743	143	163.01	143.85	122.25	152.36	184.34	143.37	138.35	154.92	188.8	120.56	339.5	102.62	117.23	133.2	185.99	196.36	195.29	132.07	136.92	111.71	119.73	87.808	206.04	125.51	214.21	133.74	114.19	143.86	279.06	105.94	198.74	138.57	140	191.64	132.93	118.71	189.08	135.49	153.15	154.2	357.26	204.77	135.53	225.67	178.64	152.77	129.33
HLA-E	1030747	1022.8	1337.4	2310.5	1938.6	1311.7	2029.1	1612.8	1256.2	1571.6	5215.5	2137.7	2461.8	1616.6	1814.5	2192.5	2525.1	1781.1	1470.6	1869.9	2238.8	1066.5	1961.5	368.42	3120.7	333.21	2476.8	1084.7	713.76	2434.3	1576.6	864.19	3613.7	1471.6	1573.4	2954.6	1106.2	1088	2269.9	1071.5	3686.9	3734.6	3203.9	3455.1	1258.9	2084.6	3499.4	2692.3	2676.3
ARHGEF16	1030753	148.79	201.89	355.75	562.18	240.67	352.05	296.33	292.61	497.9	426.48	282.15	112.95	319.23	519.15	244.7	254.87	175.27	262.45	503	480.41	151.5	486.69	281.2	455	171.32	318.71	205.99	214.78	79.028	222.36	489.63	169.56	249.62	319.39	188.11	410.3	175.37	329.18	237.4	261.1	263.78	132.6	267.92	1002	234.56	347.14	235.77	665.95
SOCS5	1030754	70.225	80.908	63.806	82.093	72.468	75.244	66.199	70.203	80.142	87.92	75.632	73.248	75.497	70.11	73.025	85.663	71.547	74.305	85.821	78.685	72.36	82.992	61.693	100	90.713	85.407	95.435	64.126	70.294	90.257	80.218	94.128	88.667	106.31	88.508	89.75	91.956	83.055	91.719	86.473	89.995	84.691	82.362	88.394	77.496	87.239	85.023	85.33
HS.124543	1030762	86.427	99.803	73.236	95.659	101.23	87.9	86.48	85.462	86.634	93.143	90.209	93.321	92.152	91.527	84.756	94.39	84.226	86.715	96.629	86.143	80.152	90.483	82.048	109.95	93.43	100.94	115.06	78.01	77.596	99.749	92.482	103.59	104.44	97.798	110.62	97.644	99.486	110.4	92.017	85.482	99.644	101.67	95.893	87.263	94.117	93.797	94.032	85.066
HS.571376	1030767	84.698	107.31	90.879	100.37	101.78	97.411	88.943	100.45	102.77	104.65	98.349	102.41	97.103	87.728	94.039	99.222	89.624	94.151	111.17	91.532	102.93	102.98	83.597	110.33	109.65	119.41	112.75	92.389	76.119	116.89	99.541	112.38	113.47	100.39	182.37	114.96	107.33	124.65	100.01	106.84	98.324	105.95	107.67	104.35	96.971	101.73	96.143	108.94
LDLRAP1	1030768	133.36	155.64	142.6	239.14	164.49	191.5	245.16	140.86	208.36	220.29	156.69	123.95	172.53	230.24	228.84	174.88	161.53	252.48	574.57	335.22	127.67	243.22	102.93	210.29	156.67	223.2	153.26	116.76	131.02	149.94	290.3	259.36	178.98	251.93	212.99	386.4	231.06	193.66	260.04	166.94	164.85	152.97	180.49	316.13	181.06	364.41	209.49	145.24
LOC440248	10309	74.903	102.7	82.26	105.49	101.91	100.92	84.775	97.59	100.56	105.64	90.783	99.352	91.085	89.691	108.24	113.53	98.938	98.835	138.07	99.737	107.31	92.638	86.619	126.17	99.193	114.47	106.33	85.738	83.121	116.92	125.21	121.67	99.464	110.31	105.97	123.83	125.38	126.99	112.61	106.45	106.53	113	95.68	111.89	105.72	109.73	114.52	98.992
LOC651128	10315	79.138	101.17	79.969	90.121	87.62	84.648	81.242	88.99	89.93	93.863	84.205	87.712	89.012	81.994	80.115	105.02	80.168	84.329	106.57	85.704	77.143	89.545	76.605	99.124	96.425	103.11	107.13	72.939	79.714	101.4	79.377	95.683	97.462	84.295	99.362	91.205	100.44	103.93	98.725	94.903	97.087	88.103	99.509	82.46	81.381	83.191	95.924	86.652
PRR16	10324	175.18	189.82	165.38	162.44	191.39	168.44	162.73	161.99	166.72	234.87	138.68	138.25	131.44	128.43	236.65	204.78	192.87	180.95	327.58	212.62	178.43	158.02	120.26	414.86	138.08	184.65	191.5	115.66	166.72	188.63	162.35	285.88	173.46	192.36	219.48	217.75	166.86	226.99	281.03	216.13	204.09	225.31	194.92	242.04	177.83	241.87	234.45	188.04
HS.539802	10326	82.091	93.923	88.443	88.488	92.247	92.401	78.563	85.675	80.257	102.78	87.046	93.613	82.157	78.677	83.969	92.279	76.418	88.793	92.663	106.89	79.33	85.404	71.251	112.3	89.221	91.607	99.733	79.955	107.82	107.49	94.878	107.12	104.94	83.996	105.69	94.097	99.904	111.67	98.876	90.045	89.497	91.668	84.136	95.088	80.303	94.991	85.769	88.988
HS.332360	10327	69.104	87.183	79.692	90.365	89.71	89.891	83.356	87.877	91.608	98.837	78.705	86.973	90.647	84.375	86.346	108.24	83.745	93.714	98.612	91.823	78.091	94.426	75.533	98.255	99.484	108.97	104.22	72.322	82.361	114.58	109.89	110.49	119.19	99.656	113.58	92.801	101.9	99.39	108.37	103.46	93.004	88.185	95.268	86.566	93.613	92.932	87.665	89.218
HS.567044	10328	80.476	98.733	79.759	103.75	98.365	92.371	79.6	89.736	88.369	89.75	91.194	85.724	82.895	89.714	74.988	102.91	88.591	116.36	104.86	96.783	93.314	91.673	79.329	105.72	101.55	98.835	102.4	76.696	80.32	104.14	96.531	96.639	96.895	92.147	99.244	106.12	100.58	106.11	91.085	95.664	96.046	96.753	92.328	95.867	94.434	89.757	93.689	80.83
HIPK2	10332	543.68	576	246.63	482.16	791.85	576.07	455.38	437.36	523.69	816.73	467.78	471.08	422.43	585.1	640.8	1027.2	563.4	718.38	905.38	1108.4	372.39	596.32	420.68	871.17	229.57	968.77	1106.1	293.87	700.74	588.05	1402.9	1458.5	531.78	517.63	774.87	1151.9	525.82	1824.4	1104.8	576.16	541.08	716.05	617.17	760.72	855.24	796.93	409.18	618.22
LOC731682	10333	72.864	844.18	718.66	80.424	627.53	675.78	468.56	87.287	83.238	94.93	266.79	688.55	260.55	78.647	75.101	2005.1	757.06	991.47	158.96	1474.5	73.222	510.01	169.77	561.3	130.3	93.594	321.31	261.78	3781.4	98.985	125.78	90.956	1071.4	2098	96.468	183.59	109.34	89.026	278.03	1831	1149.2	82.519	1647.8	349.37	85.553	3999	88.359	551.83
CNOT6L	10338	78.344	89.614	83.872	84.42	87.154	98.351	86.218	93.789	92.275	86.199	83.266	84.81	92.267	87.692	80.041	120.66	93.348	83.45	91.255	97.973	87.253	98.676	71.913	129.87	98.617	107.62	115.8	74.426	85.098	105.78	91.121	97.519	95.573	95.572	121.73	96.448	115.15	101.86	84.317	88.914	96.52	94.464	87.838	93.608	86.038	89.682	92.512	92.153
SHMT2	10341	1253.1	2068.3	4429.7	3511.5	2557.6	1148.4	883.41	1827.6	1980.9	2857	1898.2	1617.8	3373.8	1336.9	1495.8	5781.4	1976.3	3201	7678.7	4130.1	2748	3418.1	1407.9	6108.7	605.85	1881.5	4749	777.41	2420.5	3968.2	5880.7	4952.8	1922.4	1682.3	5564.3	7274.2	1213.1	2470.7	8163.1	2389.2	2001.9	3873.9	5612.9	10967	1136.2	3567.4	4416.1	3925.9
MRPS5	10343	471.01	485.26	753.26	680.13	1059.4	715.38	387.35	442.11	715.87	1127.2	552.2	494.77	813.82	733.29	670.85	1032.4	515.44	513.74	2305	1122.1	664.89	732.24	336.26	1308.6	221.74	615.66	988.82	292.46	699.27	913.11	747.95	1327.8	581.15	968.37	908.76	1224.8	617.9	976.67	1357	1088.1	918.88	782.07	767.75	2725	698.14	1047.3	1130.6	803.12
ATG4B	10348	74.422	87.943	70.153	92.268	85.427	84.703	70.296	89.635	86.647	83.319	81.984	85.898	71.534	82.651	73.246	98.246	73.627	73.413	83.904	87.685	69.083	83.879	72.711	87.469	86.708	96.417	106.91	75.295	72.606	104.27	94.29	97.749	98.985	96.104	99.802	93.103	99.861	96.562	89.698	88.355	91.999	86.269	93.574	85.229	90.284	82.761	90.671	83.285
SNORD36C	10356	232.72	195.45	302.15	136.8	191.82	196.21	205.27	154.19	184.15	255.43	173.95	216.68	293.36	228.51	297.19	443.96	298.54	322.91	380.51	418.27	481.71	182.69	126.63	531.85	201.72	332.27	282.01	154.43	191.72	393.29	383.62	312.37	495.95	557.35	220.17	409.81	220.62	493.51	609.46	246.21	435.79	436.6	308.51	905.24	242.72	239.23	531.96	253.93
SPN	10358	1746.5	2946.2	1401.5	1118.7	996.21	1666.4	1534	632.99	679.9	732.27	2889.9	2409.9	2668.6	3074.1	2589.5	1396	2233.1	1827.4	1249.5	4366.5	3691.7	1392.2	2709.8	1740.2	3334.1	3019.1	1749.3	4960.7	906.06	1746.2	1694	2890.9	3450.9	6331.1	1551.6	4219	1909.6	3105.6	3096.3	986.06	1539.9	3613.1	2241.6	2525.2	2839.1	2208	2857	1520
OAS3	10360	234.55	167.91	289.96	352.66	203.79	536.95	131.58	241.63	203.63	1150.1	228.26	107.12	205.24	388.25	338.44	426.97	232.73	346.26	548	164.88	126.61	316.93	127.24	663.23	106.53	194.51	452.57	173.58	190.49	245.73	260.04	485.58	182.23	172.21	360.51	310	143.73	431.37	275.33	257.44	198.05	267.06	271.34	377.42	123.94	520.98	361.24	500.59
CHRNA6	10364	103.63	103.01	95.974	111.52	107.61	113.15	109.92	88.394	111.93	133.49	103.14	102.82	98.012	106.7	104.6	130.69	99.537	150.66	132.35	122.84	98.581	104.73	88.146	158.63	92.242	125.65	112.9	95.048	115.69	132.37	110.73	136.22	113.69	130.85	144.24	129.26	126.03	126.45	132.23	118.02	102.54	109.01	120.51	121.56	118.18	133.91	114.29	117.67
HS.567085	10367	76.867	93.817	65.44	84.816	88.352	85.593	79.998	90.077	80.493	113.97	87.853	72.59	86.421	77.322	84.92	100.15	90.539	85.125	102.76	98.392	77.713	87.597	80.586	105.21	89.918	91.89	109.35	74.457	86.546	102.1	92.102	96.636	93.115	98.155	104.77	100.26	105.34	101.14	90.602	95.273	92.503	88.635	97.03	96.231	97.373	81.817	84.583	87.802
TBC1D22A	10369	93.4	112.82	99.038	101.42	98.341	94.6	94.802	95.897	117.94	129.62	90.882	100.27	94.265	83.872	133.86	123.48	121.84	120.49	238.86	140.57	93.924	154.31	73.096	187.9	80.866	117.68	148.92	80.868	108.92	152.27	105.31	143.9	126.95	123.19	132.39	163.36	115.28	160.31	154.98	132.22	106.12	118.97	132.65	111.3	106.82	157.84	146.69	115.93
LOC440737	10370	4371.1	1886.4	7026	1981	5182	2387.8	2569.2	1494.8	3092	11146	1412.1	3505.4	2063.7	2090.4	2396.1	6586.9	2601.2	5470.8	8749.4	3214.2	8494.1	6402.1	706.74	17569	703.27	2622.4	6009.8	807.44	3140.3	5501.3	5725	6494.9	4173.1	4650.3	3897.3	4340.3	1568.4	3760.3	12617	6888.3	4287.7	6384.4	4557	12150	2792.1	4111.9	8623.7	5324
HS.285193	10372	97.489	116.32	79.189	96.979	97.216	108.35	113.03	91.975	125.06	124.5	96.674	100.41	105.86	95.789	106.99	112.43	111.01	96.425	124.45	246.97	93.061	105.44	78.691	140.23	106.66	138.52	138.33	85.37	97.993	115.34	86.683	126.51	121.01	126.37	102.92	118.89	97.858	147.14	119.16	271.35	127.43	101.87	130	101.3	123.3	131.91	130.95	104.23
HS.536724	10373	89.982	92.351	85.084	97.273	81.932	82.762	74.555	87.061	89.039	104.93	82.157	83.511	84.902	81.433	76.862	106.99	80.374	85.038	105.86	89.348	93.032	91.519	71.628	96.051	85.512	101.94	94.965	79.481	92.617	106.62	89.737	88.638	105.96	91.061	103.9	101.24	110.36	106.67	94.372	80.654	93.766	86.505	84.998	85.756	84.383	87.737	88.891	86.434
SSTR4	10376	84.946	91.415	69.319	87.149	89.709	83.931	79.14	84.328	84.375	94.177	84.636	93.534	93.25	85.338	75.493	93.395	82.982	75.252	92.996	80.578	78.412	90.475	77.539	117.63	96.533	100.74	111.19	74.14	71.733	98.588	79.625	103.14	98.793	102.53	103.15	113.96	105.93	94.494	111.59	99.395	93.241	95.779	90.631	98.99	92.585	107.49	102.68	92.364
ST6GALNAC4	10379	295.34	345.51	291.7	411.57	157.4	264.72	388.09	204.52	503.96	420.14	254.13	465.33	464.71	164.19	294.18	260.32	373.97	300.04	690.45	672.93	324.02	327.41	121.92	510.22	171.44	354.51	185.93	159.79	207.96	455.26	365.45	490.44	371.76	502.74	301.32	356.84	274.51	456.6	380.88	974.83	950.14	783.86	355.65	864.03	304.25	653.01	766.36	697.41
TM2D1	10386	1936.9	1519	2217.7	4985.2	3000.4	2804.6	2906.2	1670.8	2155	5037.1	2767.4	1976	1541	1734.5	2476.1	2504.7	1791	2544	3772.6	4699.9	1840.6	2709.1	710.28	4151.4	609.2	4396.2	2708	794.72	1961.6	2645.6	3367.5	4183.5	2340.5	3917.8	4900.1	3960.7	2383.5	4502.3	6635.5	4813.6	4449.6	2738.6	4301.8	3288.7	3285	3778.7	3969.9	3164.6
LRRC23	10392	177.61	204.86	127.48	159.51	242.41	326.08	283.48	127.98	265.73	160.34	143.64	171.95	217.87	138.73	201.59	138.47	158.19	174.22	253.36	256.07	127.37	172.98	102.92	189.11	111.88	256.49	137.44	105.02	109.32	171.01	190.66	137.3	191.97	353.94	124.58	177.62	139.71	163.74	215.42	168.68	286.57	143.12	196.83	130.4	165.46	262.83	167.28	125.66
RASD2	10397	123.08	343.66	109.31	121.96	307.79	208.3	127.1	132.28	134.28	325.52	130.97	234.23	144.69	170.82	177.09	150.09	154.39	260.29	237.18	155.32	174.04	311.52	120.46	218.32	107.3	131.64	283.86	145.98	91.161	223.38	128.91	183.3	146.83	152.25	149.59	158.47	164.07	199.01	1082	141.31	137.96	145.38	126.8	156.96	183.07	203.98	164.33	348.26
SPANXE	10398	81.79	100.94	79.798	82.148	88.45	79.358	76.202	89.153	85.56	99.014	83.134	80.726	92.793	89.74	86.578	94.89	88.92	75.968	102.36	107.91	81.322	223.86	74.555	94.241	89.272	104.59	302.81	76.055	540.06	107.21	106.86	97.359	104.86	89.619	123.87	91.973	135.38	103.04	96.656	96.418	99.974	84.226	90.404	1936.2	91.125	82.887	86.909	121.17
HS.543860	10400	79.13	99.016	83.599	90.621	89.785	88.271	84.55	78.869	89.936	101.76	79.476	85.482	79.954	92.759	78.536	97.797	81.193	82.941	95.386	95.915	78.521	99.383	83.824	109.93	93.619	97.448	123.57	86.289	78.965	103.81	83.285	104.89	87.289	96.32	99.262	98.203	103.24	101.24	102.32	93.327	88.133	94.553	92.946	92.766	88.035	101.05	96.442	77.982
LOC646429	10402	72.212	90.911	81.238	87.206	76.625	94.92	78.854	78.019	88.272	94.738	75.163	83.123	83.788	83.07	86.746	99.98	82.31	86.373	108.27	99.023	82.988	79.967	77.186	104.96	97.086	101.68	109.87	66.192	95.164	101.08	98.495	91.814	101.12	85.889	114.33	105.03	107.11	100.52	102.24	104.53	85.507	95.82	90.746	88.543	92.557	95.601	90.28	85.782
HS.553354	10403	78.347	99.238	80.894	104.64	96.596	88.503	83.046	95.119	103.06	104.36	87.805	92.234	96.06	91.296	89.162	106.86	90.157	91.092	106.1	97.074	88.74	98.264	84.305	110.95	95.108	110.08	110.84	84.602	80.767	100.99	80.828	105.38	113.9	100.44	105.73	98.097	102.06	103.55	97.239	103.1	99.408	99.596	89.819	98.05	88.7	92.88	97.531	89.379
HS.471910	10408	89.272	90.976	88.35	78.178	93.882	93.655	85.534	99.412	83.102	99.432	84.005	83.693	82.696	88.934	86.222	98.729	72.179	86.978	105.41	91.773	86.943	86.426	74.145	108.38	94.95	100.7	115.23	76.245	75.59	110.3	95.684	98.557	117.53	91.387	116.4	95.528	104.02	112.8	96.143	100.16	84.162	88.767	88.878	90.748	93.636	92.998	94.546	84.419
MGC42638	10424	89.83	98.528	81.033	91.01	88.921	93.184	80.228	85.172	85.876	97.311	88.276	87.633	82.142	78.526	78.855	115.39	89.077	92.21	99.184	99.552	85.516	84.465	83.698	113.38	94.15	98.776	93.773	73.92	87.648	103.53	97.104	84.278	91.399	100.53	98.163	90.531	95.466	88.342	88.641	89.519	103.5	84.894	94.53	92.073	92.476	85.774	86.871	84.477
TFAP2D	10427	170.05	142.71	76.925	416.36	125.81	123.25	92.941	108.89	96.404	3539.7	113.58	82.272	94.476	168.74	93.98	96.557	110.81	80.796	84.425	403.46	78.45	90.67	136.09	111.27	88.353	92.368	118.4	106.4	79.574	153.14	92.748	101.28	104.22	96.936	116.53	102.41	103.08	106.21	103.38	89.959	96.909	106.58	339.94	115.17	197.13	993.15	232.27	88.247
LOC644264	10431	82.92	98.265	79.098	100.92	99.452	83.031	82.526	86.995	102.1	104.65	88.919	83.688	84.171	87.47	87.076	105.24	94.298	87.466	108.86	92.989	92.305	89.559	83.008	96.024	101.73	114.2	107.71	82.552	85.388	110.13	106.76	105.22	106.19	89.645	117.2	93.911	106.69	97.203	83.674	103.23	91.782	86.708	96.345	100.21	91.494	97.602	85.096	94.158
ITGA10	10433	137.41	173.27	102.24	103.43	118.59	179.22	146.85	120.06	189.75	178.91	355.41	330.06	102.59	199.55	251.27	131.64	159.02	158.48	210.01	627.12	148.04	109.48	229.98	137.7	147.38	189.55	130.05	135.2	359.6	133.33	109.28	174.54	182.83	379.76	109.05	148.87	149.7	381.45	183.85	145.31	243.19	132.55	235.94	116.24	236.91	205.44	143.42	113.21
LYRM5	10435	367.74	705.87	841.4	352.23	1105.8	496.98	380.79	428.43	880.56	1851.9	348.59	636.48	636.53	328.13	805.68	1636.6	724.03	889.84	3144.3	2145.4	490.14	657.49	203.17	1241.9	205.5	1236.1	901.53	265.49	573.23	795.73	812.16	1264.4	1328.1	940.95	1488.8	1101.4	494.53	1197.8	1360.3	2052.3	1855.7	1079.8	1764.3	1921.5	1037.5	921.55	1479.5	625.29
PRG-3	10438	251.77	118.63	89.976	497.42	130.78	301.13	321.42	113.99	592.94	188.92	326.69	251.36	819.68	106.73	175.08	269.88	109.12	133.85	407.22	1042.9	157.96	228.32	98.372	383.5	111.06	656.23	160.27	102.55	118.74	367.96	127.38	195.18	137.02	528.63	160.32	148.44	226.01	941.95	163.79	261.13	224.48	400.41	291.11	172.55	579.88	541.86	284.11	164.01
MARS2	10440	115.29	126.73	136.64	251.41	180.62	156.78	106.12	138.65	176.15	394.7	120.34	132.45	113.61	119.22	158.95	335.44	150.57	203.71	582.92	207.19	145.04	186.81	90.758	555.26	95.011	164.12	221.56	95.766	139.04	432.25	219.29	232.55	194.76	218.51	273.67	336.83	168.07	229.3	397	239.66	363.25	206.18	189.14	320.04	197.74	294.27	245.39	169.09
MAGEC1	10446	87.934	96.487	85.488	91.246	104.85	91.648	73.033	105.32	87.625	93.435	82.412	87.008	86.392	88.417	87.74	106.77	87.49	83.058	123.28	109.38	92.798	88.366	73.281	107.26	88.532	100.5	112.9	76.593	78.256	116.83	101.28	91.245	107.16	90.415	107.56	95.928	114.21	96.643	109.55	97.117	88.43	96.757	101.55	901.23	85.363	95.568	96.049	204.55
HS.179724	10450	82.265	83.329	72.284	97.296	84.841	85.63	71.344	81.757	88.883	104.29	85.147	80.452	76.913	78.843	72.817	98.559	81.479	80.389	97.738	90.853	82.11	83.351	72.249	109.06	88.317	103.25	102.15	67.155	78.782	97.295	93.459	98.073	92.464	92.913	107.7	92.344	100.15	102.94	94.257	81.78	95.51	93.134	105.06	100.35	90.941	94.026	92.081	93.523
SMG7	10458	207.41	296.05	171.03	511.74	393.32	225.28	317.61	213.5	375.36	761.45	188.19	195.04	272.33	303.85	449.63	429.95	202.16	333.7	832.47	575.01	441.82	271.89	147.48	387.88	147.13	335.12	374	147.02	203.45	335.58	225.54	402.15	236.01	330.8	479.61	323.26	287.31	390.4	710.43	386.54	445.11	380.51	428.9	474.93	269.66	569.4	356.91	329.57
PDIA6	10463	497.72	350.98	781.73	686.02	892.27	613.92	283.3	393.97	829.05	1235.3	854.44	288.25	320.75	756.08	552.64	1026	454.4	544.47	3116.2	632.62	628.71	1334.4	269.89	1822.7	146.1	476.74	855.56	263.03	882.05	561.53	1202.3	1564.2	334.57	572.09	1136.7	1170	752.33	540.67	2512.9	1237.6	1015.7	548.16	690.38	1126.5	588.27	1570.8	783.63	1305.6
HS.518426	10465	88.956	118.28	89.868	111.07	115.58	118.68	82.423	120.17	113.43	119.41	107.74	93.349	99.033	102.6	102.01	119.08	92.77	90.656	126.91	107.34	101.45	104.18	90.889	132.37	102.91	129.87	121.52	91.116	88.255	131.86	107.15	108.22	107.49	122.03	109.8	101.79	126.06	128.05	107.14	105.45	104.82	105.05	110.93	107.66	99.783	123.58	120.73	93.245
GTF2IP1	10470	564.76	1208.5	783.78	1299.5	1304.3	1600.5	660.29	1828.3	1624.3	5802.4	1026.6	550.8	549.93	1576.1	1379.5	1380.1	1839.4	2250.6	2584.5	4021.7	1191.1	1127	388.32	3241.2	495.12	1719.3	1507.2	449.11	424.16	1888.5	1225.3	2633	799.57	1661	988.41	2110.8	1051.4	2017	3997.6	1000.9	1302.9	1358.8	1086.7	1962.6	1816.8	2992.8	2020.7	1142.5
HS.544261	10471	91.726	92.671	85.216	100.31	104.03	91.259	89.617	93.914	95.787	124.87	90.472	85.401	90.81	88.54	92.853	120	102.33	107.77	146.58	117.08	87.819	94.564	86.993	107.82	93.346	101.36	114.98	77.753	73.22	117.15	90.069	129.23	95.722	107.1	113.58	97.721	105	111.27	109.1	110.38	94.905	109.55	103.34	105.98	116.38	117.45	89.006	108.53
NFATC3	10474	200.48	234.36	277.81	431.05	209.99	259.63	251.34	207.3	280.22	319.9	293.82	284.77	188.89	251.77	273.63	300.54	270.84	263.58	379.68	610.07	226.61	392.21	149.89	331.49	212.55	386.1	220.68	197.73	245.65	291.11	213.41	335.74	314.82	352.69	332.11	411.35	269.08	387.42	338.71	307.77	380.35	462.67	299.19	386.17	335.88	394.27	361.35	255.81
HS.565399	10475	77.8	93.856	78.555	87.914	91.856	88.431	82.464	79.896	87.417	108.2	82.797	80.619	80.339	80.364	91.696	102.29	86.313	85.614	103.25	89.331	94.215	91.024	73.724	104.32	101.24	110.42	101.7	75.361	90.952	103.98	81.387	95.112	84.902	95.074	100.66	91.773	96.836	99.411	91.021	90.1	90.293	104.48	84.84	88.321	90.422	89.697	95.733	87.503
VPS13B	10482	79.45	93.945	81.749	100.82	77.977	74.54	80.164	83.838	80.204	80.997	78.145	83.313	82.043	79.086	83.697	90.669	82.176	89.414	97.099	100.97	78.856	89.75	77.672	93.957	87.464	96.782	102.79	85.603	82.378	93.233	92.119	102.17	92.723	94.426	101.82	96.747	107.28	100.63	98.527	91.724	91.212	91.287	80.184	91.47	90.421	89.18	86.879	88.3
CYP2B6	10484	105.95	95.884	80.476	105.26	144.23	113.01	111.78	101.33	131.71	98.061	98.778	108.33	88.782	88.567	83.891	111.85	78.186	77.37	92.603	113.51	79.67	91.533	78.351	117.06	93.523	102.3	98.081	73.617	92.362	106.29	98.469	101.95	95.569	100.87	104.43	98.926	110.17	101.97	111.31	115.09	102.34	95.878	88.061	112.75	84.647	101.65	156.95	91.546
SLC25A25	10487	397.84	317.3	736.16	455.2	370.17	668.11	399.61	283.14	930.84	734.53	284.57	627.73	517.95	464.06	400.27	1006.5	359.92	523.94	1325.7	624.21	480.07	737.59	252.68	1563.9	221.38	509.74	554.2	252.53	324.54	952.05	482.25	463.33	533.57	895.99	521.57	437.78	491.4	910.17	1626.4	754.07	796.8	590.33	495.58	456.62	691.94	595.55	991.99	756.54
HS.126964	10491	76.603	89.152	80.279	94.238	93.091	88.045	79.278	89.992	92.399	102	88.179	82.559	85.118	84.647	80.506	101.19	87.685	87.186	99.031	89.096	81.895	94.457	72.875	106.49	89.66	108.58	102.3	75.368	82.116	99.402	96.499	89.757	101.12	94.074	114.4	95.025	99.564	100.69	93.968	100.04	93.254	83.309	96.207	92.338	98.313	92.235	88.945	81.769
HS.562191	10497	84.685	82.889	78.66	80.722	89.793	94.876	80.017	104.11	92.736	95.096	94.131	88.463	81.722	96.91	81.419	90.884	77.905	78.448	85.602	99.314	86.49	95.945	72.452	101.78	84.499	99.02	111.17	72.805	70.479	110.77	90.594	85.224	102	83.745	97.395	100.29	93.067	100.46	92.927	92.063	93.897	90.884	86.873	97.185	84.62	80.25	85.493	81.307
C1ORF99	10500	75.694	91.021	69.547	91.926	87.458	86.18	78.686	84.046	82.778	92.921	83.403	79.97	90.376	82.685	84.761	95.766	74.615	81.686	102.06	87.088	79.959	86.682	81.959	111.21	102.09	106.76	111.12	87.981	80.055	100.78	89.09	102.14	102.15	98.71	107.99	96.751	110.23	96.941	94.233	84.583	96.649	92.559	93.263	100.21	90.868	85.816	93.739	85.994
MMRN1	1050008	112.19	156.83	129.75	170.79	115.74	413.27	338.67	129.99	187.4	203.96	102.67	892.35	103.47	107.79	187.9	258.15	320.09	230.74	192.07	117.2	138.45	218.34	93.851	146.34	123.77	118.74	129.48	264.06	109.52	284.69	94.944	164.49	145.35	273.42	145.16	109.56	168.74	290.85	126.55	104.84	209.08	156.56	159.3	136.06	221.04	175.94	91.709	110.3
MIS12	1050017	501.34	585.87	779.04	1052.8	488.61	655.55	557.49	493.27	1053.8	1397.9	488.74	834.63	811.59	408.18	710.05	969.99	760.4	938.76	1454.4	1428.4	548.24	672.94	253.38	1529	211.52	1060.5	717.71	365.22	767.2	944.49	651.29	1096.2	1158	867.17	1128.3	658.84	662.73	992.51	2262.5	892.83	1184.5	1407.6	1270.2	1568.3	1229.3	1158.8	913.03	793.86
NLRC4	1050020	98.433	122.96	90.24	112.18	120.52	107.32	106.9	107.18	106.13	131.04	92.316	101.3	88.066	88.108	115.82	125.94	107.49	109.9	106.35	149.22	87.382	114.36	80.317	131.18	99.037	122.69	120.85	85.622	114.69	113.7	96.111	463.56	108.38	147.91	138.8	118.9	114.41	140.8	114.58	123.72	185.17	163.11	114.59	105.7	136.24	157.53	112.69	92.221
HS.128287	1050021	83.547	98.111	77.223	95.159	89.438	89.225	90.289	86.369	93.26	100.87	91.801	95.594	92.826	95.417	88.877	98.369	89.975	94.637	105.99	80.902	90.56	96.96	87.249	112.59	103.77	115.12	112.2	90.507	92.804	106.62	91.711	103.08	98.735	100.23	113.28	109.92	113.21	111.81	96.956	101.23	108.16	91.755	105.49	99.184	96.548	93.395	93.029	94.317
CR1	1050025	97.925	98.357	85.215	99.213	92.576	94.109	82.388	97.298	109.7	139.96	91.501	98.196	86.016	86.327	98.866	105.49	101.11	97.71	123.31	125.77	92.971	100.83	86.135	128.1	99.737	108.18	103.16	75.813	109.52	120.64	92.708	224.44	100.63	133.22	114.63	130.51	106.41	112.04	118.04	99.915	115.22	140.04	103.4	125.96	110.1	127.64	117.25	97.347
PROSC	1050039	695.08	516.66	640.97	720.45	1069.9	633.64	587.5	433.06	1464.7	2646.1	342.1	694.76	437.46	276.3	932.47	1213.1	777.97	1004	7651.2	802.56	809.72	2194.5	389.39	3367.3	207.13	689.01	1530.3	217.28	745.69	1988.2	879.15	1737.3	561.12	1012.2	1297.1	2611.2	555.29	1363.8	4845	2050.2	1783.5	1006.2	1312.5	580.87	967.36	1005	2148	3039
AQP3	1050040	94.384	99.364	252.67	154.9	88.207	211.5	203.29	89.929	206.47	167.53	132.74	93.355	301.78	111.5	123.72	103.48	95.031	120.4	199.31	268.56	76.779	278.59	68.745	126.17	90.198	224.23	94.93	80.26	74.383	109	213.6	114.7	127.14	240.61	107.09	141.8	132.82	132.22	97.522	166.58	253.82	118.44	135.55	186.9	244.42	219.41	296.82	107.34
HS.516786	1050041	89.282	97.958	70.578	94.394	94.815	88.965	81.782	90.389	100.15	111.64	92.241	87.974	92.331	88.151	95.033	108.55	95.35	89.83	108.69	97.02	73.157	99.143	81.073	105.11	94.056	113.44	114.02	80.455	88.541	112.25	95.595	104.71	93.595	96.489	108.28	94.901	110.41	111.58	112.17	108.73	92.916	91.933	93.074	94.273	89.792	104.62	106.88	87.994
FGFR1	1050047	81.493	99.51	79.62	93.228	95.255	90.648	87.043	98.497	97.098	95.713	99.58	98.761	96.61	91.85	89.012	111.71	92.592	88.764	101.39	84.889	84.282	101.47	90.031	106.24	99.15	105.62	115.62	82.383	105.49	116.97	108.21	98.555	108.48	103.27	120.54	103.64	116.89	117.78	103.33	102.16	99.291	88.797	93.475	99.667	91.429	99.817	82.452	99.202
LOC390669	1050048	73.017	85.921	71.796	84.595	84.209	83.914	75.907	86.721	81.97	96.107	88.513	87.491	87.832	85.8	81.681	102.19	87.626	77.757	106.57	85.429	88.087	82.446	79.549	104.06	86.721	101.6	114.06	78.695	86.428	107.82	86.918	101.27	99.062	103.85	107.85	105.52	104.6	96.373	89.193	86.743	104.41	91.063	87.618	96.145	96.367	84.702	86.391	80.792
C9ORF45	1050050	189.54	175.98	248.69	217.26	149.83	305.96	269.23	191.19	314.51	191.69	221.86	358.25	267.73	274.96	216.46	310.8	220.9	461.21	156.29	804.27	144.94	191.17	137.39	350	151.48	339.41	123.79	131.57	110.39	478.65	221.08	159.69	283.89	582.11	225.3	194.67	223.16	434.56	502.46	180.5	216.47	313.03	192.82	348.71	279.22	234.05	236.16	181.58
AP3D1	1050053	78.867	94.79	76.067	84.083	85.059	84.387	75.399	86.484	79.914	110	89.619	85.948	81.463	80.553	95.066	101.23	94.138	90.304	111.67	96.706	84.319	91.673	79.248	109.42	88.875	96.863	108.15	84.038	77.827	120.86	86.983	92.859	100.68	88.111	96.092	95.359	103.39	102.36	95.121	86.725	94.282	85.744	95.123	98.115	92.568	94.853	107.26	93.1
GAGE12G	1050056	84.358	98.654	96.478	96.54	92.619	100.89	86.679	1408.5	100.48	91.526	91.547	93.396	93.171	99.62	90.68	98.176	87.075	100.67	114.83	90.369	116.41	3473.7	5775.9	9895.4	96.061	103.19	124.1	86.199	82.654	140.43	128.65	107.75	125.23	102.09	151.23	112.65	114.01	106.29	137.4	100.36	95.105	95.888	103.94	103.94	108.27	102.63	101.95	95.535
PHKA2	1050059	499.78	538.16	409.65	715.03	367.18	581.3	472.67	487.8	596.29	852.57	477.54	644.38	837.06	854.81	814.93	1145.2	676.61	1035.2	1012.8	2163.7	793.14	571.17	556.93	976.41	319.8	879.7	579.37	510.98	334.92	838.65	432.82	1054	690.74	1339.1	481	1393	476.29	1142.6	3810	488	588.67	756.1	697.62	867.92	1009.2	876.49	1024.6	791.75
LOC644666	1050064	94.623	121.97	95.315	109.27	95.604	103.33	106.18	110.01	102.04	118.45	103.37	98.614	106.44	100.21	114.71	124.64	109.37	99.436	143.9	108.68	102.21	117.96	92.774	163.14	119.65	121.68	129.22	94.583	85.059	133	116.19	133.82	116.24	128.43	141.36	154.31	125.86	128.27	150.18	121.81	125.5	132.88	109.41	130.44	107.38	146.18	137.65	123.58
F2RL1	1050068	961.63	426.43	139.78	1131	763.75	1458.7	501.61	516.2	1380.5	2174.5	912.76	218.97	422.07	725.99	1783.7	533.03	821.43	185.1	2638.2	1472.5	1412.4	888.19	280.51	723	319.36	1125.5	681.36	368.58	256.34	1180.3	811.01	638.55	833.62	1662.2	733.32	995.57	373.16	1817	701.97	1141.8	1580.7	708.39	883.57	448.93	947.54	1884.9	1479.6	1450.3
HS.584341	1050070	80.912	96.63	82.565	118.16	108.17	107.6	85.876	104.21	107.04	105.66	98.258	98.359	92.681	104.44	88.297	113.38	96.787	85.268	106.15	90.26	86.519	94.426	87.651	110.8	113.77	114.33	112.01	94.932	86.086	123.38	106.91	103.94	113.13	102.38	131.03	107.1	121.1	118.65	107.3	105.13	98.351	100.29	94.846	108.63	92.293	90.328	101.25	96.782
KLHL4	1050072	96.452	110.57	85.26	105.71	236.17	111.13	95.321	99.868	97.243	164.16	90.081	93.619	96.642	104.52	103.37	110.04	97.642	114.33	116.71	114.61	84.623	118.95	87.376	270.55	107.02	117.27	113.86	85.582	260.36	151.84	89.477	321.73	98.942	167.27	172.87	208.29	100.65	115.31	171.57	101.53	121.13	160.92	108.49	164.68	108.96	219.66	135.52	130.91
MAP4K4	1050075	81.129	100.28	85.005	95.762	104.72	95.282	94.363	93.227	100.7	113.94	90.318	90.929	94.631	93.085	79.966	107.32	102.26	95.403	117.05	95.636	89.67	90.7	89.975	122.99	107.64	120.34	113.67	77.399	81.736	111.64	99.798	116.22	111.51	111.75	95.26	105.04	110.55	104.53	112.22	108.2	96.469	105.43	107.67	116.04	94.86	99.563	113.25	99.012
TPK1	1050079	158.28	214.93	125.63	159.49	232.22	196.64	145.27	163.26	180.38	563.37	179.57	202.2	113.89	121.2	306.38	376.27	211.93	234.6	156.66	374.64	137.87	163.01	84.381	261.05	112.3	262.58	184.97	139.73	353.02	284.76	97.232	1770.8	218.55	389.52	242.96	122.19	210.84	442.66	208.16	452.32	376.99	392.66	358.14	158.87	379.58	414.74	284.38	204.85
KIAA1147	1050082	985.26	1290.3	1025.9	1347.3	2282.9	1088.9	692.34	1082	1644.7	5702.1	1506.3	995.41	688.06	1806.6	1649.3	4851.8	945	1485.9	1598.4	3059.1	907.74	2573	459.63	3556.7	410.34	2212.5	2925.6	507.78	1586.1	1668.3	6823.2	3243.4	1341.5	1732.3	3728.4	1837.9	994.66	4082.1	4149.9	1622.8	2094.9	1565.2	1997.6	4680.7	2696.1	1979.8	1487.6	975.19
TFEB	1050086	103.16	138.9	120.1	123.77	133.77	128.55	149.81	100.8	143.45	202.02	109.57	161.83	172.74	137.06	176.14	177.75	185.91	121.68	234.87	290.14	110.96	154.01	88.898	163.82	102.65	147.81	113.35	97.718	90.69	131.91	143.76	160	119.65	180.48	153.36	180.45	121.18	186.35	131.73	168.51	128	171.25	144.32	149.33	166.14	214.07	141.24	115.73
C14ORF115	1050088	99.911	95.174	89.487	109.71	91.655	87.763	87.016	89.118	102.84	111.84	92.998	85.435	82.893	90.682	100.65	109.29	97.387	104.09	134.18	112.68	89.631	97.367	67.48	114.71	89.133	105.8	112.63	74.53	77.387	115.51	97.254	99.439	110.63	101.26	123.45	107.69	104.89	105.54	117.57	91.339	103.33	118.66	99.451	95.254	83.736	107.65	111.85	105.6
SOX5	1050091	92.41	83.475	80.387	92.491	81.908	90.322	87.308	83.247	77.445	101.38	85.844	95.46	82.75	84.233	74.755	100.76	84.254	84.341	117.75	99.712	78.739	84.786	81.743	116.03	92.959	111.51	102.48	77.831	70.197	99.641	92.865	104.51	99.218	100.69	97.69	101.37	94.575	96.019	116.22	103.27	95.632	102.04	92.519	101.33	92.509	100.58	99.69	83.955
CASP8	1050092	117.24	107.38	103.21	136.18	138.2	166.62	114.32	133.87	163.12	348.31	120.98	121.74	100.26	126.98	201.98	174.45	135.75	142.18	172.14	292.11	113.34	121.95	101.78	151.46	137.05	161.47	152	137.8	90.924	157.52	119.63	176.17	200.24	214.66	155.46	169.59	132.04	215.56	165.2	142.83	134.25	169.51	197.84	165.9	247.54	283.75	159.68	149.58
HS.543520	1050093	86.962	105.84	86.07	102.9	99.428	105.38	89.83	101.71	102.54	89.915	92.226	101.82	99.957	93.809	88.155	115.76	100.96	95.167	120.69	90.947	86.487	99.345	87.151	105.52	106.27	112.62	118.08	86.142	90.269	116.93	93.243	107.85	121.38	95.357	117.46	95.422	113.59	122.33	93.565	100.94	101.13	98.077	97.125	97.716	104.71	94.821	96.695	101.07
POU3F1	1050097	89.566	102.99	75.256	87.704	89.564	97.761	90.852	89.801	92.311	115.63	88.42	90.994	92.462	90.366	92.148	106.85	87.658	106.14	283.36	96.099	109.92	109.11	80.263	145.11	106.95	123.73	119.84	81.985	83.1	116.91	93.928	99.107	94.275	97.572	132.24	111.31	110.84	107.32	95.37	107.62	94.607	96.732	95.61	94.089	92.145	96.784	124.72	81.307
HS.354359	1050100	187.57	320.26	106.19	684.98	141.99	148.47	328.22	180.35	114.46	299.39	195.21	199.93	213.8	225.95	464.07	653.92	1004.4	148.83	325.67	318.75	304.53	152.72	204.41	275.13	181.96	280.52	425.5	295.27	189.66	226.01	210.48	481.02	205.88	342.15	269.65	520.32	250.93	506.8	346.08	288.51	155.47	270.6	230.43	416.11	226.32	277.93	526.49	181.57
LOC646363	1050102	85.657	101.37	85.755	99.697	108.3	97.827	89.675	102.95	94.33	93.936	80.357	91.07	98.247	95.116	85.853	107.69	97.422	92.188	100.55	96.851	83.591	92.615	82.219	102.03	106.36	103.43	122.68	87.68	85.566	105.5	93.362	97.257	115.5	94.097	116.75	95.549	107.47	112.67	96.685	103.51	99.73	94.06	103.38	86.522	99.955	94.57	95.476	91.63
HS.540962	1050110	85.012	103.43	86.315	86.25	81.32	84.843	83.638	87.797	82.865	101.26	88.685	90.585	93.402	98.311	87.717	100.35	90.827	88.895	95.739	82.625	90.335	99.348	94.041	116.76	100.46	99.7	100.5	81.867	86.515	105.68	107.28	94.187	104.09	90.71	118.58	96.302	107.63	106.66	96.948	103.26	103.89	92.946	97.393	102.97	100.25	95.836	94.869	95.396
ELF5	1050113	108.56	224.73	96.049	106.32	89.702	121.18	259.3	82.963	766.15	126.8	119.49	210.06	326.91	84.608	112.37	1321.8	213.53	152.61	169.08	735.24	90.809	380.37	102.71	266.96	209.62	1877.3	108.66	241.57	74.728	194.11	187.69	91.591	230.16	141.95	171.49	1994	573.85	1781.3	697.59	175.69	346.02	434.07	456.9	278.76	1280.5	1078.6	2409.2	423.41
CDYL	1050114	148.6	150.95	163.07	246.17	172.76	180.34	138.24	150.98	208.71	231.76	144.89	139.57	158.29	218.38	162.31	243.49	138.54	197.15	435.55	210.48	152.99	214.96	87.509	337.14	91.664	157.71	174.14	94.103	209.27	249.28	195.67	173.41	202.6	207.52	349.7	196.07	190.14	255.68	195.83	183.85	285.89	217.66	218.26	246.64	195.63	250.52	250.7	262.18
C2ORF54	1050128	103.42	128	77.65	113.15	93.378	120.58	90.684	91.754	98.996	128.43	134.56	99.083	105.8	111.01	109.09	111.12	105.29	94.779	103.32	117.33	82.653	107.5	90.004	132.3	99.211	124.51	107.84	82.999	72.461	105.66	100.15	119.79	112.69	132.5	106.57	126.87	116.5	117.54	140.12	104.73	117.06	112.73	131.68	119.32	104.3	135.37	118.21	100.76
ZNF518B	1050132	132.04	287.91	349.71	956.78	511.42	323.06	243.78	286.54	583.13	804.43	358.63	302.32	389.68	327.7	627.29	1214.4	470.92	443.64	687.62	730.27	276.99	431.9	217.21	860.26	182.51	472.44	292.03	263.96	179.33	399.16	771.92	699.11	349.45	656.4	435.78	543.25	545.11	445.72	1388.3	347.92	402.25	842.08	245.36	277.53	695.72	1049.3	758.35	477.77
[truncated: 47,655 more rows]
[truncated: 30 more columns]
