# Supplementary material for: Discovery of prognostic biomarkers for predicting lung cancer metastasis using microarray and survival data
Source: BMC Bioinformatics. 2015 Feb 21;16:54. doi: 10.1186/s12859-015-0463-x (PMC4349617; doi:10.1186/s12859-015-0463-x)
Supplement: Additional file 2: Table S2. — The data set of 26 lung cancer patients for test. [file 12859_2015_463_MOESM2_ESM.xls]

## Sheet: Sheet1
	Patient	1	2	3	4	5	6	7	8	9	10	11	12	13	14	15	16	17	18	19	20	21	22	23	24	25	26
	Class	1	1	1	1	1	1	1	1	0	1	1	1	1	1	1	1	1	0	1	1	0	1	0	0	0	1
Gene Name	Probe ID
7A5	6450255	80.277	78.815	119.78	676.51	181.04	137.49	313.53	93.952	152.53	382.59	147.24	121.71	176.15	282.06	238.18	652.53	273.71	177.31	147.94	227.26	96.588	446	149.92	140.08	144.36	92.147
A1BG	2570615	101.72	95.901	94.487	112.57	105.55	90.128	90.572	121.76	96.833	102.41	84.34	113.96	111.92	104.98	94.782	102.73	86.596	101.77	113.73	119.63	74.001	85.224	84.784	82.996	80.238	75.771
A1BG	6370619	81.987	88.54	81.695	87.82	93.414	75.703	83.161	81.677	74.271	78.048	73.755	104.1	95.446	95.132	73.079	87.502	81.51	99.188	92.124	91.146	72.6	72.493	70.51	61.805	72.17	72.366
A1CF	2600039	80.958	81.006	90.07	82.581	78.709	71.114	75.486	83.925	68.187	80.555	74.432	100.53	91.183	82.928	88.401	83.597	88.988	93.667	96.824	86.436	60.687	72.979	83.404	73.436	70.892	75.653
A1CF	2650615	73.912	80.095	73.533	86.341	77.164	82.147	89.575	86.202	86.678	79.104	67.698	96.957	116.3	90.952	86.076	85.38	88.055	97.774	88.236	85.568	71.001	68.812	77.74	66.48	76.813	67.847
A1CF	5340672	81.498	88.426	72.202	82.134	74.717	80.62	79.613	82.952	78.721	75.821	75.713	105.78	91.413	81.683	79.466	77.889	89.808	96.147	88.268	88.532	70.203	71.3	68.386	72.544	67.056	66.477
A26A1	1090041	72.051	78.012	117.01	103.25	99.523	109.05	99.036	90.763	97.026	83.697	92.747	121.17	135.86	107.26	80.088	77.661	87.475	106.36	104.78	98.595	84.868	84.52	88.536	76.88	88.696	85.898
A26A1	6380561	90.135	90.597	82.218	87.838	76.552	88.256	88.114	87.357	79.373	72.323	70.458	92.514	85.565	90.597	80.732	79.631	78.718	91.718	86.562	89.734	75.713	70.31	70.482	75.894	71.645	74.322
A26B1	7570255	78.811	83.338	78.288	99.173	77.134	77.308	83.827	78.455	77.762	68.288	69.611	93.377	107.19	90.285	80.922	81.395	83.842	73.871	99.159	96.171	63.467	72.588	66.192	78.542	67.103	63.732
A26C1B	4920477	90.295	86.752	80.407	91.196	77.062	84.852	90.153	75.19	73.802	77.63	72.29	105.01	103.26	96.247	95.63	95.971	104.23	95.929	94.785	96.124	88.272	76.201	74.525	74.972	78.286	91.582
A26C3	2000519	101.2	104.17	89.572	99.143	94.907	84.764	97.401	108.3	104.27	79.782	86.853	119.95	112.87	113.13	107.47	125.76	125.87	114.88	108.66	112.18	79.88	88.308	85.903	88.878	87.728	84.045
A26C3	3870044	77.442	83.502	72.46	68.329	61.726	70.999	68.33	76.484	69.072	68.755	64.365	79.653	83.637	79.333	58.256	61.243	58.972	68.764	80.949	75.11	64.636	67.267	67.307	63.172	61.235	65.997
A26C3	7050209	81.98	85.047	83.736	81.485	87.888	88.192	79.435	79.256	88.173	72.053	71.444	96.727	86.235	88.384	83.163	81.963	103.44	78.692	90.959	92.891	69.612	74.061	77.127	66.339	76.19	76.824
A2BP1	1580181	79.212	74.108	81.859	70.419	73.061	66.557	74.942	74.369	71.373	66.77	72.49	99.234	91.552	73.564	58.616	58.709	64.844	78.907	69.239	87.692	65.706	64.532	67.669	61.144	61.154	66.213
A2BP1	5220554	78.849	81.116	84.592	71.164	75.186	74.66	81.891	69.116	78	72.13	70.956	94.809	89.895	88.39	79.276	77.132	87.885	91.743	93.756	93.507	73.733	61.96	60.463	65.606	66.369	64.339
A2BP1	5390438	80.136	74.906	74	81.679	69.572	69.686	77.983	68.722	66.021	63.238	54.835	88.014	75.912	77.908	62.373	63.892	66.81	74.188	78.604	65.213	60.055	68.871	61.483	61.532	57.221	62.526
A2BP1	6420681	72.812	75.914	79.96	78.868	76.675	78.457	86.049	92.401	80.64	80.242	74.985	104.14	90.756	84.953	80.433	68.778	90.889	95.608	91.892	76.152	67.424	67.66	81.84	73.83	69.002	70.805
A2M	2370438	130.19	848.54	8356.5	13855	12215	17329	12482	8562.9	15365	16769	10830	4986.5	12808	13730	17538	6421.5	12591	14569	7829.1	21714	9389	7336.2	10196	16590	14246	8040.9
A2ML1	4050154	79.886	87.85	147.09	79.935	78.78	72.79	73.276	549.14	71.058	72.436	63.255	117.66	87.967	92.624	184.83	74.371	71.263	134.93	73.009	71.398	71.584	62.827	65.055	63.663	68.599	510.01
A3GALT2	1740066	74.085	73.445	68.934	81.24	72.522	65.05	66.695	79.049	72.68	66.234	61.645	92.683	80.875	70.529	68.757	75.953	61.348	70.242	77.784	73.141	63.686	63.88	60.402	58.221	71.392	62.692
A3GALT2	4830092	81.975	86.463	83.563	77.779	78.214	69.342	87.879	77.218	78.399	73.501	75.898	95.822	93.908	86.209	78.807	75.965	85.746	88.928	86.528	82.246	69.218	68.774	65.194	67.225	64.342	73.709
A4GALT	3610072	75.776	84.122	266.11	359.12	294.59	261.85	122.06	439.57	232.97	147.24	207.5	309.01	296.85	215.6	550.07	391.6	336.9	1012.4	377.31	302.77	327.84	181.61	628.38	123.34	187.9	922.53
A4GNT	2260458	80.955	83.018	87.54	101.96	74.019	86.787	89.976	89.931	88.049	85.065	69.618	109.99	96.83	86.087	102.5	83.914	87.382	92.184	94.229	78.559	79.078	78.817	66.448	74.218	70.724	73.21
AAA1	2750020	76.749	84.11	85.682	86.571	80.435	81.497	91.056	79.714	76.862	70.813	69.652	108.56	98.971	87.11	79.497	88.108	85.912	100.86	94.848	95.561	73.253	74.231	71.949	76.431	63.158	77.145
AAA1	2750273	85.988	84.44	86.558	93.771	92.042	94.748	92.149	89.742	88.635	89.504	85.355	109.01	106.36	110.21	83.194	78.167	94.205	123.92	118.73	113.9	84.655	82.919	75.757	83.115	75.961	77.771
AAA1	4560202	69.844	82.289	80.829	82.133	90.911	77.1	84.706	87.093	88.367	103.97	72.512	103.78	100.3	88.608	94.012	78.437	88.215	95.484	102.92	98.754	72.928	73.457	84.603	75.377	70.555	77.967
AAA1	5360113	65.722	69.127	62.55	64.928	64.331	74.773	60.52	61.818	67.484	60.425	63.094	76.031	69.016	77.451	66.21	62.019	59.569	63.126	80.417	77.47	51.269	60.647	56.065	62	58.934	66.287
AAA1	6180500	71.198	73.238	75.939	82.404	69.404	78.615	76.417	73	74.698	77.62	69.03	83.532	80.225	82.202	78.104	65.595	70.931	80.794	81.383	88.403	67.825	74.779	61.29	64.096	61.55	62.629
AAAS	60689	76.626	76.02	247.72	361.03	235.72	190.78	333.53	431.33	245.94	219.71	250.47	309.85	261	201.18	190.9	158.55	187.3	221	325.43	280.94	168.17	301.88	177.8	161.1	287.35	332.29
AACS	1580504	91.657	97.955	178.18	195.61	194.22	312.12	377.6	594.07	296.66	209.68	221.22	301.85	338.38	173.53	250.08	283.05	273.67	408.26	611.44	193.03	180.01	273.55	401.62	145.1	177.89	286.46
AACSL	4570132	81.658	81.065	88.223	83.201	88.031	95.259	99.913	99.049	81.771	88.762	96.389	105.74	117.86	89.134	89.755	87.423	75.346	105.94	117	92.569	87.565	84.048	76.007	79.43	84.914	81.361
AADAC	6200619	79.272	81.221	84.624	114.78	90.186	629.94	2494.8	174.76	321.32	83.886	77.692	299.14	107.8	120.31	89.735	95.875	101.9	99.933	106.67	104.49	195.52	130.09	68.111	103.09	70.157	120.74
AADACL1	7210327	88.336	121.64	587.24	1652.4	1091.1	1887.3	2237	1214.1	1139.4	1307.4	1373.6	3685.2	1966.9	845.96	1835.7	998.06	1654.9	2455.7	758.35	1159.9	1064	784.17	674.34	1349	1607.6	1119.6
AADACL1	7650020	84.132	84.118	328.3	785.89	633.88	1058.6	1196.7	1068.7	512.07	558.65	685.75	1912.6	683.42	360.67	1158.7	581.91	1152.2	1359.9	393.23	642.53	489.09	424	415.29	712.27	832.28	550.93
AADACL2	1780408	82.109	82.187	89.998	83.189	81.064	78.67	80.461	74.741	78.86	76.062	72.996	95.29	89.455	89.361	70.525	74.41	73.69	93.969	103.28	97.787	74.653	68.507	70.215	64.867	67.992	372.55
AADACL3	6840400	83.623	85.133	88.915	80.028	81.368	79.387	79.552	72.084	70.145	80.825	71.436	87.978	92.345	81.102	67.663	82.766	76.741	75.887	81.225	89.013	72.54	67.531	64.515	75.686	72.326	68.257
AADACL4	2600309	107.2	76.322	77.952	81.526	75.155	82.225	75.546	80.798	78.055	86.088	67.413	89.095	71.761	89.312	80.697	80.903	81.805	77.276	83.709	67.523	60.107	68.469	68.677	61.373	62.904	69.245
AADAT	520039	71.878	76.512	85.525	90.287	73.848	76.733	82.395	90.175	84.385	73.977	86.744	124.69	104.84	92.19	87.108	82.49	99.388	91.187	103.81	96.457	75.169	78.427	82.133	78.243	71.705	69.515
AADAT	1110326	79.839	81.09	84.037	86.239	78.29	76.284	78.838	83.871	74.919	66.574	67.043	92.376	88.436	81.436	68.733	82.525	72.174	78.429	87.895	81.206	71.023	63.6	73.809	64.133	64.105	70.655
AADAT	4220717	75.315	83.019	135.73	146.77	99.997	91.033	170.63	129.67	148.33	121.51	189.75	112.59	145.96	116.68	72.789	71.347	98.438	84.573	115.91	98.474	79.901	90.3	144.48	114.63	92.78	85.045
AADAT	6270181	74.712	100.93	288.81	312.66	162.09	117.57	337.65	281.34	406.8	169.25	412.72	235.92	285.21	488.12	152.06	102.64	215.41	191.55	468.71	168.8	110.02	179.75	345.28	247.15	267.84	140.29
AAK1	1170332	76.585	79.15	209.99	259.42	156.18	309.32	189.91	213.91	212.9	215.52	227.29	398.69	263.06	216.86	198.14	367.27	395.93	253.36	245.94	195.88	137.72	304.88	191.87	252	191.41	237.4
AAK1	4900291	89.076	86.629	85.127	95.853	85.918	96.454	86.272	83.718	86.334	71.898	77.574	106.59	99.088	99.85	86.91	87.913	87.384	94.752	96.893	106.6	74.601	80.612	76.377	78.123	76.761	76.716
AAK1	6860170	77.852	73.463	85.522	82.758	87.03	71.468	76.378	85.644	70.275	69.843	68.271	84.696	84.99	76.744	84.408	75.72	81.428	85.513	87.409	83.815	66.595	68.49	66.3	67.8	73.678	300.39
AAMP	4610048	70.046	82.778	778.38	606.84	583.09	1009.3	1253.4	902.92	606.97	572.25	676.85	1165.6	749.54	432.87	593.83	549.39	515.65	588.81	384.82	483.73	460.57	504.82	515.25	554.64	444.83	812.29
AANAT	1070703	74.8	80.019	73.599	70.229	71.185	76.525	80.284	74.883	72.22	72.25	65.2	80.653	78.911	88.33	56.815	78.157	68.11	70.499	73.146	82.543	70.797	74.867	67.471	67.026	64.328	63.899
AARS	290603	115.89	221.97	4014.2	4899.3	4014.3	3894.5	9611.4	5612.4	3978.5	3092.3	4012.6	4604.6	4591.3	3931	4828.1	5325.2	7646.8	8163.4	6752.2	4893.5	3672.2	9539.4	5159.6	3384.8	2440.3	7103.3
AARS2	4560681	77.393	85.59	368.94	386.23	365.62	326.56	436.78	579.59	353.41	249.39	319.49	495.44	292.44	260.93	286.87	405.17	367.45	469.71	390.94	384.55	223.41	419.18	330.6	456.82	271.96	298.66
AARSD1	60154	74.756	98.459	903.17	1094.5	918.86	560.19	873.29	1228.8	617.81	584.17	642.27	1376.6	1132.9	641.56	991.79	622.53	741.12	965.21	660.76	559.91	393.24	556.14	710.4	718.49	531.88	543.43
AASDH	4150561	78.382	78.97	384.12	541.81	324.88	466.82	991.56	538.08	489.47	524.19	612.44	715.14	360.96	366.21	267.44	375.3	357.16	392.11	438.84	406.18	392.71	409.98	438.82	543.15	394.18	338.08
AASDHPPT	6060767	86.95	84.998	151.87	302.02	135.23	248.01	227.95	189.15	270.43	343.25	232.96	309.94	262.74	174.83	268.61	387.78	640.05	371.93	214.58	270.91	298.76	374.22	177.94	224.33	154.83	280.45
AASDHPPT	7040717	82.733	88.466	643.81	1381.3	693.55	1014.3	1014.7	725.28	1372	1370.6	892.37	1186	1094	611.7	926.32	1517.8	2162.1	1432.2	835.1	1012.3	1634	1754.7	841	1114	636.11	1290.1
AASS	60280	69.747	72.24	94.882	375.83	140.88	195.26	212.26	94.153	238.89	259.42	377.36	184.28	267.48	186.37	102.73	166.61	120.4	175.63	166.34	168.15	116.62	159.23	106.51	108.42	131.04	308.78
AASS	1500465	92.086	87.31	98.223	451.68	167.1	210.44	313.66	108.69	325.23	339.52	483.26	229.13	403.24	259.34	135.12	180.47	132.17	161.59	227.73	225.66	145.12	188.56	119.58	127.04	134.15	417.9
AATF	6020372	86.51	85.081	1704.2	1198.3	909.7	1011.8	1642.6	1395.2	1204.9	1266.2	1225.7	1756.6	1776.8	736.43	1504.1	1388.6	1273	1530.9	751.92	945.52	559.84	1120.9	940.58	985.31	913.24	1349
AATK	4120326	68.751	76.637	74.181	77.871	72.842	76.04	84.092	97.203	77.126	73.507	71.001	101.21	120.08	89.516	85.079	82.262	77.988	100.1	94.741	80.019	76.546	69.193	73.556	77.071	78.428	80.842
AATK	5550132	97.725	99.487	89.459	104.36	90.782	139.22	92.886	92.688	105.86	80.819	74.325	105.85	128.64	119.69	92.718	97.816	82.856	92.219	93.01	94.143	71.836	83.976	80.159	75.75	123.9	82.975
AATK	6370746	73.349	77.121	82.014	67.409	71.116	83.387	75.355	73.33	69.809	72.85	60.076	91.01	100.8	84.122	73.017	78.553	75.412	72.754	77.199	83.486	65.246	70.441	71.59	64.509	67.082	61.935
ABAT	1110025	77.911	84.468	81.398	88.809	70.997	76.831	81.126	115.37	79.336	75.724	64.711	102.72	97.095	89.103	76.153	71.153	85.195	99.498	90.437	85.572	80.34	74.606	74.129	67.964	73.994	69.197
ABAT	1230592	78.971	80.938	106.19	119.51	88.448	120	140.44	112.18	176.81	172.36	105.12	104.38	118.74	93.41	86.949	76.575	98.915	117.38	86.567	104.93	98.935	113.23	83.082	108.27	120.95	80.274
ABAT	6580291	75.168	80.886	258.19	321.2	183.3	329.83	392.4	225.29	374.07	558.94	238.85	233.75	221.25	148.76	106.59	127.14	207.23	139.47	115.47	141.46	232.06	204.02	178.51	353.48	380.38	114.4
ABCA1	4060358	96.081	139.59	1531.2	4784.3	3993.8	5015.7	2460.1	1770.9	1373.7	2859.5	1986.4	8286.3	3687.8	1809.3	2800.1	2198.4	5678	4323.6	2123	3295	2713.1	1962	3832.8	2718.3	3639.4	2371.1
ABCA10	3190541	84.202	82.652	81.305	89.591	78.191	77.325	86.269	76.456	89.964	77.056	74.742	109.01	92.387	83.431	77.928	90.742	83.473	89.019	93.981	87.404	68.924	74.527	77.597	66.071	73.668	72.84
ABCA10	7550128	79.424	89.534	125.24	201.65	116.24	191.96	242.58	104.64	156.32	281.38	156.35	378.09	177.34	191.24	142.44	135.66	213.18	137.27	219.35	328.91	141.66	142.59	110.44	185.67	188.59	97.979
ABCA11	2320403	75.395	70.559	99.548	94.845	97.325	89.198	125.37	106.54	89.14	103.1	94.194	171.31	107.77	104.74	95.944	105.55	95.95	88.435	118.85	118.65	78.157	93.825	84.773	75.323	85.768	64.042
ABCA12	4570152	74.044	78.606	73.132	90.039	77.818	78.944	78.532	75.744	73.696	78.179	72.035	101.91	87.011	93.636	84.672	75.277	77.828	83.473	84.311	89.379	64.048	71.483	71.634	61.68	74.897	69.282
ABCA12	4900711	66.214	81.768	87.923	209.56	128.72	107.26	111.9	107.14	89.159	87.47	263.02	124.09	143.48	86.081	190.14	170.55	96.423	285.34	119.11	110.34	110.18	132.46	103	103.61	94.543	199.99
ABCA13	1780537	89.721	86.576	84.466	192.49	241.95	98.67	137.22	548.38	292.93	230.1	270.76	176.6	197.56	175	552.7	345.71	854.56	463.76	92.675	397.37	345.86	181.56	88.654	382.81	266.96	1440
ABCA2	450333	82.156	83.46	84.057	83.524	75.474	78.073	86.274	82.174	84.783	74.05	64.118	111.47	102.31	108.87	78.379	81.036	83.364	102.74	97.161	89.358	75.95	75.245	60.199	71.513	64.922	70.701
ABCA2	2320243	66.77	77.746	198.69	420.3	213.92	438.27	667.29	191.23	273.18	232.65	296.82	391.65	472.96	331.87	129.24	125.87	214.89	199.91	216.66	150.88	180	219.6	352.27	286.22	474.93	134.82
ABCA3	430402	95.418	160.02	184.16	650.74	246.29	1010.1	5205.6	401.04	1109.5	2509.9	2856.7	169.17	3154.9	1416.7	394.74	1193.3	1786.9	614.55	317.02	378.22	701.98	2157.9	313.51	1333.9	5699.7	901.79
ABCA4	6650504	124.04	123.82	167.6	520.4	571.71	110.57	186.78	132.41	1637.8	2438.7	2410.4	351.05	2059.1	603.6	399.53	392.68	831.21	395.97	1691	1265.2	197.86	923.26	138.1	114.03	390.17	105.54
ABCA5	3450278	76.471	78.932	78.673	84.576	78.574	79.624	82.009	82.37	81.725	94.123	68.944	103.44	101.47	83.623	101.06	91.336	93.407	105.86	87.863	95.339	87.948	83.28	74.748	89.578	75.251	86.338
ABCA5	3780445	75.89	82.498	81.451	95.68	93.754	110.59	137.21	81.623	110.62	167.17	110.83	99.096	149.98	104.26	109.72	79.179	125.8	114.07	118	140.49	96.29	78.652	85.59	120.59	114.95	91.358
ABCA5	7650253	76.505	76.587	67.052	85.188	67.11	83.575	89.081	73.54	80.775	80.677	70.151	88.068	93.915	86.438	82.66	87.846	79.459	88.489	82.044	83.343	62.864	70.116	68.278	75.553	68.13	69.154
ABCA6	5810209	73.555	85.557	98.458	209.71	153.13	173.17	126.66	155.49	169.19	150.19	94.515	105.01	196.35	111.93	193.53	120.49	285.89	156.03	288.32	246.49	128.41	129.78	109.48	245.45	179.14	102.96
ABCA6	6940519	83.163	75.451	77.493	182.19	103.38	135.5	110.84	107.29	128.89	129.24	86.716	126.6	187.37	146.72	154.68	130.24	238.82	139.01	273.42	332.31	84.432	119.52	87.985	233.87	170.99	107.57
ABCA7	1710193	78.236	73.041	76.3	73.417	71.107	66.003	64.933	73.976	70.826	67.896	67.892	81.784	80.569	71.354	64.495	70.11	68.225	86.914	82.034	80.537	64.862	62.36	61.681	57.251	62.198	65.562
ABCA7	2570100	80.891	84.6	203.15	721.97	684.63	363.99	1442.7	347.74	460.86	781.95	586.19	642.08	1331.2	1086.9	408.04	920.37	933.85	341.04	877.22	561.25	248.57	728.69	275.58	497.05	1094.5	168.15
ABCA7	5810091	75.27	77.114	77.289	81.425	77.06	82.616	82.513	74.284	80.511	75.592	76.567	86.748	92.96	85.512	81.095	95.462	86.277	86.785	86.959	97.772	71.107	62.889	72.476	76.167	61.065	70.013
ABCA8	150035	80.836	92.933	93.053	94.491	224.27	194.05	157.89	79.197	176.79	263.68	141.42	96.49	100.9	97.899	130.32	86.094	142.77	156.04	118.43	298.08	114.6	94.7	108.13	211.11	134.45	129.31
ABCA8	2710392	86.898	97.766	175.7	114.14	439.11	246.97	211.75	97.559	294.55	316.19	165.74	115.21	134.32	138.86	263.43	146.01	406.75	460.43	184.72	556.24	149.65	140.63	197.66	268.98	189.9	168.81
ABCA9	4730370	69.23	80.846	86.26	97.305	94.173	101.01	114.8	98.83	101.94	124.61	100.55	140.73	117.5	114.38	117.91	112.1	124.98	143.28	121.79	141.65	85.413	96.873	91.522	104.08	90.612	113.09
ABCA9	5220386	70.963	81.31	76.364	75.728	88.303	85.31	88.541	89.998	79.418	73.781	73.991	107.19	97.185	79.033	103.23	88.374	90.382	110.54	91.046	97.138	75.973	69.466	74.237	85.987	73.498	74.581
ABCB1	1230048	84.783	91.549	96.303	96.256	93.382	104.25	93.362	121.95	143.68	106.93	118.25	137.63	143.26	113.74	148.65	104.83	154.26	161.81	117.68	196.28	130.99	80.041	106.89	114.68	114.1	84.43
ABCB1	4210039	78.264	68.513	80.412	80.201	67.447	94.186	75.517	77.9	105.57	98.985	76.879	94.853	94.418	97.554	98.033	82.149	106.62	108.37	85.468	147.3	100.93	69.814	99.48	105.95	114.79	77.325
ABCB10	4810048	84.46	85.204	469.13	641.48	349.46	597.93	671.82	349.37	735.58	416.44	531.1	847.81	476.8	385.41	628.66	745.89	1039.5	713.24	336.86	462.71	325.33	378.57	789.13	545.7	296.38	467.19
ABCB11	7330332	83.384	87.267	86.398	79.189	84.262	83.11	73.961	86.627	87.457	75.234	69.076	97.208	99.989	89.678	88.697	82.329	87.247	81.725	92.918	95.574	75.25	76.394	80.361	70.692	73.201	75.855
ABCB4	1070594	73.298	73.48	80.588	120.26	110.1	77.992	92.8	84.833	86.708	84.846	103.67	95.676	103.14	85.07	113.61	92.855	90.461	124.84	107.94	114.55	76.626	138.83	77.459	63.966	78.456	72.785
ABCB5	650376	63.78	70.052	79.869	78.231	68.651	75.363	78.17	73.014	72.564	64.431	66.446	87.17	85.775	77.839	67.034	68.574	71.358	65.637	69.745	66.717	64.402	62.493	65.064	58.075	61.551	57.251
ABCB6	2810367	83.291	83.041	237.68	689.22	857.26	442.23	716.97	680.6	748.27	491.86	540.27	909.15	833.81	420.01	550.08	692.74	496.52	926.89	819.3	480.37	365.78	551.5	1473.7	928.31	446.08	2338.3
ABCB7	5700286	89.561	267.84	686.18	724.54	399.84	857.08	990.96	628.21	528.98	481.61	342.66	974.04	811.73	822.77	770.28	682.99	549.08	510.74	559	835.45	485.71	506.95	362.51	435.23	597.45	342.53
ABCB8	3990592	61.779	76.191	98.817	238.61	99.224	193.62	249.21	101.99	341.77	179.85	149.8	258.14	185.84	127.34	94.786	128.52	130.46	103.09	106.8	112.53	101.65	151.37	143.41	192.43	139.41	99.332
ABCB9	2600315	81.996	80.475	81.632	93.651	83.715	79.695	86.729	101.27	82.268	72.488	78.124	99.037	91.392	91.502	89.062	73.18	89.504	106.22	110.14	87.573	71.652	80.202	79.502	70.646	76.206	80.197
ABCB9	5290598	76.181	74.547	264.21	520.29	275.86	435.48	886.25	639.09	450.08	470.45	1021.7	554.15	670.8	489.34	597.76	345.84	269.92	234.92	272.07	429.74	371.16	777.53	416.72	355.73	850.85	272.75
ABCB9	6900241	71.25	88.433	346.1	758.03	386.62	531.98	1327.8	1168	693.02	671.21	1568	813.85	943.88	684.72	1094.3	636.61	457.08	499.13	491.51	932.07	496.89	1248.8	712.61	456.57	1014.7	422.51
ABCC1	580707	76.294	79.895	78.114	93.477	74.109	87.309	81.385	78.137	83.069	87.781	74.184	95.659	87.967	84.961	77.653	76.87	77.296	106.23	89.251	87.922	81.007	85.81	73.824	67.754	74.243	134.85
ABCC1	1500187	76.269	89.284	104.83	162.92	126.58	147.48	138.66	85.599	140.84	139.23	135.76	182.28	118.99	117.31	110.68	133.79	147.53	159.81	119.03	131.8	102.61	153.53	113.52	130.11	177.09	685.09
ABCC10	650646	74.402	79.505	211.82	204.75	236.46	229.92	365.65	391.16	189.46	136.68	206.4	190.76	234.68	185.91	167.53	163.2	226.43	182.19	207.33	196.07	106.74	137.35	162.25	220.22	227.58	174.03
ABCC11	110138	70.016	67.979	72.131	76.474	68.271	80.456	71.677	115.8	77.311	60.82	65.06	87.144	81.926	88.638	66.676	71.183	70.89	76.321	79.993	71.645	58.643	65.945	73.051	59.565	61.67	54.273
ABCC11	2600541	84.212	85.267	112.32	97.637	88.127	106.48	107.28	113.15	87.692	106.62	96.742	122.84	129.96	106.06	97.328	114.07	104.24	128.23	125.5	116.36	88.611	88.64	89.038	85.358	86.772	91.323
ABCC11	4290608	95.72	92.106	87.016	93.531	95.573	86.377	94.007	227.73	82.518	81.395	68.106	105.74	98.093	90.672	91.154	106.05	122.26	112.48	106.02	108.01	84.278	81.063	70.935	73.452	78.663	80.047
ABCC12	6290348	88.086	84.316	116.35	115.17	104.22	104.84	243.37	131.82	154.55	115.27	106.98	161.8	128.9	112.99	110.01	153.34	119.56	137.99	150.05	130.33	111.99	152.62	97.14	95.095	112.76	103.42
ABCC13	3990441	79.148	77.743	86.418	111.23	94.746	86.256	89.56	98.673	91.887	74.249	96.16	111.22	104.63	96.397	90.653	84.581	112.78	132.02	136.71	105.27	85.494	74.386	84.106	77.51	70.435	73.701
ABCC13	4250497	90.698	86.918	81.831	97.533	79.745	80.332	92.455	83.091	84.535	78.287	69.893	115.17	94.742	95.596	105.08	102.53	93.053	88.909	98.038	80.335	71.129	70.589	66.977	68.075	70.669	70.617
ABCC13	4780553	86.237	88.234	91.864	92.765	98.732	83.713	94.845	86.733	90.409	86.636	85.855	103.2	97.612	97.413	79.396	100.18	92.156	93.809	110.73	102.68	78.008	77.83	85.249	76.982	72.81	82.203
ABCC2	2230746	86.525	80.716	525.24	84.251	87.26	89.447	86.09	106.88	80.566	77.49	77.589	108.48	98.701	97.67	86.419	86.056	94.484	101.46	95.585	103.96	74.287	70.674	222.45	81.207	75.641	71.53
ABCC3	60114	84.007	85.178	85.057	91.899	82.658	90.521	92.084	92.97	92.1	93.825	83.765	98.752	110.22	99.166	83.236	95.067	87.08	83.069	100.61	103.48	76.982	83.136	79.503	76.793	83.661	74.358
ABCC3	270615	103.09	363.23	181.31	3229.7	3171.6	5669.1	11629	855.13	6227	8068.4	5657.1	3415.3	5987.2	1850	3612.6	2728.1	9289.5	5715.1	4269.9	3627.6	2331.6	8036	2423.4	7160.6	5453.8	1312.6
ABCC4	2450201	77.924	89.047	545.64	365.73	303.27	263.47	888.83	813.87	815.44	310.67	346	346.35	691.42	181.26	428.99	344.5	629.98	824.29	292.47	287.51	365.56	446.67	1070.9	510.11	340.53	446.83
ABCC4	6110181	77.983	88.052	848.89	585.49	492.77	384.95	1446.9	1058.3	1161.5	517.15	571.5	571.66	1086.6	288.25	614.39	401.78	878.98	1252.1	380.82	384.9	512.61	670.55	1645.5	735.58	552.56	653.12
ABCC5	3460630	69.67	66.411	68.238	78.277	68.293	76.797	73.624	74.331	78.415	64.952	68.931	96.881	77.541	88.061	87.416	90.449	104.57	92.465	80.459	87.334	59.584	73.92	68.657	70.332	69.637	200.88
ABCC5	6580553	72.784	80.643	1176.4	838.25	928.11	627.1	3276.4	870.39	734.39	401.85	1077.8	666.76	719.47	1373.6	604.86	762.88	1370.1	668.32	778.08	1143.2	239.55	750.05	467.83	490.98	701.46	5996.1
ABCC5	7610050	81.461	90.182	415.75	770.78	402.33	542.33	1181.5	242.31	663.94	410.71	908.67	555.91	467.86	1024	479.54	762.12	786.91	488.01	769.17	954.78	257.08	718.5	455.01	453.8	653.42	4314.5
ABCC6	3060279	79.184	73.452	79.632	129.58	121.6	129.62	808.17	104.35	198.18	305.48	154.78	95.461	169.18	187.27	102.06	88.988	131.89	129.47	107.24	129.3	170.42	179.86	68.733	166.38	451.93	77.244
ABCC6	3370332	77.239	74.77	81.451	98.332	87.215	85.582	268.96	93.514	111.14	109.3	88.018	92.934	102.89	102.24	87.086	79.338	100.54	101.72	94.937	94.253	99.062	103.9	69.668	100.21	127.75	71.693
ABCC6	4230093	79.442	84.776	87.502	106.05	94.416	98.367	184.4	96.618	96.077	103.55	94.395	104.05	114.85	110.02	82.162	74.891	85.051	124.46	106.48	81.061	81.788	78.701	74.577	74.999	102.03	75.38
ABCC6	5310021	71.001	83.023	97.041	130.48	95.407	143.74	452.53	136.52	317.3	671.88	296.06	125.21	149.02	174.93	74.16	63.97	133.48	101.09	98.055	153.01	384.01	271.88	98.814	185.28	559.1	73.12
ABCC6	7100390	75.302	73.293	74.175	84.054	78.836	72.073	112.05	75.102	77.426	92.434	74.32	99.473	88.727	95.347	71.203	73.822	71.319	83.444	84.144	88.673	62.926	82.881	60.525	76.391	70.812	67.505
ABCC6	7160603	95.261	87.371	103.81	128.23	98.318	133.5	307.27	142.64	208.49	339.82	216.49	124.55	132.17	132.93	106.84	129.46	250.73	162.43	151.71	145.02	195.32	217.85	126.72	139.97	419.01	88.927
ABCC8	4850086	80.081	78.879	104.55	87.221	84.122	93.437	83.271	78.833	68.481	81.431	72.278	97.483	91.876	84.265	67.588	76.847	69.134	91.397	92.124	85.266	74.306	69.266	66.734	70.446	69.81	70.773
ABCC9	2760338	85.475	78.53	88.798	113.49	120.79	104.45	92.763	93.065	95.02	75.967	84.902	163.61	104.56	113.35	99.377	102.44	132.67	133.86	130.47	98.204	78.435	75.199	262.25	81.684	79.263	73.984
ABCC9	3370408	77.739	90.944	82.681	90.202	84.09	90.912	94.065	87	85.773	82.258	72.649	115.51	96.704	84.443	96.291	98.987	102.44	97.776	110.11	95.797	83.616	89.168	143.41	70.298	68.34	70.505
ABCC9	4040025	84.159	85.102	84.217	121.28	99.992	90.483	87.623	97.722	90.954	85.521	79.259	147.43	100.9	108.3	78.555	84.363	102.36	119.09	109.59	114.72	80.521	82.081	181.36	79.419	80.843	78.369
ABCD1	4890609	72.469	84.639	356.72	477.52	326.42	461.93	1411.8	313.5	265.18	255.49	682.58	405.03	480	368.95	256.21	201.29	263.46	377.52	234.7	393.76	261.84	208.51	310.88	285.67	372.52	195.35
ABCD2	2940709	77.647	81.581	92.361	96.356	84.737	90.668	91.318	89.561	75.625	75.704	79.763	100.39	103.21	92.913	84.15	81.573	85.159	87.931	80.107	99.105	86.861	77.01	68.543	65.065	74.285	80.933
ABCD2	4850541	75.727	78.573	73.947	76.013	72.056	73.446	71.294	80.79	71.491	69.803	74.979	82.766	81.248	75.168	77.514	74.694	70.823	73.285	80.528	74.863	74.227	63.817	68.84	66.112	61.279	55.629
ABCD3	1580736	91.069	100.49	223.58	312.25	195.59	484.87	777.07	442.69	614.22	676.86	405.6	261.24	295.9	239.03	347.52	383.04	606.52	558.96	352.78	328.51	180.72	363.54	250.64	311.91	205.12	171.24
ABCD4	1430301	85.264	89.158	81.359	84.613	81.814	85.562	85.917	79.061	83.05	74.384	72.521	89.632	87.637	86.659	76.931	83.336	88.148	81.523	87.02	84.601	74.802	79.374	75.189	77.509	81.148	71.221
ABCD4	3130209	83.784	82.322	83.503	80.981	84.051	86.503	82.284	81.156	83.12	80.459	73.191	94.866	88.789	85.725	88.816	93.101	98.12	103	98.496	91.184	74.301	77.779	77.768	81.256	68.934	82.834
ABCD4	6420427	69.3	74.929	86.658	90.128	75.041	82.059	85.008	75.99	88.542	73.942	72.006	83.032	86.705	78.425	76.74	72.498	64.249	79.169	82.033	82.859	68.41	73.232	69.793	63.737	74.271	68.491
ABCD4	7200102	105.03	110.76	88.192	95.529	93.109	110.18	104.16	98.525	101.09	103.58	86.589	114.42	115.85	105.89	103.1	118.88	117.1	107.97	110.34	121.72	91.115	103.22	96.776	90.185	105.9	95.728
ABCE1	1090543	70.277	87.559	824.89	1115.9	496.05	962.89	921.14	966.34	807.52	993.12	943.9	2607.4	1043.2	686.98	969.45	1242.4	1213.7	1184.9	847.89	842.05	796.78	1018.8	954.04	930.18	685.04	962.2
ABCE1	5310152	72.806	80.973	844.09	1237.1	546.43	1030.1	911.8	927.38	763.76	992.94	1007.3	2883.9	1187.4	714.64	932.55	1459.5	1457.4	1166.5	994.71	925.16	799.06	1171	1028.5	876.19	757.6	1036.4
ABCF1	2190273	75.62	86.131	2102.8	1175.1	1614.9	1190.6	2430.6	2520.8	941.77	852.76	1208.7	1213.5	855.26	911.64	1394.3	1499	1660.6	1673.7	654.15	957.49	546.38	1248	1107	1346.6	891.95	869.79
ABCF1	7380113	68.955	85.881	2934.1	1912.8	2669.1	1777.6	3435.9	3790.6	1558.9	1363.8	1805.9	2200	1313.7	1562.8	2911	3298.2	2986.4	3526.9	1737.9	2188.4	873.47	2052.1	1815.7	2354.2	1537.7	1699.8
ABCF2	2230039	60.015	64.226	79.123	110.62	95.847	88.023	320.41	72.234	96.329	89.969	135.88	108.53	126.56	103.59	89.743	76.977	97.897	83.593	90.054	105.11	74.611	95.5	90.041	104.75	118.48	65.458
ABCF2	5420142	82.022	84.094	331.93	490.23	271.8	370.23	564.14	593.04	468.91	408.72	566.81	942.01	441.54	312.81	320.78	399.86	434.73	387.4	269.74	392.68	197.23	397.15	342.46	318.82	241.3	329.43
ABCF2	7100039	70.674	76.224	201.38	232.24	205.97	150.73	249.54	208.24	154.73	167.69	304.55	350.58	202.86	186.43	175.23	147.75	221.94	219.16	166.58	172.45	110.21	162.14	188	116.96	130.87	240.29
ABCF3	4560689	75.292	69.031	268.56	224.36	279.75	253.36	321.26	359.25	183.13	179.55	232.98	312.38	211.25	195.74	223.44	209.33	170.91	203.03	176.27	197.49	107.17	198.46	127.22	197.12	196.55	298.49
ABCG1	460593	135.06	105.44	290.07	415.96	429.47	280.35	469.1	352.86	297.58	338.6	424.53	325.51	274.28	320.15	356.66	343.67	369.68	391.68	408.92	389.69	240.42	349.99	438.04	370.42	439.82	422.63
ABCG1	3440292	72.405	84.779	71.753	84.946	81.544	83.392	80.436	87.703	89.183	77.706	67.569	111.74	91.117	95.563	84.927	83.779	82.604	81.047	89.905	80.98	62.883	66.845	66.06	71.987	77.495	73.644
ABCG1	4290020	74.699	83.735	86.222	78.272	80.806	78.291	104.28	86.431	94.599	76.863	80.957	113.84	99.501	93.952	91.942	79.515	81.654	111.15	79.001	93.166	78.538	74.594	64.172	69.196	74.009	77.444
ABCG1	5860377	75.789	78.073	139.27	561.66	282.69	715.27	480.93	498.26	426.84	361.83	188.99	443.25	683.46	244.85	317.71	355.02	599.72	372.44	259.24	281.85	242.68	186.58	301.38	184.84	341.51	248.08
ABCG1	6060377	81.761	99.081	225.25	899.58	476.02	1269.4	912.68	693.1	517.14	459.06	249.92	738.2	917.8	417.76	354.37	297.61	487.06	428.44	385.62	400.06	369.5	233.44	373.77	259.91	507.48	341.83
ABCG1	6450059	78.831	74.322	76.47	96.7	88.227	84.053	100.83	95.601	80.11	82.996	76.756	116.15	101.59	86.776	75.909	82.147	78.49	93.468	85.839	90.779	75.602	79.319	67.531	63.731	69.939	76.477
ABCG2	7160220	70.334	70.264	67.772	81.133	65.774	91.206	98.019	71.291	104.99	72.276	69.878	90.238	90.952	93.878	80.137	71.732	109.02	91.325	76.652	116.27	75.64	73.071	73.322	76.382	84.663	69.46
ABCG4	3360390	77.653	90.138	92.297	92.089	86.87	84.145	89.974	101.09	90.04	79.785	79.154	130.2	120.61	107.81	73.89	76.35	104.93	100.81	121.42	110.31	71.316	87.474	87.495	73.153	88.68	88.774
ABCG5	6290575	84.929	81.219	143.98	140.94	102.54	133.26	131.24	146.24	124.25	110.82	124.73	166.01	133.17	103.33	124.67	188.7	146.71	150.75	152.39	129.44	115.58	171.54	133.03	116.74	110.16	133.51
ABCG8	2690367	79.733	84.148	83.677	82.519	76.251	78.883	85.515	74.662	73.169	79.263	71.035	86.904	80.149	83.72	73.763	85.475	73.419	82.311	87.842	92.357	73.647	75.195	65.666	66.166	67.697	61.846
ABHD1	620113	75.448	75.331	143	86.623	78.581	75.978	95.504	88.573	77.638	70.938	83.124	95.173	82.175	107.76	69.351	169.41	97.113	126.86	75.386	101.15	65.614	77.011	77.912	73.048	69.875	132.66
ABHD10	1300328	87.261	91.317	290.77	304.4	602.11	400.05	422.49	887.86	301.11	292.83	371.9	510.99	350.72	282.56	363.18	350	441.31	444.98	485.74	500.43	260.77	272.6	262.81	412.98	356.12	278.47
ABHD11	1940068	75.055	75.712	100.48	442.57	117.16	274.68	266.25	293.18	294.77	529	398.45	417.34	238.06	193.08	302.14	573.2	423.7	285.1	200.38	262.25	126.81	361.06	239.71	253.07	296.92	214.86
ABHD11	3170639	76.66	73.815	73.428	132.27	61.948	78.547	87.455	86.187	95.86	131.27	79.679	96.714	90.508	96.434	76.243	95.438	78.035	91.141	85.127	78.111	62.091	74.229	72.834	83.26	81.927	65.145
ABHD11	6110592	71.889	75.271	95.821	439.45	111.8	284.18	258.22	301.04	284.22	522.67	315.98	350.63	243.41	207.71	289.53	564.67	410.42	302.69	183.76	236.11	125.61	324.83	281.87	229.44	296.77	200.04
ABHD12	2710615	77.921	91.937	920.63	736.25	597.58	806.02	1238	2425.1	947.6	837.61	881.8	680.47	969.7	416.09	566.15	869.24	1847.5	1340	447.47	826.99	495.91	557.44	862.64	1107.7	520.01	602.94
ABHD12	7100615	78.241	83.955	553.52	643.78	323.55	794.47	703.27	1499.7	657.51	658.81	544.52	544.57	893.07	495.66	559.9	827.72	1184.8	997.68	275.06	641.83	356.05	406.49	697.01	785.75	392.11	424.38
ABHD12	7610382	83.975	91.652	1178.1	893.52	871.85	1039.1	1119	2069.2	574.45	632.42	610.86	620.29	969.59	825.4	853.51	1401.4	1357.5	956.3	425.48	945.69	399.69	388.91	879.01	1051.5	675.22	411.91
ABHD12B	2690040	84.854	83.632	94.649	85.307	81.372	83.07	81.174	71.285	78.356	73.942	75.137	89.799	97.368	91.897	83.144	77.844	75.934	84.117	90.366	113.24	73.652	74.478	76.861	62.519	74.413	75.974
ABHD12B	3120274	86.477	84.753	98.424	93.884	77.656	90.042	97.549	100.44	87.972	87.552	78.48	121.79	92.464	106.68	99.835	90.471	85.153	90.777	95.415	113.48	76.089	81.59	87.92	82.428	79.743	77.199
ABHD12B	4880437	80.581	71.643	86.579	81.066	84.343	75.408	87.213	76.377	75.641	71.478	68.617	101.25	90.607	74.733	72.781	69.761	76.629	82.083	91.391	126.58	67.64	67.633	65.573	65.706	71.557	77.131
ABHD13	4810600	89.962	87.929	76.198	91.154	72.007	98.826	84.17	87.043	94.275	90.217	85.58	112.03	115.61	94.205	77.961	92.071	106.04	100.04	103.23	96.725	86.672	79.773	76.305	69.138	71.726	77.982
ABHD13	5870288	88.088	87.296	145.85	184.18	191.26	233.44	244.82	108.25	233.81	300.12	225.98	166.65	302.53	173.98	136.17	125.26	203.01	190.2	153.17	165.5	199.15	147.24	168.82	157.57	162.11	216.97
ABHD14A	1430360	81.321	91.468	377.97	526.24	465.53	799.78	775.37	625.94	1083.3	732.25	670.71	302.82	803.93	357.97	546.58	438.24	595.42	954.75	549.6	623.79	596.38	356.46	513.78	496.38	749.03	264.45
ABHD14B	150064	83.964	86.838	165.68	304.56	559.67	398.87	304.05	739.65	261.47	253.21	405.8	251.6	333.93	281.7	250.07	392.42	403.33	186.33	356.61	290.96	262.07	477.87	290.93	318.59	396.38	162.21
ABHD2	2970201	80.226	92.681	606.11	200.78	190.2	355.75	238.64	204.14	156.69	185.55	165.9	200.87	232.42	157.3	219.05	178.78	194.92	206.68	180.16	201.28	145.02	155.26	377.3	171.23	157.19	165.2
ABHD2	6520291	82.666	72.187	81.511	84.638	84.933	88.101	92.076	92.631	100.66	83.796	82.877	117.3	113.86	111.43	92.354	83.862	93.319	97.16	97.118	96.707	73.998	96.291	85.59	84.12	65.725	81.839
ABHD2	6900475	74.573	79.923	459.38	133.33	142.14	241.67	161.07	175.06	108.03	139.35	165.54	156.69	181.19	126.23	149.48	122.69	120.59	176	121.53	121.01	103.84	125.96	283.71	118.12	98.047	138.7
ABHD3	5050241	72.469	81.691	242.51	417.29	219.16	733.73	248.59	597.15	359.47	354.17	270.84	294.87	338.11	180.17	464.71	645.46	671.1	684.19	165.66	277.61	250.57	398.22	861.52	422.32	205.17	550.78
ABHD4	3120014	83.289	92.82	329.37	367.1	249.11	376.83	459.05	398.57	194.16	182.53	248.33	202.38	277.98	234.55	184.39	186.66	207.91	255.82	237.08	230.85	174.58	301.88	382.92	187.83	204.57	498.74
ABHD5	5860215	69.466	73.14	438.48	437.18	302.8	448.06	383.2	565.5	567.98	270.5	647.01	522.6	427.48	216.56	641.75	588.82	631	600.68	383.27	254.5	384.75	608.26	333.17	282.97	363.74	603.51
ABHD6	2690402	83.671	102.36	406.03	258.15	246.18	319.39	223.66	207.92	211.44	173.93	228.29	264.14	222.87	152.05	175.3	170.51	194.65	270.8	190.82	255.59	210.07	185.27	275.24	193.53	255.53	171.31
ABHD7	1240672	74.626	86.953	285.65	273.2	133.79	249.77	118.28	136.65	117.76	203.07	131.6	210.5	236.25	90.137	158.18	113.45	111.98	400.34	138.96	137.46	208.61	134.68	130.43	88.259	104.64	116.28
ABHD8	4880288	121.67	146.88	846.31	993.67	959.31	754.05	1857.4	1201.4	1086	757.19	1234.7	734.86	1240.2	768.1	1011.8	1081.3	1081.4	1772.6	973.25	1026.5	562.68	1237.4	817.82	546.39	1026.9	1274.6
ABHD9	2710070	84.358	94.153	99.6	198.19	239.09	387.34	562.88	127.81	190.76	292.5	94.243	212.9	377.6	153.4	214.52	209.41	416.56	179.03	191.57	218.18	310.86	199.36	109.32	219.44	203.37	91.819
ABI1	3520706	85.368	85.612	83.538	82.605	74.494	76.331	72.229	81.651	75.262	79.502	70.977	108.93	100.91	90.819	73.656	85.397	90.601	92.224	90.955	87.516	68.463	72.451	73.019	81.924	73.333	74.48
ABI1	5130725	82.419	86.075	476.65	531.51	439.71	576.75	373	437.06	593.93	487.81	353.33	508.66	511.86	342.94	563.2	499.51	606.85	616.04	445.48	467.22	369.19	618.38	429.97	474.94	421	381.33
ABI2	670326	76.605	72.805	107.85	164.66	108.49	123.93	124.57	106.91	129.05	109.52	120.69	269.08	148.53	125.86	118.37	132.03	119.53	176.22	141.61	133.22	109.19	120.73	145.7	90.681	105.74	175.61
ABI2	2000100	80.401	78.748	734.21	925.68	809.43	478.9	424.62	696.13	442.46	420.07	460.47	1419.9	540.93	312.53	497.89	643.65	351.34	644.81	441.59	401.79	403.62	300.87	852.48	251.23	243.71	803.32
ABI2	5820379	83.248	82.99	115.55	184.02	97.864	106.54	133.99	102.09	131.67	132.64	116.69	202.36	143.77	125.6	121.22	136.19	114.52	180.36	146.96	145.93	121.57	119.81	143.09	103.87	114.36	193.33
ABI2	6860487	81.453	76.824	85.165	73.641	73.428	73.865	75.175	77.518	69.736	68.658	65.604	86.557	84.555	91.631	70.888	72.614	75.287	64.47	79.732	78.561	65.255	78.941	75.006	68.794	60.762	66.251
ABI3	3840717	82.286	118.41	330.89	303.98	230.84	578.78	369.12	302.84	399.46	252.64	303.28	381.48	632.41	252.02	403.98	143.82	354.51	348.11	255.61	654.72	441.55	202.62	336.89	238.55	484.43	194.43
ABI3BP	6980739	76.154	122.95	350	296.07	401.72	447.8	383.16	447.3	467.38	495.12	276.59	225.39	364.5	284.12	658.27	260.1	598.66	427.2	358.58	1016.3	349.38	231.55	238.92	952.05	447.08	302.09
ABL1	4180088	76.554	110.66	899.58	1228.4	1957.4	1397	1873.8	1213.3	819.89	601.03	1374.8	1605.1	1162.7	879.5	1295.1	1334.9	1710.7	2169.5	1829.4	1019.4	1122.9	954.16	1412.1	847.87	1182.3	1045.8
ABL1	4590440	84.447	89.497	103.44	132.83	109.57	144.5	110.08	159.78	99.55	89.566	97.792	183.02	154.96	102.86	132.05	150.59	170.29	146.82	165.38	134.23	114.94	133.47	118.27	84.339	96.219	143.7
ABL1	4880170	67.586	72.034	86.902	90.524	89.834	80.1	74.854	83.911	69.438	81.268	80.434	123.28	101.51	101.3	81.696	82.76	93.122	94.581	91.203	93.21	70.465	86.543	83.307	70.239	77.127	78.004
ABL2	1990288	85.243	89.129	129.44	171.3	255.49	133.06	149	114.67	106.91	106.22	106.38	290.19	165.45	138.3	121.47	150.07	144.19	201.03	142.51	128.53	87.695	173.41	98.546	111.09	100.69	131.61
ABL2	2510520	76.341	75.01	80.873	122.28	101.58	82.076	85.991	79.505	79.367	82.655	105.85	165.6	95.271	110.34	97.217	95.84	87.665	118.23	117.65	103.73	90.729	127.37	91.272	79.241	77.556	84.004
ABL2	4670717	82.187	76.384	81.12	101.83	95.652	85.34	95.264	84.446	88.668	87.285	86.179	136.14	108.32	103.18	113.74	93.744	102.71	122.35	120.32	116.61	81.145	117.49	96.805	78.922	80.612	84.845
ABLIM1	2570112	94.023	221.53	1013.2	2106.3	1780.7	10484	6417.1	2181.9	4416.7	2884.4	2358	1521	1958.7	1184.2	2430.1	1006.1	3833.7	2251.4	1830.6	1598	1617.9	1497.8	3737.2	2328.3	2575.5	3175
ABLIM1	3610315	70.638	76.388	81.301	107.16	80.598	125.3	102.66	89.758	108.94	109.99	86.899	108.47	95.105	102.65	127.44	95.518	132.63	121.86	104.21	108.12	78.657	96.624	111.41	95.281	83.277	124.08
ABLIM1	6130162	74.209	76.608	81.555	79.691	75.019	86.026	97.951	82.781	73.196	73.185	67.669	91.994	83.695	82.704	80.936	85.464	79.45	79.144	88.628	91.805	78.106	73.452	69.742	71.742	72.798	69.253
ABLIM1	6400243	75.411	83.745	89.589	249.92	103.71	532.28	191.39	245.59	522.7	364.22	317.17	243.37	258.74	180.54	319.75	247.66	568.66	432.87	232.38	209.21	226.37	261.3	672	291.73	214.27	576.71
ABLIM2	2260471	82.606	72.214	110.71	139.09	132.62	711.9	497.24	122.02	203.28	251.77	132.69	449.27	176.83	201.63	144.37	123.85	210.47	219.65	113.14	165.14	148.46	120.25	152.2	210.08	271.61	141.37
ABLIM3	2350747	79.278	81.325	250.52	211.3	490.06	603.85	175.15	150.34	151.6	185.84	185.07	789.29	144.66	159.54	177.07	132.02	207.03	173.49	211.91	235.61	106.72	308.3	173.49	161.81	180.32	112.05
ABO	1240575	77.622	82.411	76.359	77.312	71.403	92.441	98.029	75.869	78.751	79.055	72.541	93.563	100.53	107.98	67.41	67.689	80.89	101.03	95.723	80.646	67.174	86.989	69.745	78.578	76.424	75.535
ABP1	5420440	84.821	104.05	211.5	475.13	411	408.04	129.04	100.28	102.18	348.24	105.16	166.27	174.61	97.432	92.42	78.356	82.764	99.287	461.8	121.4	175.56	88.327	90.936	76.552	271.95	91.528
ABR	620240	69.07	116.05	416.98	1280.2	1631.6	1864.6	3550.9	1585.3	2232.8	1055.5	1894.5	1140.2	1386.4	1012.9	1601.3	2345.7	2667.1	2406.5	1816.3	1233.4	724.72	1166.8	1231.9	873.71	1730.9	760.71
ABR	5860431	82.264	80.816	81.634	96.606	74.457	90.094	106.14	87.714	93.943	83.936	80.827	107.7	108.44	94.937	83.313	103.89	90.754	104.22	104.52	107.65	74.912	81.064	84.034	79.961	74.872	72.361
ABR	6270753	77.479	79.284	81.945	92.766	75.133	70.146	91.762	75.242	77.127	80.93	78.891	101.15	89.803	87.003	82.612	74.819	82.924	97.686	89.268	86.289	62.32	68.614	70.981	65.142	74.821	69.542
ABRA	3610382	77.37	77.776	82.978	83.538	76.861	85.908	84.139	88.071	87.471	77.974	74.682	95.474	93.353	76.01	86.03	89.982	92.479	105.03	93.32	96.564	75.182	67.733	67.869	69.041	67.689	69.408
ABT1	6480392	65.513	72.193	169.09	193.1	154.67	159.9	340.15	224.63	156.34	147.75	187.14	168.7	180.87	140.03	213.22	200.52	356.81	213.5	180.53	155.03	121.39	215.14	194.13	201.28	151.43	218.16
ABTB1	2970044	75.967	197.7	342.27	545.94	479.6	674.69	992.93	267.15	579.03	584.34	540.7	490.09	672.79	747.17	724.25	383.7	683.22	776.07	824.57	818.51	367.64	422.47	350.75	675.53	705.16	486.44
ABTB1	6620609	80.101	74.587	211.64	304.88	292.05	522.87	687.58	203.77	308.33	308.68	296.57	261.68	340.87	398.61	256.7	158.56	300.32	241.77	237.64	260.66	179.13	225.2	199.65	324.75	436.7	254.67
ABTB2	940148	71.723	72.577	102.08	106.21	89.847	148.22	132.45	250.29	79.576	107.03	101.48	139.94	129.8	87.609	91.466	82.947	142.15	132.14	93.589	102.77	68.112	185.96	123.32	90.793	114.72	87.741
ACAA1	3520753	75.353	76.744	498.49	749.21	808.44	1281	736.6	825.68	1089.7	630.15	1337.5	681.89	833.06	558.45	541.33	633.71	909.7	694.01	722.47	532.52	718.34	934.38	474.19	855.52	647.62	583.24
ACAA2	1450093	78.423	93.878	2004.1	437.57	869.78	682.36	690.94	712.34	952.46	760.35	677.92	554.44	653.13	326.06	439.41	490.93	623.5	623.9	360.3	367.36	424.5	589.44	2297.3	401.23	340.24	274.59
ACACA	2190414	96.214	101.94	1167.8	995.23	1091.2	986.37	3850.4	2174.7	1210	1507.6	1948.2	1672.5	2195.4	720.64	1718.4	3567.5	2463.3	3173.9	776.2	1094.3	363.01	840.18	1917.6	2332.9	1482.5	1167.7
ACACA	2630692	72.194	91.257	726.82	642.8	606.42	580.61	1994.7	1286.8	831.88	965.3	1267.4	1043.7	1384.5	468.5	1014.4	2217.4	1497.3	2039.8	532.2	664.47	263.81	581.54	1313	1477.7	777.14	798.56
ACACA	6650328	74.505	81.86	77.623	71.165	74.835	69.389	70.535	69.161	74.648	68.591	62.571	98.845	92.754	80.227	70.65	74.028	82.79	85.772	92.409	77.299	70.791	62.646	63.236	58.858	64.335	67.222
ACACB	2230678	93.734	120.47	316.15	387.16	377.65	708.67	503.55	307.78	465.48	444.26	548.09	212.87	367.12	506.19	556.17	141.09	345.25	402.53	801.8	488.96	332.73	156.13	476.23	333.42	616.67	198.76
ACAD10	6560327	74.81	81.537	303.26	435.39	351.24	436.15	778.59	297.54	342.24	529.74	425.39	374.81	442.62	372.99	217.67	300.57	222.73	288.26	389.39	255.78	200.52	483.27	303.27	228.46	281.32	407.93
ACAD11	3370136	82.704	93.308	448.75	842.29	702.65	506.12	971.9	579.7	433.85	686.18	888.54	592.89	659.55	539.06	368.92	308.79	456.41	615.89	1310.4	636.65	300.21	597	260.18	461.39	549.68	644.34
ACAD8	730671	79.97	87.931	284.33	1163.7	403.12	530.37	869.16	535.26	1253.4	1268.7	2609.5	395.19	1610.9	638.55	1080.6	1275.1	3794.1	676.92	823.62	2331.7	857.28	325.68	343.89	1037.1	534.87	313.87
ACAD8	2650324	90.723	87.782	325.97	1453.8	481.17	732.91	1099.3	519.81	1642.8	2063.1	3288.3	475.64	1973.7	827.22	920.7	939.3	2658.6	645.62	918.96	2529.2	1372.2	390.77	424.91	1187.3	698.09	495.37
ACAD9	5340561	73.741	96.913	593.6	653.87	735.68	680.94	797.7	873.32	481.47	566.78	688.49	978.04	665.93	510.94	684.56	662.97	765.1	937.34	662.75	599.35	452.01	763.09	635.23	487.85	574.84	654.72
ACADL	130193	77.523	78.009	73.632	77.462	83.393	123.24	104.52	71.017	123.52	139.94	65.438	96.824	96.945	91.405	97.307	91.747	89.911	181.03	107.3	116.95	96.551	85.957	63.745	110.71	71.405	129.92
ACADM	430139	72.133	76.32	335.59	542.51	182.51	638.93	415.01	453.14	1636.6	956.87	455.2	411.69	387.11	340.36	1014.7	629.46	827.98	1235.1	629.23	775.06	358.88	569.09	561.06	503.69	618.17	398.67
ACADM	2470279	86.201	163.14	1895.2	3427	1356.2	3237.9	2976.5	1796.4	8989.7	4569.4	2315.7	2018.9	2856	2326.8	3809.7	2237.7	2950.5	4235.2	2377.9	2756.4	1753.5	2199.1	2427.8	2567.2	3732.4	1813.8
ACADS	110441	80.34	79.97	131.72	327.26	273.67	455.84	922.01	260.73	462	203.26	345.69	193.17	599.79	221.59	235.09	255.63	313.86	211.45	188.32	245.96	191.37	252.12	227.52	209.81	326.26	188.39
ACADSB	3610136	75.325	72.43	89.156	97.888	83.255	100.76	100.63	82.573	94.5	96.921	125.34	109.95	118.67	90.612	91.326	132.6	134.84	103.31	115.73	118.59	108.45	85.818	79.264	98.663	116.23	88.692
ACADVL	610093	76.072	69.374	73.757	151.19	72.098	77.979	74.726	76.059	205.73	133.94	88.506	128.14	137.09	126.83	115.59	285.03	170.73	170.26	190.66	109.1	94.019	193.48	110.45	106.15	82.722	83.122
ACADVL	1170647	71.992	114.82	3779.7	3488.6	4921.1	6399.7	7936.1	4293	7264.4	2751.4	3234.7	4334.1	4549.9	3766.1	2368.1	5890.1	3953.9	4030.1	6919.2	3321.1	2180.7	6908.1	3044.4	3324.8	3446	2294.8
ACADVL	1240551	72.114	85.276	1072.7	1086.5	1538.9	1919.8	2404.5	1233.4	1918.5	746.33	859.01	1109.9	1051.1	906.99	649.49	1759.2	944.98	922.17	1643.9	757.95	539.71	1721	813.7	826.78	805.43	640.17
ACAN	6770470	78.358	80.748	81.458	76.835	70.437	69.243	75.022	73.041	72.566	65.124	63.321	85.602	79.272	76.015	75.993	65.86	68.209	77.327	89.277	80.039	64.697	65.594	66.589	69.468	60.565	62.197
ACAT1	2070605	81.292	115.47	1293.8	1975.2	2087.5	1768.8	2315.2	2753.8	3380.3	2623.6	1211.2	2053.2	2309.1	1346.1	1885.3	2373.2	4912.1	2704.1	1641.9	2533.8	2645.4	1051.5	1300	1925.7	1615.7	1471.8
ACAT2	7210440	76.984	87.499	254.1	121.14	94.399	124.29	150.41	136.74	91.21	90.254	110.39	166.08	168.67	110.39	138.12	145.71	97.863	213.28	101.22	110.92	103.92	117.77	209.45	91.883	106.36	140.72
ACAT2	7330753	85.585	110.04	2301.5	613.19	394.12	723.82	824.22	1852.3	325.29	364.8	789.09	750.34	785.5	280.11	1165	1514.6	623.42	2933.2	311.66	479.09	515.04	672.99	2915.7	405.63	562.78	1053.1
ACBD3	5890112	82.404	115.39	1493	3423.3	1775.1	3661	3824.2	1461	3333.8	1849.6	2650.2	4956.3	1908.6	1957.1	3252.6	4976.6	5264	5839.8	3534.7	2147.3	1367.4	2880.6	2774.1	2860.6	1952.7	1582.2
ACBD4	70068	73.752	84.386	112.29	144.3	116.58	118.3	187.05	115.43	126.65	153.92	121.44	150.52	154.04	141.99	113.81	102.25	110.04	119.95	122.77	126.55	105.56	131.33	93.711	99.565	126.51	92.316
ACBD5	150156	74.375	77.196	73.314	103.33	75.951	88.247	86.908	79.422	97.712	99.983	82.157	109.59	128.74	86.667	98.099	111.12	112.06	151.18	76.961	92.655	80.877	99.245	121.21	78.549	82.064	72.588
ACBD5	3390228	77.497	83.017	84.293	78.05	77.815	93.341	79.505	75.211	69.742	78.219	73.606	90.831	86.592	87.065	75.427	89.815	78.71	82.113	89.329	101.99	69.045	68.933	68.196	64.534	65.769	64.006
ACBD5	4060435	113.7	110.08	106.98	97.554	107.82	120.29	93.727	166.54	103.77	97.497	83.189	106.34	108.36	96.759	112.86	132.6	125.02	138.13	105.34	109.92	100.27	96.295	102.32	79.167	87.793	97.183
ACBD6	870349	73.22	77.185	503.51	482.45	624.75	397.18	690.45	466.41	375.93	351.36	480.07	794.72	478.46	278.52	519.34	540.37	650.92	716.02	343.16	344.04	305.67	345.13	615.26	304.85	409.78	618.28
ACBD7	630678	66.609	66.131	156.78	119.39	138.6	81.561	135.71	73.396	101.89	210.02	75.606	209.29	103.65	98.279	226.52	100.01	103.41	129.33	84.522	118.84	89.475	90.073	387.27	84.578	122.93	70.959
ACBD7	1410367	85.339	100.21	80.21	85.511	79.936	69.286	73.024	80.072	76.967	73.939	67.607	90.564	88.077	88.812	74.968	71.591	68.191	80.503	97.218	90.31	77.118	65.827	66.958	61.817	69.158	69.112
ACCN1	240592	77.017	76.437	113.21	107.59	83.087	83.255	87.937	84.795	82.681	81.071	98.857	100.57	97.18	102.73	94.33	74.262	96.285	101	112.2	112.94	78.94	81.099	83.717	90.935	88.641	70.498
ACCN1	2100255	87.274	83.644	88.452	88.403	84.583	88.483	86.686	78.506	81.827	82.526	77.892	98.806	102.09	100.07	83.339	78.353	89.133	84.2	100.85	91.281	78.734	75.543	71.921	79.289	72.495	70.637
ACCN2	1690050	76.513	89.71	87.392	172.62	237.85	117.86	136.72	220.16	185.87	104.35	203.45	216.94	146.99	141.88	130.44	159.63	155.92	299.72	359.78	196.87	97.263	92.718	108.81	114.49	90.374	106.14
ACCN2	3290445	83.08	76.869	89.566	81.637	81.903	79.755	78.165	78.176	79.978	75.533	71.454	94.141	84.916	86.233	69.976	72.086	67.659	72.949	75.437	89.448	69.46	66.127	62.728	64.196	66.908	69.892
ACCN3	6110482	75.218	80.875	125.41	145.1	158.7	153.17	153.13	168.88	137.66	193.98	192.12	240.41	188.36	121.76	178.52	136.48	148.4	197.68	182.21	162.83	111.09	138.27	150.36	127.42	159.25	170.98
ACCN3	6130451	72.907	79.195	85.583	103.97	95.96	91.633	110.72	105.03	87.69	124.23	143.44	105.06	122.42	99.742	99.075	90.184	96.417	116.03	117.68	116.61	70.409	75.417	78.911	76.709	100.44	70.48
ACCN4	3190082	79.578	85.961	81.296	87.091	73.185	83.807	94.585	93.849	79.172	75.567	84.18	92.955	93.572	88.083	77.113	75.121	72.25	93.489	76.965	73.981	69.688	70.085	73.053	75.005	64.081	73.759
ACCN4	4760133	79.954	71.648	73.326	82.301	87.405	71.268	73.845	76.038	64.701	74.729	84.727	89.879	89.322	85.321	72.8	67.432	72.967	88.82	93.037	92.505	60.212	66.951	61.716	69.353	64.582	65.395
ACCN4	6130408	83.468	78.43	71.37	74.86	79.613	73.912	81.173	74.805	71.665	73.225	67.429	85.526	99.741	82.034	88.262	72.412	79.279	89.759	100.22	85.446	67.57	71.335	78.479	68.46	66.52	66.077
ACCN5	3310397	71.456	75.46	97.719	69.964	72.64	79.09	78.732	79.331	78.922	73.727	74.34	91.699	91.133	85.115	70.204	76.396	78.975	87.954	92.931	77.545	70.869	70.612	66.6	67.365	71.319	64.196
ACD	1300154	81.973	83.736	350.49	370.15	332.3	343.75	683.8	354.11	353.07	364.09	402.76	535.16	388.91	350.25	278.14	283.8	289.41	377.68	386.42	382.03	226.26	515	334.55	239.18	261.84	447.53
ACE	3060725	83.292	80.623	83.501	76.775	77.193	83.825	80.26	86.395	77.383	76.417	73.335	117.95	95.194	91.966	67.114	74.581	76.387	95.461	83.131	97.365	70.595	67.076	64.646	65.537	71.211	72.547
ACE	3460364	72.341	74.907	78.442	113.94	71.497	119.52	89.069	76.46	88.821	70.687	70.395	94.397	109.1	99.624	86.941	82.985	89.08	93.598	94	92.647	76.35	71.07	78.102	69.168	102.64	72.932
ACE	3830398	78.954	84.716	94.027	155.39	77.879	137.63	132.51	92.527	132.38	80.619	97.87	122.6	130.27	108.76	98.631	80.608	111.64	102.37	101.9	94.729	88.097	90.034	122.82	74.728	181.38	85.309
ACE2	7100468	77.313	85.191	85.588	184.25	114.3	105.28	196.46	113.27	458.08	163.76	217.23	120.59	185.78	111.77	173.99	98.339	86.815	159.34	120.82	237.35	143.05	127.14	88.061	156.72	119.17	86.441
ACHE	1170594	69.917	73.889	74.531	264.89	95.312	128.05	1537.9	113.13	535.17	79.338	297.35	114.88	132.74	167.56	80.2	155.75	251.89	143.04	77.316	264.4	72.742	320.58	77.201	162.49	381.03	69.184
ACHE	1710500	80.629	78.919	83.675	103.64	85.518	86.859	227.78	86.675	113.15	87.249	106.47	100.44	109.1	113.57	78.677	82.703	118.87	97.785	86.664	105.12	79.751	103.51	75.308	78.042	111.37	70.638
ACHE	2190168	108.93	93.663	90.903	157.44	107.85	101.46	364.43	103.38	209.83	96.048	164.41	122.9	141.56	151.67	117.08	171.89	186.97	156.21	126.1	271.26	96.265	165.65	101.05	124.23	206.71	104.76
ACIN1	4860204	81.713	91.746	1231.1	1007.1	876.1	1022.4	2556.9	1232	639.95	671.64	998.19	735.91	762.28	729.67	592.02	955.47	729.18	711.26	999.01	729.6	467.96	999.18	703.79	579.32	777.22	806.94
ACLY	4200259	103.24	450.61	2861.2	2375.5	2196.3	2152.4	3138.3	5861.4	1745.2	2290.9	2590.5	3317.8	3211.1	1236	3120.6	5235.8	3317.8	4781.2	2128.3	2214.3	944.83	2176.9	2178.9	3164	1908.2	2057.7
ACLY	4290279	102.66	103.31	1171.5	1238.7	774.81	1127.6	1149.4	4232.8	1280.7	1443.5	1685	1946	1736.1	441.67	1396	2539	2378.7	2812.1	918.49	915.1	543.79	1320.2	1520.2	1689.5	741.9	1754
ACMSD	20041	78.646	81.548	331.2	186.79	149.94	209.25	208.39	178.99	192.92	255.19	242.64	188.27	239.16	185.9	187.48	161.53	224.12	200.36	202.54	201.86	180.91	186.16	176.09	219.95	265	158.48
ACN9	520575	68.348	77.435	257.46	315.56	154.63	198.34	182.38	468.94	466.25	617.13	326.82	306.81	200.91	150.92	295.37	423.54	505.01	470.23	195.43	241.57	242.92	607.54	310.2	206.54	229.38	323.4
ACN9	6040088	97.478	186.14	2119.2	2083.2	809.82	1684.4	1303.6	1719.7	3615.4	4159.6	2065	2011.8	1599.3	1344.7	1482.3	2191	2443.7	2138.5	1029.9	1286.6	1596.9	2821.7	1442.4	1102.7	1333.2	1858.2
ACO1	2450608	94.939	140.35	1522.7	2574.4	3274.5	2532.2	3591.4	2172.5	3052.2	1724.3	1917.9	7267.4	4360.6	1885.1	2614.8	3737.5	4879.9	4155.9	2660	2405	3095.8	5077.3	1873.3	1713.3	2817.1	3067
ACO2	3930639	78.435	85.39	509.67	486.91	496.64	1101.1	664.32	1295.9	1021.4	697.76	908.89	592.16	704.26	388.38	602.4	667.94	652.51	820.84	441.73	522.29	493.5	674.89	1071.1	543.68	493.89	571.99
ACOT1	4810471	83.851	81.407	81.99	84.295	92.702	83.552	89.274	88.658	74.378	77.401	69.182	100.47	104.6	87.003	89.234	85.336	88.339	93.211	86.079	81.388	84.585	72.855	70.932	61.342	66.676	64.874
ACOT1	4900438	74.726	68.664	292.02	244.75	226.4	255.79	252.22	785.66	336.81	219.23	302.92	158.08	286.57	176.09	283.63	282.77	392.71	388.18	176.18	275.94	165.27	449.72	201.05	210.86	191.47	218.26
ACOT11	1050253	78.388	109.4	527.87	437.58	494.64	495.33	1111.8	101.68	115.06	534.79	207.25	363.47	282.69	169.31	153.25	197.17	362.94	377.73	221.33	287.79	174.78	566.34	360.59	182.09	242.51	161.79
ACOT11	7400315	93.768	90.468	84.638	96.06	79.028	86.824	88.444	85.764	89.23	91.927	81.811	96.499	96.399	97.115	85.984	82.32	94.197	92.188	98.207	98.427	79.357	85.3	81.797	72.922	67.511	75.572
ACOT12	2070181	87.271	79.21	84.223	78.453	71.532	79.098	82.675	83.777	78.927	79.365	74.437	115.18	113.28	92.686	88.418	83.801	74.189	96.74	98.159	99.578	73.589	75.928	73.659	71.672	64.457	68.212
ACOT2	1230189	80.6	132.91	356.11	259.24	345.36	308.31	318.97	898.56	312.77	288.76	304.97	166.63	293.15	212.79	230.31	173.57	238.85	261.92	201.45	290.01	187.5	484.92	290.84	262.43	325.36	310.82
ACOT2	6290059	81.429	82.815	92.202	177.63	84.843	102.37	99.899	159.3	248.21	216.9	209.8	154.95	176.36	136.93	256.12	315.13	346.01	355.72	174.1	212.04	166.36	309.64	200.78	157.47	109.44	191.29
ACOT4	4780709	74.474	78.822	313.93	610.34	429.81	663.19	673.15	2086.8	365.61	472.88	334.18	451.21	479.28	212.46	652.61	635.71	733.59	401.95	418.24	394.75	291.55	530.53	447.57	553.51	402.07	207.33
ACOT6	4920072	70.813	79.43	78.456	64.196	70.025	69.147	71.364	162.46	70.207	64.653	70.022	83.272	73.885	74.785	74.426	80.761	77.702	78.248	78.676	79.148	64.033	63.522	71.812	62.029	59.925	59.452
ACOT7	1110327	81.154	75.289	79.834	83.409	74.358	71.047	73.649	81.678	70.222	66.887	63.157	81.27	89.215	75.26	79.612	70.721	81.544	89.647	87.904	88.78	66.064	71.687	73.06	63.849	62.85	67.824
ACOT7	2320553	69.979	71.121	81.863	132.1	70.854	77.622	84.22	73.577	88.246	71.856	178.28	132.89	114.6	99.54	88.818	71.302	82.167	110.77	87.265	89.222	182.02	78.642	83.078	75.766	83.601	73.145
ACOT7	3460681	81.921	77.797	83.214	77.166	79.924	73.182	83.725	89.615	78.663	77.163	72.864	99.613	100.12	92.376	87.384	94.772	78.3	82.46	84.082	91.801	72.285	82.153	73.057	69.356	71.219	78.368
ACOT7	4290050	120.82	302.62	3234.1	2298.1	2287.4	1156.8	1650.8	2726.6	1232.9	1330.3	2264.5	4461.5	1470.7	1316.2	798.18	1638.3	1450.1	1805.8	807.38	1123.8	1447.9	1590.2	2657.5	1205.7	2049.9	1313.3
ACOT7	6040403	80.439	73.326	75.473	73.415	80.03	72.102	75.598	83.619	78.411	79.219	72.955	96.569	77.36	73.731	76.376	68.588	67.517	84.457	81.675	72.038	57.915	75.027	66.492	65.177	60.861	61.287
ACOT7	6580639	79.173	72.683	884.55	743.37	541.05	449.54	490.52	708.92	502.07	488.39	836.92	1687	417.34	339.09	199.07	521.67	412.26	602.38	229.08	281.05	458.1	587.29	1011.1	375.51	591.39	459.95
ACOT7	7610044	68.084	78.156	69.991	84.295	76.378	67.59	80.356	74.066	81.822	74.031	71.274	93.357	86.942	79.801	73.893	73.476	69.347	79.05	88.153	84.927	66.15	76.505	62.615	68.196	75.372	59.542
ACOT8	2900291	84.581	80.988	181.17	258.85	156.03	256.49	245.44	234.76	222.37	186.62	200.4	617.58	301.22	185.19	241.76	180.18	257.31	224.09	157.38	201.64	160.45	212.17	182.31	207.01	141.33	136.11
ACOT9	5220497	116.16	273.78	558.05	520.97	508.04	538.74	623.68	684.71	347.87	266.91	345.78	944.14	485.29	367.92	433.02	340.9	416.09	567.79	693.24	534.02	286.14	353.8	469.86	338.83	521.65	249.27
ACOT9	7160592	76.259	70.719	424.77	667.13	354.76	597.05	368.19	725.06	424.99	453.22	409.96	1353.1	415.78	250.87	554.17	533.81	701.07	716.51	462.64	484.22	396.99	465.73	581.92	307.2	347.3	277.26
ACOX1	1190327	73.791	73.264	571.19	385.44	339.29	913.48	503.46	561.32	571.75	495.29	425.97	441.34	649.26	217.97	535.61	373.27	519.69	654.65	308.05	300.36	318.4	361.97	490.67	567.08	349.06	381.69
ACOX1	3940408	83.117	79.407	94.203	97.863	74.593	88.238	79.57	84.664	86.752	85.565	77.112	111.69	103.24	94.563	85.907	86.814	81.254	101.83	95.332	98.339	68.868	63.02	76.059	76.815	70.45	60.338
ACOX1	6180324	73.08	74.852	74.01	70.469	68.498	78.799	72.629	65.946	69.491	65.164	67.032	82.851	76.484	81.121	66.78	71.978	76.272	82	85.626	76.323	60.449	63.587	67.469	57.879	59.716	64.263
ACOX2	1010114	71.602	75.623	220.2	1064.6	396.11	364.86	1097.4	1821.1	1454	513.57	1914.4	1278.5	682.47	316.93	314.71	233.72	801.87	791.6	1254.9	514.52	662.61	867.08	323.77	315.66	749.27	134.93
ACOX3	4540010	78.068	82.567	433.96	530.43	719.06	948.23	1177.3	586.49	682.85	344.46	471.14	1516.3	1067.9	541.05	503.62	541.37	590.09	419.87	548.96	550.26	337.02	694.63	458.7	626.74	663.55	437.87
ACOXL	1300300	78.34	73.371	79.267	94.946	73.108	73.928	101.27	74.756	88.703	77.146	66.878	76.35	93.319	92.568	74.891	100.3	88.273	83.982	80.903	85.968	72.885	74.123	63.33	73.675	70.669	69.32
ACP1	1500152	86.957	78.165	1066.8	806.58	492.52	1265.4	811.15	1676	976.19	1465.5	1366.7	1621.5	1174.7	375.94	1341.3	1301.4	1766.4	1618.4	652.79	668.45	914.18	1090.3	1563.5	580.16	491.23	872.26
ACP1	6110672	82.318	116.9	4361.9	2891.9	1198.3	2217.8	1758.6	6129.3	1963.2	2627.4	2203.9	6748.4	1746.5	835.02	3993.7	4360.5	2839.8	3863	1459	1465	2142.5	2813.8	3186.1	1315.1	877.44	4241.7
ACP2	2480025	71.709	77.42	890.98	1026.5	1372.2	1049.8	1027.4	1217.4	747.92	732.77	886.46	997.37	1000.1	866.19	1062.8	727.76	810.3	1405.6	903.54	955.43	690.48	665.17	997.55	588.42	686.82	498.69
ACP5	7050082	76.471	98.924	245.46	1009.8	1478.1	1421.6	859.78	1152.1	1092.7	397.27	1077.6	1070.2	1523.8	851.55	1113.3	553.36	2694.6	2314.9	251.27	2110.2	545.86	504.61	932.81	891.74	3886.5	538.37
ACP6	4670671	80.214	82.685	207.31	422.47	257.65	445.72	393.51	1072.6	279.21	224.76	332.35	854.22	421.1	201.4	445.82	313.29	287.48	401.83	464.87	250.11	203.99	267.22	261.19	227.96	313.66	174.33
ACPL2	3800538	86.744	85.974	182.65	238.8	160.18	163.45	203.54	254.78	209.93	177.34	173.85	193.99	234.08	148.35	188.85	279.14	355.49	438.95	320.98	233.2	176.31	178.39	186.29	200.53	124.69	623.83
ACPL2	5720537	79.211	80.719	161.33	224.84	175.32	173.59	235.69	245.99	212.89	175.25	196.3	239.98	246.51	137.07	243.09	261.94	330.08	444.81	313.37	212.19	200.74	193.05	177.4	205.5	106.19	583.15
ACPP	2680725	71.764	79.21	117.74	134.45	99.115	154.67	609.82	190.6	126.57	148.93	183.86	134.5	118.72	122.67	106.72	135.13	201.22	113.55	146.66	129.17	194.72	195.24	103.23	79.129	99.061	726.51
ACPT	2690369	176.84	211.71	138.93	158.42	132.15	149.51	184.84	168.7	208.6	148.21	135.25	214.67	190.62	184.08	218.51	199.9	184.57	215.02	231.4	205.82	203.97	163.66	215.92	166.53	208.2	192.37
ACPT	4260026	80.965	82.334	77.661	78.808	72.201	71.851	84.441	77.764	76.638	71.293	72.499	95.671	94.49	84.264	89.444	86.662	87.434	77.802	89.053	84.572	62.473	60.826	72.833	61.114	72.876	65.897
ACR	6900576	86.232	83.137	86.538	93.749	78.562	82.086	84.776	90.369	86.286	89.788	84.575	123.73	122.68	95.961	82.054	84.742	84.366	114.79	115.52	103.04	79.44	81.897	73.539	73.17	88.802	78.249
ACRBP	7510253	72.105	77.793	93.719	110.09	98.939	84.955	119.75	119.23	111.68	102.76	103.51	113.67	132.78	85.597	92.137	84.026	114.85	108.3	83.044	130.09	84.948	123.46	116.72	84.321	92.177	74.846
ACRC	3850192	75.844	74.022	124.53	154.02	132.24	149.69	166.08	138.82	162.04	132.85	136.1	185.03	169.89	174.08	117.67	110.77	190.73	183.61	172.52	183.58	116.18	284.5	107.05	125.32	129.02	109.38
ACRV1	2570576	103.78	91.477	86.318	99.819	92.431	87.182	96.901	85.622	79.355	88.857	83.574	108.66	105.78	101.31	80.173	79.124	87.386	101.32	122.88	105.57	77.49	79.413	89.093	87.97	88.888	78.737
ACRV1	5550075	81.81	89.177	80.354	70.922	80.291	77.875	81.913	77.493	73.345	75.131	69.743	93.372	86.263	86.186	89.37	84.882	96.117	86.931	91.61	90.354	71.055	69.894	68.068	59.623	67.813	78.457
ACSBG1	2480730	68.563	68.189	99.548	113.26	104.92	94.53	122.2	123.1	88.114	80.247	94.574	136.98	137.09	99.71	92.023	90.263	104.83	111.4	118.02	116.45	85.229	91.7	100.34	101.12	85.277	85.697
ACSBG2	1660376	81.17	74.588	83.03	87.239	78.379	78.974	81.264	83.09	82.5	83.18	90.619	114.63	98.331	89.87	86.911	81.629	79.345	90.962	98.814	90.489	74.444	73.534	59.478	73.76	71.745	73.283
ACSF3	5820142	83.405	83.895	90.316	97.462	211.98	89.039	125.02	86.056	86.395	81.676	79.313	242.03	100.87	92.414	105.61	204.84	75.868	104.38	109.09	101.1	165.62	74.793	212.72	70.768	136.78	265.2
ACSL1	1030431	81.374	109.76	888.78	2305.6	1760.9	1344.7	1951.4	2453.3	1050.9	1434.5	3238.7	1821.5	2625.9	1193.9	2191	1554.2	2649.8	2386.5	2615.1	1123	2752.2	2752	2746.6	2730.5	3018.5	1404.3
ACSL3	1580524	78.392	131.56	856.56	2051	1771.4	1924	1366.9	4656.5	1696.9	1292.1	1452.3	3920.6	1767.8	557.9	2262.4	1968.2	3054.5	3279.4	995.24	1275.8	1375.3	1219.7	2372	1444.9	909.19	2665.3
ACSL3	3440367	78.291	79.707	89.591	117.5	85.444	110.85	100.37	128.59	125.54	98.558	101.92	135.61	112.09	103.25	141.58	134.76	171	141.74	118.63	134.68	81.218	102.6	121.18	92.847	86.019	124.1
ACSL3	3930593	82.097	94.074	150.25	282.74	206.13	228.62	212.59	261.9	274.78	239.93	284.27	344.5	268.14	167.55	250.61	262.44	497.51	387.91	219.83	222.62	168.03	201.21	252.46	223.25	180.4	267.04
ACSL4	130131	71.999	73.401	108.01	92.185	84.414	101.52	95.174	85.335	105.32	73.811	98.801	188.47	112.65	92.801	84.273	133.92	93.643	109.27	100.32	109.16	81.041	85.576	74.595	73.452	72.194	87.03
ACSL4	3990747	74.557	83.536	254.63	417.49	258.71	428.52	237.56	344.3	275.62	378.48	311.27	433.39	280.65	189.02	287.85	281.84	291.92	472.37	254.59	338.24	242.76	267.16	488.99	201.05	247.64	353.74
ACSL4	6580411	73.767	74.98	78.302	75.701	73.142	80.618	72.572	72.546	77.181	82.761	63.326	87.672	77.764	70.212	69.19	72.658	75.03	85.256	89.818	85.129	65.143	66.721	65.831	64.019	74.368	73.201
ACSL4	7000307	80.194	122.48	1473.1	2106.4	1938.5	1430	1528.8	688.77	2431.2	1851.7	1747	3103.1	4185.6	889.34	2014.2	2354.6	1328.5	2186	936.68	1452.3	4103	1373.4	1980.1	1269	778.79	1242.1
ACSL5	620577	78.87	95.256	149.96	276.47	134.91	733.83	2945.6	190.5	1275.1	449.43	589.3	277.21	369.87	209.76	581.02	276.41	3183.6	498.25	177.44	463.01	235.12	696.18	1149.8	678.59	731.5	107.05
ACSL5	2320332	76.547	81.805	80.596	79.025	76.205	73.927	91.584	85.767	101.15	86.277	68.688	85.516	91.587	76.84	76.659	94.604	91.474	89.425	79.305	95.075	70.907	85.872	113.97	78.255	73.958	69.232
ACSL5	6380228	79.24	77.272	79.139	71.836	79.36	82.464	68.918	80.573	81.51	73.688	63.346	80.917	84.865	87.454	72.135	67.235	79.193	88.417	88.102	90.424	68.037	66.435	71.536	63.192	60.175	69.99
ACSL5	6400707	76.557	77.98	78.429	72.39	70.311	67.973	67.8	70.186	81.502	76.155	69.358	86.204	81.916	83.123	89.93	72.881	122.91	90.204	82.227	90.711	73.521	85.003	85.153	79.482	65.66	63.812
ACSL5	7040286	103.43	228.5	516.7	959.39	617.35	2878.1	14543	563.17	4832.5	1916.7	2325.6	1164.4	1723.1	1126.3	2901.8	1167.2	10805	1938.4	719.6	2184.5	720.05	2403.5	3563.1	2954.3	3390.3	335.9
ACSL6	1190746	87.547	81.058	88.117	85.308	81.453	83.778	78.875	80.404	86.479	81.018	76.152	95.971	99.777	89.747	77.889	77.992	83.712	94.786	86.729	92.835	69.569	69.471	81.397	71.701	79.257	80.028
ACSL6	5570477	71.569	77.749	72.314	69.471	70.352	75.751	63.668	71.378	65.244	69.901	67.819	87.038	89.253	77.45	68.408	66.7	70.774	69.264	80.176	70.145	64.765	76.283	63.73	50.646	59.499	65.537
ACSL6	5890040	70.797	81.692	73.539	83.647	72.723	76.633	78.334	73.234	73.274	64.36	70.924	92.622	82.161	76.702	79.11	81.53	75.867	79.192	86.471	87.893	67.821	59.703	63.378	58.925	63.636	63.775
ACSL6	6770255	81.439	85.146	91.367	85.678	80.486	77.178	81.067	78.8	76.625	73.951	71.677	106.62	111.35	106.62	79.412	80.224	95.455	88.265	114.16	103.05	66.46	71.571	70.744	73.246	75.584	68.177
ACSM1	5870669	77.723	81.805	80.813	85.712	81.808	102.38	123.22	121.16	116.11	154.08	89.217	82.702	108.48	88.015	93.882	86.963	85.241	94.388	98.541	83.239	119.86	73.456	79.963	65.632	99.382	71.664
ACSM2A	6550452	74.926	76.649	68.954	71.589	68.388	70.251	84.05	70.551	79.476	72.215	68.245	103.35	84.275	85.011	86.336	88.886	85.908	87.806	83.434	91.786	74.118	73.5	70.406	67.383	70.161	63.61
ACSM2B	3170706	69.468	77.317	72.969	82.458	78.805	72.914	85.712	83.774	70.528	81.57	68.124	99.214	112.58	97.887	73.567	80.865	92.941	94.113	84.188	105.08	68.667	74.752	65.023	65.587	68.386	67.929
ACSM2B	3390280	81.24	79.776	68.739	73.319	69.561	69.393	84.216	77.434	70.177	73.458	61.415	90.485	84.426	85.673	69.196	73.754	81.112	87.86	88.74	87.665	67.707	74.682	63.353	57.173	64.575	69.866
ACSM2B	4760202	67.984	77.808	83.112	86.813	75.615	89.968	87.414	88.559	87.046	80.995	70.528	128.97	90.815	94.22	82.027	84.039	77.038	92.732	81.033	93.437	66.586	81.596	84.517	67.578	71.173	72.296
ACSM3	3840632	86.467	85.406	78.649	102.18	86.237	146.75	289.81	105.42	439.74	326.41	206	98.063	170.44	133.43	88.005	98.1	232.62	132.66	108.19	109.25	218.89	157.3	167.94	112.13	154.26	84.532
ACSM3	4180292	80.601	83.439	81.007	111.82	97.212	192.91	587	117.13	449.79	250.45	205.22	128.02	155.1	153.14	117.35	133.1	226.66	146.92	123.46	224.72	344.13	184.82	219.72	134.38	218.68	80.159
ACSM3	6580735	84.349	85.543	90.873	180.07	110.63	323.22	884.9	138.61	1507.4	1361.9	552.46	172.04	497.29	245.1	169.89	145.61	632.94	218.4	154.48	280.21	640.04	511.08	520.61	239.29	436.12	108.61
ACSM4	6980181	78.696	82.149	84.735	80.328	76.02	73.286	74.595	73.256	80.731	68.157	64.695	102.51	90.588	87.229	77.679	84.12	73.054	76.638	91.642	80.542	75.465	62.661	66.753	66.496	70.026	68.412
ACSM5	520364	75.167	71.782	65.638	76.536	68.266	73.842	74.984	68.65	72.836	80.233	68.291	85.086	84.609	83.824	74.875	74.051	77.72	72.591	86.617	92.035	67.826	62.118	61.221	69.71	71.135	66.441
ACSM5	4850092	83.788	86.86	83.932	85.78	75.985	100.17	98.772	117.08	101.35	109.45	199.26	115.06	121.72	108.86	109.52	75.625	112.06	92.89	87.717	163.6	86.383	81.829	83.03	84.885	145.38	82.501
ACSM5	4880736	86.258	92.293	95.592	97.855	94.609	104.72	100.58	121.81	101.94	89.274	132.43	120.84	117.74	96.298	111.18	91.743	120.66	113	119.09	142.2	79.655	86.301	77.677	86.294	104.46	80.646
ACSS1	5220377	66.367	70.395	200.8	428.41	299.04	496.16	1816.8	800.56	744.16	456.12	531.2	181.38	618.96	453.73	471.99	371.65	917.16	412.86	263.47	604.44	163.85	329.3	337.18	584.1	311.48	330.88
ACSS2	1980709	73.624	74.978	88.192	107.12	79.971	86.894	99.497	83.895	101.84	76.288	79.086	128.41	130.63	114.8	95.616	88.035	101.75	105.45	90.903	101.56	78.523	87.46	90.456	86.96	78.801	87.35
ACSS2	3310019	81.009	80.757	74.726	82.683	84.078	71.251	86.214	84.507	80.428	79.976	71.614	94.565	91.162	84.684	88.168	87.443	85.703	92.591	88.569	107.95	76.305	80.419	66.018	71.599	87.461	73.655
ACSS2	4490524	157.85	465.07	3104.8	1899.7	2019.5	1498.9	3214.3	2924.2	2517.6	1170.8	1453.8	2270.5	7177.4	2541.3	3703	4630.6	6531.3	2247.4	1774	3329.1	765.89	1739.7	2672.8	3166.3	1631.5	1779.1
ACSS2	4670544	326.35	951.18	4347.3	2503	2612.6	1892.6	4288.8	3784.9	3197.8	1588.2	1981.5	2940.4	8764.5	3189	4086.2	5410	8409.9	2756.6	2078.4	4848.2	1011	2189.8	2978.7	4244	2268.2	2256.6
ACSS2	5570059	63.235	71.593	71.496	76.283	76.489	80.072	77.083	74.225	74.626	67.675	69.888	80.117	89.447	86.963	65.457	75.082	83.43	81.673	75.448	73.899	69.495	58.864	67.986	73.787	79.074	60.55
ACSS3	2810154	85.355	86.302	78.227	73.853	81.973	92.198	104.25	93.466	78.542	83.457	87.087	79.736	118.67	82.515	83.776	78.331	81.928	89.822	81.3	100.58	73.573	71.574	100.74	71.154	65.047	69.902
ACTA1	5080132	82.029	83.976	91.576	90.52	401.73	84.878	95.107	83.462	88.366	80.677	75.91	94.109	92.952	98.734	96.506	81.427	121.79	134.67	108.81	114.18	78.892	71.36	77.243	72.64	84.834	72.253
ACTA2	6480059	103.97	658.73	15525	36913	37884	23082	10293	20127	17867	16364	23837	12088	31801	18463	21204	28034	23780	45072	33007	29697	11150	4735.2	21207	9037.3	14046	8495.4
ACTB	4610390	120.38	262.43	42004	60497	60122	50873	59940	58381	44248	39193	45316	55110	50726	35760	41246	50126	52871	43363	31981	46723	30684	45044	30644	34480	39061	35654
ACTB	5270730	79.717	77.815	2299.6	27192	7885.8	16621	17506	14262	20720	21187	20120	24497	20657	10477	22026	29416	30276	25423	12536	17231	13906	21497	14831	9316.3	10761	18845
ACTB	5570132	91.197	163.13	24895	43133	46523	38559	48045	43599	26749	19564	30668	46903	36415	19614	26919	33441	39581	32898	23909	29962	18829	33723	20793	20013	27017	24985
ACTC1	4260201	81.918	81.038	108.81	81.175	77.922	76.501	79.72	68.076	70.078	77.255	70.703	106.4	86.031	83.798	92.661	95.84	98.691	122.47	87.055	94.075	71.973	67.673	62.107	67.401	65.838	66.74
ACTC1	6940739	97.348	85.91	85.849	89.176	83.812	83.484	87.021	77.357	75.959	81.555	74.606	91.725	101.09	95.232	75.61	76.055	73.516	98.779	98.28	91.9	71.264	69.939	74.473	71.927	71.542	78.099
ACTG1	3310424	177.29	928.02	47523	55120	59961	52742	56029	53392	46677	56509	43010	56889	57569	26915	55323	51439	50552	59783	48864	37186	34828	41124	39820	34533	38570	44466
ACTG1	6510072	80.211	93.311	101.85	4656.5	138.32	920.69	128.58	167.47	5757.9	10184	5012.1	7768.4	4911.5	1603.8	9045.3	8576.2	6873.9	12123	6376.9	4135	2821.1	4649.5	5048.4	2125.6	2410.2	8012.8
ACTG2	4610431	131.61	2103.7	2429	6109.9	5060.7	5706	640.86	1259.4	2110.9	1526.8	2307.5	1037.1	5999.2	2360.6	1992.9	4739.2	1492.9	9102.5	4317	5311.2	590.6	384.91	2426.9	491.76	781.57	747.81
ACTL6A	5080603	76.904	121.43	3154	1900.1	1285.5	1672.9	2167.6	2274.1	1671.2	1650.4	1672.8	3963.7	1555.4	776.25	2874.7	2679.5	2442.1	3498.5	1349.8	1255	880.38	3038.4	1553.1	1411.8	922.57	7787.3
ACTL6A	5220358	77.619	80.011	1968.4	1139.3	747.41	1198.5	1308.2	1480.4	1169.1	1022.7	1063.9	2377.3	835.12	482.97	1538.5	1438.2	1327.6	2454.5	768.06	672.68	524.38	1795.3	952.91	835.9	567.93	5284.7
ACTL6B	4810100	82.293	83.066	85.142	87.158	92.605	84.144	87.608	80.771	77.207	81.622	76.968	95.742	99.858	87.188	86.194	81.441	79.476	92.939	92.323	87.256	72.501	78.219	76.376	65.941	80.019	64.875
ACTL7A	6960669	76.722	85.831	83.945	75.875	84.042	75.175	79.973	77.908	72.057	73.644	73.676	94.001	84.875	85.89	85.902	77.288	83.581	88.384	97.296	95.191	66.047	68.455	66.987	66.459	64.07	64.411
ACTL7B	7550092	80.181	69.963	97.768	85.522	89.524	100.46	117.43	119.57	88.43	93.538	89.216	112.3	115.08	83.768	78.389	83.901	83.328	114.1	91.047	94.397	75.706	91.636	105.23	72.778	79.686	104.75
ACTL8	1450100	75.754	89.187	90.264	88.305	81.722	93.751	93.745	98.788	81.046	70.748	75.296	98.97	103.19	85.292	91.351	78.322	85.127	93.358	98.386	82.027	69.566	71.288	71.26	61.339	69.541	69.849
ACTN1	5080364	210.86	1185.3	6015.2	6923.8	5511.6	3696.5	2496.6	2878.6	2444.6	1928.5	2556.4	4698	6799.8	4638.6	2936.2	3450.2	2499	4674.1	4040.3	2862	1175.3	4811	3565.3	1791.2	2565.9	1768
ACTN2	670196	77.949	79.256	147.73	172.35	161.98	163.35	217.57	134.08	140.41	118	157.83	207.58	163.93	173.46	132.76	138.19	145.5	158.77	188.38	219.81	118.6	169.29	139.19	140.28	193.36	162.67
ACTN3	830348	74.963	77.207	80.169	72.602	78.526	66.493	64.345	79.352	67.171	64.07	62.716	84.037	91.06	74.601	68.966	68.105	74.042	83.376	88.556	75.489	65.195	67.75	62.775	59.808	66.979	63.17
ACTN4	270437	75.692	81.09	5353.7	2738.6	3003.3	3543	3686.7	2917.5	3786.7	2253.8	2811.5	5391.7	3379.7	3015.3	8638.3	4334.6	2310.3	2491	2123.1	3130.4	1351.9	1887	1920.5	2379.9	1885.7	3646
ACTR10	2630064	69.737	105.24	1053.1	1958	902.59	1315.8	1132.3	1081.9	1318.6	1559.3	3319.3	836.04	1164.5	785.62	1238.4	1675	2849.4	1452.8	991.45	1054.9	965.77	1517.7	1013.3	941.16	1124.7	623.35
ACTR1A	4280561	114.41	339.65	2050.9	1097.8	1326.7	1799.4	2180.2	1159	1015.6	664.08	1167.6	1534.8	1208.9	1013.9	1501.7	1499.6	1534.3	1619.9	1687.4	1454.8	667.18	686	1399.2	938.93	1297.7	737.81
ACTR1B	2120088	83.788	101.12	874.85	633.52	819.31	997.38	1307.5	1308.8	711.93	580.31	805.98	679.79	789.61	405.94	695.35	684.62	570.97	754.25	678.75	544.18	591.3	650.62	819.15	532.47	662.21	594.46
ACTR2	5570196	82.911	149.51	5709.4	6250.2	3577.3	6820.6	5333.8	5630.3	6423.6	4934.7	3233.7	9858.5	6365	3128.8	4718.1	6952.6	5875.7	5140.8	3538	4060.8	3452.1	6122.2	3554.5	3504.4	4353.6	4895.1
ACTR3	6940176	206.92	1485.9	4503.2	5393.5	3812.8	5652.7	4232.5	3795.8	4116.5	3008.6	4087.3	7871.9	5586.5	1927.5	3657.6	3717.7	5270.9	5353.8	3026.7	3252.2	3814.3	3434.2	3806	2583.2	2681.8	5227.7
ACTR3B	2750403	75.447	76.473	106.1	141.19	80.255	106.29	97.899	106.32	159.74	134.24	106.94	132.29	117.29	105.63	81.42	112.89	110.08	102.76	97.226	129.74	74.178	98.161	117.52	84.667	76.781	99.189
ACTR3B	4010066	81.687	75.093	93.002	113.39	98.539	98.595	110.51	88.424	121.51	126.69	119.12	129.1	117.9	113.44	91.545	84.661	91.387	97.489	104.23	104.03	78.769	94.149	102.47	85.599	76.691	117.98
ACTR3B	5490278	77.719	81.453	75.112	95.867	73.375	70.127	71.789	86.708	86.361	83.062	71.801	111.56	99.842	90.605	71.992	80.13	95.575	98.869	85.156	101.69	87.622	75.181	70.041	70.279	72.062	75.874
ACTR3B	6180603	78.173	75.671	80.55	83.468	79.672	73.313	77.616	79.826	81.065	77.544	71.45	103.48	97.927	94.529	83.178	80.7	77.789	84.097	87.961	87.087	69.047	69.68	72.339	74.114	68.542	63.571
ACTR5	2690670	79.975	103.93	498.46	562.44	393.84	365.76	594.47	695.74	413.21	292.5	241.85	625.72	430.69	393.27	378.31	339.8	388.38	378.28	335.24	378.28	178.64	370.37	454.97	399.35	318.22	240.19
ACTR6	1580168	73.709	95.457	1229.2	1208.7	800.21	1266.4	1635.4	1524.1	1132.3	1724.6	1216.2	1589.6	1409.5	528.16	1588.2	1216.2	1789	1704.4	906.95	1062.7	886.66	887.22	1021.2	750.18	728.67	1841.2
ACTR8	270278	68.247	82.288	115.14	154.42	120.91	137.77	117.14	126.6	138.93	126.16	167.05	131.31	133.95	111.6	158.07	130.78	208.8	167.42	128.94	133.41	109.03	105.24	132.27	101.36	112.88	130.11
ACTRT1	2710368	112.9	122.8	102.22	118.02	110	105.66	152.5	122.22	172.65	166.74	109.36	129.28	153.76	139.73	144.06	109.58	100.15	141.27	194.07	186.49	107.58	110.4	120.68	114.57	157.43	132.25
ACVR1	6940360	90.322	197.55	1280	4908.5	2585.1	4954.5	3230.5	1690.1	2326.8	3221.9	3683.2	1938.1	3692.8	1917.1	3068.6	2878.2	5181.8	4493.4	3485.7	2551.4	2345.9	4725.3	2621.6	2931.2	1973.1	2930.2
ACVR1B	1410132	82.299	91.469	83.447	87.459	85.504	84.639	89.812	91.641	85.266	79.994	81.558	100.33	99.571	96.941	85.493	97.196	89.999	114.56	97.271	107.52	83.058	82.079	81.343	75.14	78.003	74.897
ACVR1B	2060615	88.775	81.224	90.706	93.706	83.437	89.752	102.87	86.734	89.435	84.572	74.834	100.13	103.76	108.12	98.678	83.261	109.63	106.67	99.972	102.85	81.28	102.28	80.211	82.036	80.749	83.262
ACVR1B	4570240	90.222	87.985	445.23	814.82	515.27	586.71	862.87	1297.1	1062.9	1663.3	776.03	896.32	887.09	425.53	758.23	779.35	3004.1	1441.2	516.85	733.69	897.78	699.03	581.92	561.59	852.74	1080.7
ACVR1B	6510717	75.797	85.805	79.057	88.413	75.61	82.802	78.92	83.163	85.188	80.521	70.149	89.443	88.99	84.233	99.313	89.381	92.442	102.27	91.178	88.623	73.073	79.258	72.705	61.222	64.822	71.559
ACVR1C	450064	81.047	85.717	88.721	87.623	78.335	97.827	89.873	89.095	80.036	74.98	79.415	95.873	115.2	84.068	81.748	83.385	81.482	99.903	83.548	96.235	81.862	69.386	71.991	93.425	74.116	128.75
ACVR2A	4260681	80.782	87.23	88.69	127.75	93.776	105.94	113.91	110.88	128.6	108.44	129.13	108.5	140.74	113.72	138.46	128.29	136.43	144.47	153.01	122.47	94.384	93.228	91.079	101.02	84.988	141.64
ACVR2A	4590349	123.28	133.05	202.65	589.59	563.69	557.82	560.73	364.01	657.98	450.39	648.21	222.07	491.63	330.35	542.35	644.73	525.31	827.66	885.32	565.38	377.01	343.96	355.35	568.58	306.59	818.56
ACVR2B	610564	76.293	77.735	100.71	93.816	85.417	101.3	93.48	100.08	95.625	83.131	71.91	106.51	119.23	118.19	82.261	82.9	84.47	76.534	103.11	81.355	70.841	98.031	69.869	92.92	82.447	92.877
ACVR2B	1450253	76.544	81.667	61.443	72.304	68.811	71.403	60.889	66.324	73.26	58.536	64.224	93.109	79.851	89.953	76.608	74.165	76.231	77.555	79.96	72.835	68.887	68.323	60.023	62.839	73.99	66.642
ACVRL1	4610746	76.939	85.089	455.41	290.53	476.74	302.82	316.83	214.5	186.03	142.92	162.99	194.49	253.16	244.41	224.71	180.36	231.72	303.38	238.24	275.96	143.15	146.39	155.18	164.69	294.71	150.64
ACY1	1400341	88.364	97.725	517.47	557.46	504.07	1489	1009.3	695.61	930.71	510.96	979.81	711.88	642.83	282.96	580	534.8	838.34	621.93	597.32	507.88	566.76	700.91	525.38	533.5	418.35	375.04
ACY3	1170228	76.407	76.579	73.099	93.013	72.219	151.2	139.39	1084.5	81.933	80.891	107.24	118.22	121.29	88.638	80.311	78.861	72.849	213.18	87.685	98.641	82.105	93.161	141.29	79.888	86.815	72.168
ACYP1	3440689	79.497	75.373	243.13	150.04	167.08	140.72	132.97	221.89	113.28	127.72	128.91	240.59	122.97	117.41	123.79	165	114.9	192.82	132.36	132.31	89.69	139.24	182.06	103.77	104.3	166.03
ACYP1	5910148	76.877	103.52	845.26	726.1	682.59	600.81	740.8	791.22	442.66	865.89	536.17	881.67	371.12	385.9	552.25	1025.3	431.06	929.99	461.62	575.29	267.39	539.6	1022.3	347.9	369.61	582
ACYP1	5960142	82.398	87.666	108.74	114.38	103.57	121.91	111.99	126.17	103.46	93.996	97.18	195.9	102.57	102.32	110.92	117.42	116.54	127.17	107.64	123.83	91.88	89.195	103.98	88.494	72.972	207.96
ACYP2	130367	75.51	82.212	91.835	105.86	85.831	95.239	108.78	94.142	91.993	96.994	92.912	124.47	103.74	103.78	92.594	97.296	110.38	120.66	103.16	114.54	94.264	96.439	94.665	77.645	81.072	80.475
ACYP2	5290672	72.434	83.476	296.83	288.96	168.76	312.49	471.73	487.56	362.19	536.98	485.78	520.78	290.62	203.57	293.38	429.12	288.54	440.93	204.37	250.42	688.63	402.32	341.76	212.83	239.9	174.86
ADA	7210192	79.269	84.919	771.59	245.92	509.26	380.44	243.36	468.73	206.94	147.06	151.96	797.09	431.35	231.23	351.89	325.16	338.15	476.17	281.12	365.73	276.21	207.18	608.69	159.94	186.83	537.31
ADAD1	3140326	63.423	79.067	76.06	67.882	70.751	67.478	76.519	73.29	68.33	69.077	60.548	88.037	88.684	74.789	72.024	70.281	72.298	76.822	74.444	73.716	63.011	67.738	61.581	67.124	63.588	65.902
ADAD2	3400424	73.978	77.278	80.569	81.362	76.732	77.967	70.723	72.955	67.918	79.182	73.876	101.14	87.341	90.431	73.949	69.251	75.813	90.662	81.564	78.907	64.536	69.678	63.776	66.587	63.927	70.384
ADAL	5910554	86.072	78.48	144.21	135.72	112.4	117.67	123.71	154.28	106.1	131.55	125.82	153.03	157.9	126.31	118.5	119.54	107.48	130.95	102.32	119.63	149.58	108.81	158.76	85.769	104.47	105.39
ADAM10	3130364	77.915	77.614	121.63	173.32	126.37	168.69	108.69	165.32	149.08	101.21	158.49	164.22	169.76	125.27	189.4	136.09	190.25	286.13	150.55	148.54	154.99	136.74	153.11	104.41	103.79	133.08
ADAM10	5290300	75.172	86.199	248.88	352.04	199.7	348.08	180.51	259.75	230.37	204.53	310.08	290.13	315.4	206.13	492.34	473.15	411.67	688.08	277.84	249.49	334.32	225.93	328.89	194.91	182.22	255.98
ADAM11	1260661	76.042	83.708	77.001	80.771	74.482	82.673	88.624	86.466	72.551	80.429	75.04	94.589	90.957	86.543	81.174	83.12	83.69	89.032	101.38	86.08	71.001	72.995	68.599	70.358	70.186	73.716
ADAM12	520689	83.102	77.983	88.255	99.044	114.67	80.372	80.13	92.416	71.219	77.497	70.732	117.17	105.8	91.372	80.126	83.745	85.986	110.02	94.929	98.051	72.277	70.479	74.052	63.229	76.208	73.12
ADAM12	6180392	65.922	85.815	78.251	118.8	101.41	91.24	75.355	92.683	78.831	82.963	81.364	119.43	112.98	93.228	91.568	104.93	98.103	107.2	95.726	133.86	80.261	81.152	82.514	64.731	73.64	69.146
ADAM12	6420692	70.41	81.608	67.745	71.024	67.231	68.196	86.858	70.992	70.941	65.646	65.387	93.812	78.45	77.43	64.003	71.262	69.795	79.859	68.931	75.939	65.599	70.176	67.269	61.519	62.047	64.156
ADAM15	1980553	73.892	70.525	423.24	1770.1	702.37	1520.4	2430.5	1017.8	1389.9	1248.2	1406.1	2808.7	1214.9	2402.6	1399.6	850.55	719.07	1091.6	726.13	1004.7	428.2	1458	1048.7	941.97	2486.3	845.83
ADAM15	3440452	103.2	371.44	3012.9	9862.4	4895.1	7532.8	13456	6623.5	6523.7	5869.4	6983	12446	6902.9	11791	18616	11516	10344	13099	6818.7	9197.1	1856.3	8496.2	6731.6	5754.8	11374	4045.2
ADAM15	3990626	75.665	83.121	99.897	118.77	94.102	106.84	128.73	183.28	116.55	136	96.02	156.46	136.72	112.1	133.96	110.75	127.33	132.55	119.56	130.69	153.97	99.891	95.218	90.248	95.529	127.91
ADAM15	6480131	82.65	81.599	122.6	457.19	136.79	375.32	405.08	199.33	340.81	381.53	362.71	843.02	335.17	453.37	402.18	505.16	269.89	385.26	279.49	289.96	163.99	360.37	287	252.72	550.54	300.41
ADAM17	5260546	124.46	503.73	589.67	770.09	878.93	400.33	899.24	634.48	499.28	517.72	657.3	921.02	687.34	848.07	863.57	801.18	485.64	796.63	709.25	989.75	311.25	675.45	515.02	713.69	844.02	738.89
ADAM17	5420762	83.308	80.862	105.01	154.99	98.079	124.16	96.799	98.453	133.95	147.5	121.68	170.81	157.26	120.95	167.99	184.25	133.2	202.24	128.22	117.41	97.025	153.46	139.21	127.97	125.87	136.32
ADAM18	6560010	86.73	83.696	81.749	79.4	79.923	83.525	81.151	82.249	81.293	74.208	67.747	92.95	92.133	83.458	92.028	95.967	93.031	91.284	101.24	86.286	70.773	58.108	65.121	67.972	75.149	72.481
ADAM19	4920692	66.784	77.903	80.11	90.636	79.066	80.611	87.997	81.405	81.419	75.341	70.162	94.028	91.817	78.151	66.489	78.996	89.978	93.947	82.734	89.508	63.144	78.594	79.099	71.98	67.085	74.424
ADAM19	5220341	89.708	82.663	82.603	83.927	76.087	79.174	87.214	85.176	78.454	70.643	64.488	106.5	97.875	88.383	69.649	75.986	82.468	109.51	92.42	109.22	65.263	68.349	71.625	59.876	70.167	60.554
ADAM19	6900209	84.557	115.07	2012.8	721.94	784.29	743.35	331.82	268.19	344.89	242.78	613.61	950.08	338.66	274.34	212.37	487.13	366.54	501.61	709.1	414.18	277.06	290.89	512.98	242.61	293.35	295.1
ADAM2	6110315	77.716	89.028	85.626	95.209	86.691	84.889	97.457	95.283	83.324	88.723	73.081	97.735	93.377	91.475	79.759	121.37	76.678	99.957	91.821	88.997	78.62	83.004	70.328	73.989	74.702	72.542
ADAM20	2320270	76.959	80.465	70.509	70.918	71.149	77.243	79.579	72.261	71.062	66.497	68.662	83.364	83.964	90.985	68.006	73.339	68.158	79.652	66.405	74.903	64.475	67.715	67.485	71.248	66.252	67.313
ADAM21	2690368	82.349	90.48	90.112	93.565	96.458	89.858	89.228	128.39	80.023	81.302	82.548	98.906	95.108	93.222	80.154	87.79	90.758	105.49	94.026	88.923	71.809	77.409	75.524	69.627	81.441	68.122
ADAM22	1470039	76.056	80.451	127.56	96.224	81.49	82.028	97.518	77.218	73.265	70.269	81.923	112.47	119.61	82.869	78.927	85.146	80.014	103.76	122.18	92.956	67.061	69.327	86.763	71.54	74.813	69.751
ADAM22	2490255	73.635	76.18	80.437	78.594	71.484	68.262	68.356	80.723	71.974	67.782	58.671	91.545	92.798	85.225	77.36	67.491	82.185	73.774	76.585	78.418	62.103	66.557	63.393	60.697	61.475	66.944
ADAM22	7400600	66.892	69.284	74.454	85.441	61.353	72.621	66.673	70.026	70.203	63.764	89.109	108.46	98.822	91.176	65.594	76.722	68.42	86.39	84.24	81.793	70.265	70.896	68.475	70.013	66.549	81.943
ADAM23	110731	80.872	77.666	160.84	100.22	102.93	77.067	86.801	104.62	81.235	85.206	92.242	156.55	112.09	107.44	95.875	80.905	98.499	123.19	114.37	107.31	79.37	73.396	914.85	81.59	83.437	1415.5
ADAM28	290451	74.778	75.658	81.105	122.16	100.62	168.93	111.09	85.749	109.29	93.35	87.013	139.12	121.17	180.36	112.28	108.61	99.58	124.76	140.89	136.56	125.74	94.456	113.01	84.293	143.99	86.715
ADAM28	6180491	71.36	73.582	78.53	86.533	76.865	106.92	93.861	82.976	103	92.4	77.917	106.61	98.732	124.12	98.726	87.415	94.232	123.26	104.89	114.46	92.998	81.308	111.35	79.83	106.75	77.182
ADAM28	7330333	67.683	70.574	66.526	115.44	91.662	243.41	88.201	106.29	148.02	93.516	85.773	118.8	119.49	100.49	128.51	119.45	108.07	171.47	124.38	157.34	142.32	78.566	156.81	84.034	104.02	83.133
ADAM29	1770672	72.21	80.466	84.547	92.871	84.216	73.106	83.354	86.283	73.532	68.998	76.322	93.924	80.705	88.074	94.883	93.49	73.729	83.338	88.529	90.929	67.412	73.416	71.467	62.61	69.268	67.239
ADAM30	830601	76.073	78.517	81.118	82.412	78.998	76.141	90.545	79.72	75.59	78.038	66.448	99.723	98.744	100.15	75.73	77.917	82.005	88.084	96.07	94.466	68.843	73.469	73.719	68.961	67.024	63.379
ADAM32	4760554	81.767	73.743	72.67	86.093	75.27	79.275	76.195	82.902	73.333	68.595	69.135	90.383	88.51	77.653	73.906	74.735	72.58	77.205	92.384	85.345	67.646	73.581	60.815	72.975	67.087	68.293
ADAM32	5050328	79.117	81.687	98.298	78.869	77.478	97.878	86.799	88.7	74.94	75.656	83.172	112.3	245.63	100.56	88.598	84.508	87.135	102.97	118.56	102.23	73.608	70.969	75.309	70.764	81.039	61.248
ADAM32	5860541	81.901	84.901	92.334	82.076	80.403	76.36	74.576	76.836	74.735	66.821	64.505	106.46	208.93	96.572	82.012	86.305	95.465	93.941	102.25	88.901	72.478	72.345	76.564	68.762	76.034	70.268
ADAM32	6450164	70.832	70.073	75.527	75.216	76.016	75.002	74.606	87.225	73.711	62.254	68.367	88.591	121.06	63.852	66.518	66.343	77.416	83.744	70.12	85.862	60.545	66.42	62.665	68.954	59.375	68.579
ADAM33	1440224	87.75	95.746	85.599	109.76	86.753	88.544	94.399	99.586	97.013	84.853	87.021	108.51	98.556	100.33	87.175	99.876	88.631	111.17	99.857	102.35	82.879	75.211	79.716	74.142	75.212	81.637
ADAM33	3420025	88.255	86.777	92.978	92.112	90.393	86.538	83.658	88.2	87.465	90.504	82.347	104.19	103.75	96.117	77.425	87.122	79.41	92.795	111.07	92.781	73.497	72.564	76.441	73.123	76.728	71.371
ADAM3A	1170390	78.431	76.77	72.337	74.704	65.997	67.4	68.211	67.006	72.142	63.495	66.537	82.346	69.578	69.668	70.091	63.946	63.915	63.776	79.576	76.334	63.714	60.423	61.605	58.385	64.472	61.083
ADAM3A	1430241	80.416	87.566	86.952	75.731	76.812	79.695	79.184	74.827	81.813	72.164	67.944	97.496	91.356	94.959	82.487	77.185	83.017	79.308	91.123	90.276	66.625	71.271	69.6	69.352	78.358	71.708
ADAM3A	4150292	83.628	78.082	70.82	71.028	73.353	70.721	74.399	76.354	67.088	66.795	58.921	82.354	95.251	69.218	72.23	71.137	69.713	75.458	76.757	77.433	64.81	69.783	66.391	59.51	64.254	63.191
ADAM5	1770082	79.246	77.103	75.004	85.405	89.763	76.615	73.277	80.427	76.45	72.673	67.036	89.233	78.911	76.951	68.545	72.673	87.981	78.757	82.135	85.291	65.941	74.064	75.144	67.659	72.993	63.305
ADAM5	3850379	84.798	79.632	77.384	82.927	69.857	76.895	75.645	72.918	74.384	68.159	72.136	78.996	77.884	86.853	63.692	74.348	83.2	79.041	79.94	78.631	62.684	66.301	77.414	73.082	66.849	73.439
ADAM5P	540195	77.126	77.101	70.814	72.406	68.399	77.228	69.48	73.899	73.462	71.418	63.212	87.412	82.419	79.554	78.843	74.838	74.508	97.97	80.635	80.01	62.855	60.158	66.103	58.215	67.037	69.485
ADAM6	6480634	76.296	75.112	85.186	86.258	75.881	82.31	86.717	85.842	79.83	74.596	68.166	104.72	92.455	98.878	69.375	89.705	76.888	93.887	90.038	87.753	73.975	74.022	68.877	68.885	69.162	66.817
ADAM6	7040601	79.775	84.538	69.566	84.174	85.973	92.821	83.605	78.997	81.536	76.219	84.584	93.528	97.926	86.533	82.624	80.97	84.226	96.163	92.079	81.018	72.215	66.942	71.339	69.728	66.326	64.171
ADAM7	1260424	79.615	94.782	113.57	92.825	100.99	143.39	126.51	245.34	96.541	101.13	84.227	146.59	131.06	110.96	117.83	98.089	112.07	120.8	114.75	155.27	121.36	81.547	103.22	118.8	165.04	89.121
ADAM8	780725	81.085	78.443	388.94	829.81	1450.8	1624.8	1482.4	254.39	555.12	246.88	384.59	1509.4	805.04	352.7	470.95	211.83	377.42	318.29	515.88	566.92	254.38	550.52	523.57	276.98	847.32	156.28
ADAM9	2940730	77.802	78.371	123.13	297.12	146.62	170.01	174.3	108.77	178.35	123.21	123.48	337.57	177.49	194.14	164.3	270.44	133.44	294.81	174.09	170.27	105.11	345.89	180.93	123.09	156.08	130.75
ADAMDEC1	1690192	87.78	82.92	115.68	131.85	94.585	267.14	80.06	417.27	134.83	110.47	130.05	149.68	244.3	103.96	296.1	167.5	267.55	534.47	94.598	340.92	293.3	82.829	147.27	139.28	78.491	121.12
ADAMDEC1	2470184	78.75	105.24	534.85	411.75	214.41	1735.6	198.83	1816.2	528.07	339.79	410.96	392.69	1264	240.65	944.65	387.64	805.85	1951.2	131.52	1450.5	1805.9	160.6	756.37	660.1	162.89	446.46
ADAMTS1	6900086	76.14	81.64	275.55	569.81	681.02	375.51	1365.4	200.08	748.06	353.87	254.53	944.59	429.38	297.94	198.02	493.46	591.51	1039.3	287.9	421.19	216.71	348.42	414.67	752.16	302.52	371.37
ADAMTS10	840370	81.044	73.001	71.558	82.221	78.621	77.673	83.583	88.786	75.754	70.483	75.129	96.383	89.051	86.456	88.61	89.787	78.922	81.959	85.242	79.538	65.591	72.615	76.563	70.622	76.799	72.097
ADAMTS12	4060682	72.92	80.454	78.533	80.023	72.296	69.922	76.35	80.184	65.958	71.882	62.024	95.281	79.704	79.018	78.017	79.957	76.773	80.828	86.709	81.728	59.799	68.873	66.975	60.988	70.388	67.685
ADAMTS13	1030253	71.081	78.462	67.809	79.873	71.279	63.541	69.994	68.067	73.71	66.389	69.067	100.96	82.739	75.172	72.432	73.869	82.584	76.637	82.763	82.658	65.963	62.321	69.814	64.72	63.763	66.511
ADAMTS13	1240470	71.177	74.436	81.203	76.755	71.046	77.298	74.071	74.492	73.873	67.512	58.983	81.579	83.006	71.427	59.405	67.465	75.223	74.43	76.704	86.301	62.608	67.348	65.08	61.962	76.81	72.527
ADAMTS13	4200735	73.161	86.035	86.629	96.802	94.982	85.141	102.58	95.306	106.67	87.308	91.457	134.05	109.29	121.26	90.663	113.49	101.65	133.65	116.6	127.35	85.764	87.506	89.421	79.981	87.442	89.283
ADAMTS14	2000538	98.145	97.37	92.247	92.192	95.095	91.704	88.024	97.3	89.647	81.627	71.866	100.38	109.65	101.2	82.453	83.398	94.303	103.36	107.04	96.5	81.754	78.211	77.367	75.507	74.161	75.985
ADAMTS14	4230341	78.726	80.31	74.923	83.338	70.715	66.706	77.352	70.151	75.601	78.565	66.38	92.649	93.427	82.592	71.896	77.957	74.419	88.881	77.473	79.992	59.956	62.902	63.222	63.539	60.864	55.005
ADAMTS14	7610372	74.084	78.104	70.9	86.164	92.42	79.409	83.813	84.498	64.952	74.649	86.42	101.14	102.42	86.25	72.281	83.072	79.23	94.487	123.11	99.049	65.237	78.598	89.087	66.759	70.811	80.413
ADAMTS15	6520458	80.51	71.581	70.123	63.037	79.722	63.147	72.626	74.214	67.169	68.811	65.752	81.82	87.159	79.926	81.933	79.781	87.053	73.698	88.104	83.209	63.589	62.967	67.928	66.446	62.967	68.884
ADAMTS16	7320519	77.317	74.247	79.542	74.902	81.181	78.911	86.74	81.957	78.648	75.988	72.591	102.77	98.095	91.512	79.951	79.661	79.12	93.319	83.81	86.869	71.431	77.818	69.296	66.582	69.748	68.447
ADAMTS17	1570435	87.599	90.03	92.012	97.468	81.177	88.56	100.81	100.81	94.537	81.963	77.075	123.36	132.98	97.088	105.81	102.91	100.6	115.83	114.01	109.95	87.408	77.23	82.436	80.256	83.911	87.731
ADAMTS18	2030487	75.578	80.711	82.367	84.21	72.108	89.253	84.754	86.794	77.986	81.012	77.348	92.824	85.668	89.194	84.769	86.142	88.619	93.444	89.714	98.26	74.328	76.51	74.425	64.066	68.177	68.584
ADAMTS18	3290133	79.591	78.757	248.52	100.79	78.748	72.059	209	86.155	79.992	79.96	121.82	88.982	96.592	119.82	82.257	76.737	111.12	98.308	199.58	124.36	76.304	68.98	107.85	77.717	72.521	85.909
ADAMTS19	70487	104.32	107.06	299.96	106.4	99.723	104.37	185.55	106.7	102.19	91.569	89.519	136.65	146.92	124.58	129.94	135.39	145.24	94.136	109.28	117.6	82.739	89.393	388.34	76.366	82.19	83.06
ADAMTS2	3400600	80.28	78.285	123.88	133.58	201.54	120.63	105.05	124.05	90.006	87.51	131.62	134.41	160.7	104.72	94.149	99.324	117.06	131.67	137.61	131.82	78.058	72.13	104.93	89.838	92.43	72.612
ADAMTS2	7150609	78.309	77.722	103.07	122.13	118.77	114.05	94.956	86.602	81.218	74.464	78.423	104.82	106.96	102.75	77.216	100.86	86.82	85.956	89.713	86.719	71.512	71.748	72.152	69.863	80.56	73.764
ADAMTS20	2650592	78.068	76.972	84.811	82.779	70.101	73.443	72.624	73.937	86.706	62.943	65.245	87.056	81.602	76.594	74.795	74.1	79.86	79.404	90.407	88.421	69.957	62.08	65.555	63.844	59.892	67.813
ADAMTS20	4010035	81.658	74.209	79.48	79.383	82.18	84.855	76.102	71.684	76.785	70.693	64.403	82.631	88.159	79.533	73.501	76.433	85.981	85.256	82.901	90.611	67.744	66.759	72.087	59.948	67.597	73.348
ADAMTS20	4060747	68.708	69.854	67.895	75.874	67.614	73.5	77.754	68.078	68.212	64.839	61.882	86.446	85.64	75.521	68.256	69.513	66.13	75.017	77.869	71.76	65.009	66.291	62.047	67.431	72.699	59.466
ADAMTS3	2120364	78.596	74.556	106.59	141.58	185.44	85.861	108.46	78.955	85.462	131	107.37	204.76	152.21	150.36	90.763	149.83	86.934	176.38	90.727	99.359	106.95	108.2	93.2	100.13	83.178	75.029
ADAMTS4	1660497	162.87	171.24	130.59	116.08	176.86	123.3	96.783	298.66	89.664	92.26	109.14	122.37	120.53	107.24	166.47	145.59	141.96	147.1	114.49	133.66	121.82	103.22	111.31	108.91	103.53	99.739
ADAMTS5	6180332	70.004	79.226	99.249	340.68	157.38	130.64	90.743	154.54	138.8	101.41	172.56	174.13	188	157.01	116.5	135.13	163.52	362.94	210.96	188.78	86.059	121.04	139.09	96.498	80.994	95.158
ADAMTS6	20100	71.792	76.604	92.363	113.04	115.21	89.423	115.51	94.41	90.702	83.32	98.633	121.6	106.92	99.729	88.498	93.605	79.959	111.36	126.97	109.08	82.824	75.465	97.542	71.69	76.552	80.496
ADAMTS7	3440451	70.22	77.769	253.16	136.44	151.8	131.79	121.29	107.68	89.721	79.54	112.49	101.31	136.53	88.266	90.822	94.351	92.972	114.63	102.9	89.984	68.22	81.26	79.368	77.97	79.453	94.279
ADAMTS8	2480239	79.186	71.113	81.262	85.223	115.83	196.51	132.03	89.115	148.73	179.77	76.393	135.91	124.13	122.48	143.8	115.4	143.92	124.99	81.208	312.78	83.074	125.64	81.46	190.48	162.37	124.75
ADAMTS9	1570382	88.244	87.395	403.32	276.19	340.06	273.56	198.49	241.33	225.58	160.61	232.52	232.48	324.75	207.03	225.41	343.22	384.78	472.57	264.06	235.49	128.8	129.49	207.57	223.35	135.39	219.17
ADAMTSL1	580747	77.838	77.924	78.617	81.999	78.402	75.793	77.703	75.892	70.791	84.096	71.586	93.167	86.622	96.49	75.11	74.378	80.438	87.999	88.132	88.661	68.879	72.385	66.566	69.11	68.562	70.242
ADAMTSL1	2470044	81.521	79.128	104.73	74.942	72.972	67.363	76.261	66.567	81.296	65.166	67.723	94.144	88.739	80.459	62.97	66.042	81.349	79.382	85.029	79.723	64.782	67.537	63.124	60.444	65.198	76.631
ADAMTSL1	3140368	79.286	77.47	94.519	86.3	87.662	77.842	81.307	93.564	78.598	73.315	68.915	108.13	96.01	102.21	80.308	103.88	95.236	105.68	110.86	99.085	72.22	72.829	90.531	71.384	72.973	71.327
ADAMTSL1	5890326	77.967	85.265	161.4	111.88	115.49	98.582	96.429	97.278	93.836	88.934	97.242	132.72	117.04	93.975	99.428	157.91	97.373	142.4	141.3	115.17	88.53	79.458	117	85.918	90.508	90.173
ADAMTSL1	6180209	68.086	79.863	89.238	79.42	75.14	74.075	66.179	73.223	67.818	64.654	70.145	78.952	84.957	78.084	63.659	69.331	68.418	78.091	69.234	78.691	74.103	61.568	67.386	64.178	61.077	51.951
ADAMTSL2	4810575	87.992	225.73	6133.9	4290.6	2432.8	2877.7	1443.7	696.87	1698.3	2033.4	2912.2	327.64	1485.6	2383.6	1611.8	698.65	2937.1	1954.8	3922.3	1901.7	408.58	629.11	2579	1426.9	1499.8	446.85
ADAMTSL3	6280286	70.721	78.932	99.098	101.39	90.75	115.55	107.65	99.268	99.887	97.268	96.17	102.97	101.7	88.013	98.3	106.29	97.128	122.75	152.88	131.91	83.349	97.432	131.83	102.77	75.661	89.267
ADAMTSL4	10286	77.898	79.708	102.3	196.68	321.23	167.94	136.37	143.76	172.34	107.75	122.17	159.12	210.66	145.62	216.37	186.21	189.82	317.08	124.87	138.97	112.33	105.9	128.48	113.99	230.93	105.3
ADAMTSL4	780315	83.942	76.883	82.321	116.77	95.55	94.055	102.36	81.279	88.343	67.281	75.144	109.68	110.13	78.585	87.718	86.735	99.414	100.87	93.393	91.755	74.646	76.872	72.398	76.525	95.827	81.765
ADAMTSL4	780678	84.313	103.88	147.35	225.39	412.26	204.14	173.6	184.94	156.99	135.75	120.99	181.52	290.34	168.95	225.6	206.35	195.4	341.35	161.72	171.17	129.92	111.52	145.81	105.26	359.37	100.69
ADAMTSL5	3460356	73.726	86.914	78.603	122.12	124.64	94.854	153.4	90.805	100.73	80.825	119.1	149.98	105.51	96.133	109.84	136.11	137.79	139.28	134.97	98.825	88.583	78.759	91.914	89.498	96.344	111.51
ADAR	2900450	103.95	153.51	2977.2	4681.7	4467	5549.2	8222.5	6683.3	4283.8	2702.1	4397	7290.3	4950.5	2486	7027.9	7158.5	6485	7657.9	4106	5612.1	3198.7	7915.8	5362.3	6037.6	4091.5	3902
ADAR	5130612	70.897	83.364	73.089	86.523	78.636	69.02	76.64	79.585	80.33	63.478	75.715	96.459	94.335	78.128	74.896	88.89	81.245	92.88	75.082	91.615	70.778	83.968	83.827	65.128	64.884	71.254
ADAR	5490433	83.546	91.996	814.62	1395.6	885.47	1504.3	2163.6	1244.7	1256.7	743.17	1114.8	2182.2	1124.5	740.4	1479.4	2291.6	2056.8	1531.2	1205.2	1293.3	596.7	2332.9	1366.3	1431.4	1192	957.39
ADARB1	2320228	74.143	80.603	76.784	100.66	84.372	67.097	70.781	87.611	98.018	88.137	94.671	127.65	100.05	109.18	80.655	102.46	80.11	121.39	103.7	100.72	74.402	81.425	91.624	77.135	76.85	77.077
ADARB1	4760079	79.939	83.788	114.53	384.9	190.2	133.65	217.49	162.73	287.91	231.81	367.87	275.55	249.02	275.19	255.77	217.68	310.22	494.51	593.36	291.72	183.66	200.91	370.8	283.39	239.24	142.13
ADARB1	6520072	72.448	72.433	84.156	96.165	88.077	72.096	91.877	81.099	85.944	74.523	83.814	130.44	99.572	100.96	93.648	96.082	86.936	93.326	98.671	99.524	73.834	74.383	78.116	76.781	79.31	82.434
ADARB1	7330097	84.309	108.96	558.63	2477.7	1710.1	619.01	1490.7	822.13	1444.4	1189.6	2150.9	1275.9	1589.3	1759.1	1457.1	1235.7	1634.5	3226.6	4604.9	2191.4	801.91	801.19	1942.6	2048.2	1618.4	535.19
ADARB2	6110519	73.345	70.305	72.352	79.924	85.418	82.723	75.682	81.379	73.287	76.301	76.554	101.42	102.26	80.852	72.916	71.706	84.635	84.335	80.026	77.521	77.159	75.963	67.846	69.534	78.153	70.81
ADAT1	1710204	75.659	83.212	428.07	579.25	504.41	598.95	1324.4	909.58	663.45	819.72	903.54	519.79	506.02	376.61	366.29	579.96	824.12	521.76	550.18	405.09	329.31	885.35	696.49	601.9	342.67	329.67
ADAT3	2230253	81.79	87.809	272.63	268.1	205.64	239.42	869.57	321.38	199.4	225.49	323.11	227.98	303.57	283.61	156.36	173.72	193.06	151.75	184.98	231.28	176.33	212.08	176.47	126	229.31	196.71
ADC	130707	85.958	85.94	116.36	204.77	185.8	157.21	280.24	184.41	149.46	269.91	226.44	205.22	260.53	165.07	167.93	161.4	199.98	196.28	287.36	209.05	180.42	121.36	133.07	148.25	212.95	84.496
ADCK1	7610328	77.203	88.18	331.84	381.49	365.3	280.22	523.06	410.44	296.1	283.21	391.94	257.97	380.4	338.51	228.34	290.09	255.91	261.85	313.34	391.72	204.53	299.78	302.42	291.77	424.09	326.56
ADCK2	1780647	79.505	90.619	833.73	1188.8	1304.9	1025	1527.5	1552.6	1087.7	846.62	1479.2	1059.4	1178.4	762.36	1671.7	1397.1	1224.6	1182	831.94	1700.4	564.45	809.5	1124.3	749.16	793.39	801.41
ADCK4	4290053	68.819	74.364	433.1	444.97	448.89	425.24	341.69	230.12	609.78	349.82	329.39	416.86	346.09	306.05	195.22	577.06	233.64	244.46	302.73	292.99	207.24	357.97	236.86	378.32	248.35	396.67
ADCK5	2480709	86.385	81.527	148.3	323.47	226.22	243.64	465.77	279.24	176.8	141.52	259.4	218.54	320.44	195.38	160.96	358.53	313.42	186.92	254.88	288.78	113.54	330.29	198.34	442.58	235.01	161.77
ADCY1	580561	87.869	82.575	113.62	163.34	157.89	110.08	233.77	126.22	137.46	105.94	296.02	230.78	115.73	119.84	112.58	69.261	138.88	135.65	125.85	118.69	99.799	96.507	196.25	162.43	133.79	76.52
ADCY1	610592	81.835	82.77	76.715	97.797	96.268	81.128	107.58	88.122	85.292	75.518	100.43	108.59	95.889	87.884	97.925	91.298	104.58	101.98	107.52	93.705	77.325	73.887	88.899	84.007	78.436	70.436
ADCY2	2970288	82.578	73.246	116.85	146.8	157.47	118.99	153.4	167.93	134.32	111.84	146.81	166.46	161.94	119	107.04	118.49	159.55	159.59	135.19	131.79	125.83	125.03	122.48	111.3	136.91	141.28
ADCY3	3800050	86.125	196.93	1893.9	3238.2	3352.2	2740.4	2482	1749.6	2296.5	2557.5	2641.5	5760.4	3507.9	2461.5	4132.7	4353.3	6210.9	4292.5	2026.9	3813.9	1567.8	1587.2	2702.2	2055.9	3607.6	6573.4
ADCY4	6330224	67.929	69.414	322.75	151.47	288.27	146.68	178.91	242.14	136.08	161.86	251.71	155.61	169.23	191.63	191.36	188.38	183.71	254.64	280.82	323.22	128.67	152	163.63	175.78	180.79	108.59
ADCY5	1030187	76.264	72.641	68.817	72.613	68.279	71.501	83.951	81.54	65.409	68.787	72.274	80.098	81.571	79.387	73.707	71.523	89.714	64.677	84.222	92.644	66.838	61.118	60.757	61.901	60.287	61.445
ADCY6	2190463	77.123	75.911	183.41	267.99	236.63	260.44	415.55	348.63	249.74	267.14	333.41	233.76	229.82	147.45	223.88	193.69	252.32	326.56	254.47	166.3	152.38	216.64	216.05	174.2	248.38	106.17
ADCY6	3120600	73.631	85.7	370.99	487.69	531.67	409.62	804.55	636.52	333.35	405.94	554.05	421.64	346.25	253.22	413.22	304.69	456.58	625.06	404.82	292.71	248.3	346.46	313.75	260.2	458.93	124.3
ADCY7	50735	97.258	96.718	120.56	224.27	172.8	173.3	245.31	174.34	299.22	131.63	185.17	263.62	252.63	143.16	162.08	156.74	237.74	251.21	207.59	192.02	141.33	231.09	149	135.14	191.72	122.82
ADCY8	5310431	80.046	78.813	79.347	81.45	80.129	81.048	99.354	82.545	84.159	70.365	91.431	94.967	90.121	80.897	75.784	75.565	74.003	98.48	85.101	67.984	64.925	68.728	71.026	74.144	63.518	76.008
ADCY9	3060100	73.766	76.038	118.8	401.14	284.39	274.52	1317.4	228.52	581.35	914.27	424.82	391.65	386.1	487.75	413.25	245.71	561.81	345.24	275.08	286.45	302.61	391.92	232.77	529.59	598.84	251.03
ADCYAP1	3060064	76.148	77.744	99	108.67	103.88	103.84	108.21	107.4	110.53	107.67	96.214	145.26	120.52	97.571	87.988	105.85	120.5	119.15	116.55	111.09	88.047	109.28	100.98	86.944	116.6	100.69
ADCYAP1R1	7100020	82.788	74.778	91.313	77.883	76.707	79.92	83.961	82.443	64.842	75.254	61.118	92.236	104.75	87.956	66.843	66.69	70.131	87.306	86.29	80.506	73.735	60.995	66.252	67.678	57.326	62.829
ADD1	1230289	70.254	76.461	277.57	350.51	482.84	476.41	872.97	303.97	391.33	310.91	391.46	466.01	352.67	370.42	211.28	189.32	186.97	266.85	311.71	252.93	234.16	299.07	286.18	243.72	276.91	224
ADD1	5900685	166.76	1568.6	5739.6	6963.8	8055.2	8663.7	16843	3654.9	7585.8	5216	6726.9	9505.3	6481.5	6103.1	6978.2	7235.5	5617.2	7215.1	6828.3	6475.7	4380.8	4816.6	5516.4	4812.3	5707.2	3383.8
ADD2	2600609	76.683	82.458	75.966	76.56	65.587	71.288	69.751	70.14	73.938	66.803	63.596	94.408	80.603	78.489	80.835	80.4	74.048	89.048	82.893	91.481	64.728	71.641	73.941	67.29	64.617	65.704
ADD2	2630021	86.516	80.888	76.182	82.761	75.596	81.647	73.657	74.849	84.842	76.628	76.117	100.79	84.84	82.836	67.882	71.637	74.672	88.908	88.933	88.005	67.473	65.047	62.381	61.719	67.086	66.341
ADD2	6040601	70.274	83.55	77.914	82.866	76.491	75.022	80.104	73.929	73.736	69.021	67.538	104.37	81.484	80.16	59.043	69.31	71.33	81.111	81.617	84.608	67.424	71.102	64.41	59.31	65.518	67.006
ADD2	6250193	70.804	88.142	121.23	84.247	79.245	93.374	81.037	93.94	91.238	73.976	77.008	140.41	98.738	84.201	98.777	90.781	82.47	100.19	101.5	90.478	71.169	79.521	84.467	77.004	76.573	78.563
ADD3	730747	69.358	79.095	78.584	78.199	69.243	71.668	75.71	70.438	72.314	65.686	67.771	97.397	96.718	79.56	72.553	77.787	87.501	90.133	89.395	99.978	65.721	67.028	74.019	66.932	71.445	62.16
ADD3	1010477	72.571	79.701	716.56	335.72	153.73	1057.1	792.79	258.43	1079.1	154.76	243.5	561.14	537.21	303.39	559.9	601.36	363.44	425.85	319.33	392.77	273.63	135.55	1981.5	913.24	318.87	831.73
ADD3	1990468	121.19	363.25	4956.4	3318.1	2103	5231.1	5897.8	1641.7	5076.6	1166.3	2405.7	4354.2	3480.3	1986.3	2713.1	2050	1847.6	3393.3	3491.9	2380.3	2847	658.64	7561.2	4053.1	2364.1	4262.7
ADD3	3420747	80.389	76.883	345.35	330.95	123.68	479.18	324.64	133.47	578.97	165.72	206.53	442.22	367.72	268.91	364.84	444.55	377.64	527.03	487.65	407.04	185.28	125.54	854.99	425.51	255.53	465.87
ADFP	460204	89.627	126.56	5598	4700.6	5009.3	2371	961.25	2008.7	749.18	540.06	916.73	3250.5	3317.1	1404.6	2931.9	2610.5	2829.6	4525.3	517.57	1586.4	963.48	18376	3769.1	2232.2	1665.1	1284.3
ADFP	1400446	86.009	92.252	1470.9	889.4	1102.3	522.38	263.77	347.27	182.19	157.15	239.46	630.94	612.42	361.53	497.64	518.8	603.6	790.72	195.42	337.34	168.03	4539.6	663.99	536.62	328.49	285.55
ADH1A	3370347	79.837	134.25	100.44	168.66	163.09	556.51	626.39	117.95	12236	1468	104.34	713.54	189.11	237.85	1935.6	268.18	1113.8	1147.7	120.97	1540.2	437.31	287.9	2875.4	1089.7	388.28	447.4
ADH1B	2490612	87.521	122.38	83.521	89.727	84.518	205.15	136.33	78.626	291.61	306.71	71.51	100.48	119.94	130.13	248.98	120.8	286.53	111.65	94.007	421.5	133.49	127.15	77.225	397.66	167.43	187.16
ADH1C	1510750	70.542	73.325	90.321	100.09	85.867	132.64	302.8	74.989	6229.9	502.39	73.295	343.26	95.502	85.665	939.45	76.111	162.06	626.77	103.9	298.38	110.8	76.318	1677.5	134.33	86.264	101.06
ADH4	5490382	76.508	72.291	120.93	242.12	246.88	144.41	331.82	87.64	135.83	118.38	174.23	179.41	170.46	314.42	124.9	115.69	128.08	147.62	164.35	216.21	94.54	136.09	141.93	213.52	233.01	329.05
ADH4	7550632	75.588	84.385	79.439	80.306	77.69	84.102	80.928	77.598	82.253	74.134	78.211	98.323	97.541	80.948	72.174	82.621	67.985	78.732	77.679	87.791	65.938	66.611	76.628	70.058	71.348	69.069
ADH5	1470035	72.7	74.21	107.47	150.22	95.592	125.15	115.95	140.04	140.72	164.61	141.85	141.43	122.1	110.48	118.54	124.71	165.36	212.11	145.45	145.77	111.57	103.24	160.09	168.17	138.39	108.19
ADH6	3800368	92.028	81.791	96.422	82.02	86.493	89.789	92.807	89.872	103.6	99.223	79.299	112.01	113.98	101.9	79.673	74.222	74.398	97.286	102.9	90.93	76.082	77.87	122.78	81.809	74.253	80.57
ADH7	3520709	79.514	83.634	101.76	98.591	87.871	72.207	79.923	75.922	90.162	76.49	167.27	262.59	91.049	86.428	80.419	70.561	71.516	79.058	88.014	166.13	72.238	82.642	75.267	77.191	68.411	11232
ADHFE1	2760121	87.7	93.021	105.55	163.45	162.07	226.23	477.36	102.44	239.51	208.83	171.32	118.81	207.36	145.37	153.06	315.24	156.9	225.06	215.18	212.58	174.51	159.25	239.72	494.85	269.62	140.05
ADHFE1	3890598	74.24	76.255	88.709	109.17	96.912	137.66	247.41	85.355	151.91	136.77	112.17	102.45	143.47	120.75	110.23	165.66	98.539	111.55	134.27	137.62	124.59	124.95	154.14	176.78	119.89	104.09
ADI1	6620278	66.2	88.552	1016.9	1211.5	837.97	2481.5	2785.5	1229.4	2077.1	3106	1942.5	1076	1148.9	916.2	497.14	828.41	811.5	892.7	897.48	937.53	1464.6	1321.5	948.51	1466.4	1185.3	1118.7
ADIG	3800722	86.555	76.204	85.792	82.34	81.441	90.299	84.148	88.618	69.747	72.957	74.224	100.15	107.04	107.07	91.214	69.863	90.201	93.878	94.781	103.17	67.631	73.999	64.577	62.022	79.312	71.911
ADIPOQ	4200471	74.592	86.879	82.798	83.81	71.79	70.534	80.652	74.976	72.512	66.722	73.98	119.39	116.6	157.12	112.18	96.923	94.422	109.23	123.97	125.93	66.616	70.823	79.843	76.448	72.536	74.378
ADIPOR1	3460201	75.304	110.11	1251.6	1369.1	1264.8	2321.3	2218.4	2053.6	1843.3	1165.8	2043.2	2641.6	3577.7	733.68	1599.8	1303.3	1995.6	2149.7	1220.1	912.97	1192.2	1761.1	2025.6	1550.7	1773.2	2147.2
ADIPOR1	6100767	86.026	102.42	1243.7	1258	1477.8	2146.9	2403.5	2208.6	1427.6	939.42	1809.2	2025.9	2004.4	535.86	1871.9	1845	2961.5	2348.2	1101.2	966.48	870.53	1510.6	1546.8	1355.2	1223.2	1678.3
ADIPOR2	6960685	77.273	83.734	883.85	826.06	822.96	1330.7	983.42	1662.1	763.02	722.44	795.32	1214.9	849.32	446.75	1125.5	1444	1093	1383.6	655.43	695.54	442.92	525.97	604.47	681.06	606.79	1319.7
ADK	1030241	80.802	145.74	868.04	691.6	537.88	683.68	1449.1	739.91	1018.9	544.7	819.3	2128.3	934.85	422.58	901.57	1687.9	1682.4	2920	727.85	898.11	1043.8	1485.8	677.19	1223.6	605.84	616.25
ADK	3130450	70.829	82.155	82.628	88.654	67.688	75.921	73.095	70.322	106.27	77.03	78.808	125.69	90.135	85.752	100.3	145.3	116.43	242.23	76.772	99.55	70.626	95.845	82.559	105.74	70.719	73.035
ADK	7100414	81.117	84.893	93.198	102.82	91.42	93.941	125.34	79.356	126.31	103.39	104.59	178.81	130.72	99.581	77.008	79.519	109.64	127.85	94.429	94.2	140.76	108.76	76.014	100.04	94.625	75.767
ADK	7550161	74.691	79.948	98.082	166.6	85.464	89.659	123.15	83.482	172.03	151.23	117.05	287.55	118.86	106.84	120.27	189.87	211.33	319.37	134.68	112.69	146.56	189.78	141.78	140.02	93.098	134.2
ADM	5670465	104.72	141.84	6781.2	21865	5116.9	7328.7	1753.4	2122	1131.4	1156.6	13921	7135.6	4860.4	2510.3	2671.1	18937	7131	12845	689.57	3931.5	884.64	4918.3	1753.5	2037.4	1676.3	12280
ADM2	2970452	87.545	83.896	160.8	242.63	242.97	632.51	284.24	447.62	452.61	238.91	201.17	304.81	414.76	180.08	576.84	554.73	663.52	827.82	871.93	290.71	374.21	353.51	371.05	362.27	208.47	440.42
ADNP	360678	81.934	95.049	850.28	1183.4	604.5	858.93	1074.3	1094.2	1112.1	1206.1	1464.9	1683.8	896.56	582.62	988.12	691.93	1180.2	1167.2	721.33	935.96	674.5	1305.8	1096.1	908.54	362.87	950.8
ADNP	1770551	75.651	81.27	113.45	139.79	86.394	120.86	121.82	132.92	126.9	105.09	110.01	222.73	106.09	139.97	105.61	104.49	153.03	158.99	120.49	133.4	82.499	126.54	119.35	110.13	78.147	122.25
ADNP2	7330270	86.077	93.152	413.44	493.23	646.43	501.24	689.15	481.99	545.38	603.32	656.01	862.33	450.61	327.22	820.83	879.72	1019.6	1065.5	564.94	417.01	479.91	738.27	749.8	436.32	281.99	757.8
ADO	4480546	77.566	99.507	1009.5	1182.7	971.91	1094.2	837.59	767.58	740.29	684.59	988.07	1355.6	807.63	596.91	713.36	861.41	1547.9	1282.2	1002.6	683.92	647.6	1121	1185	891.11	1036	642.28
ADORA1	2100110	106.65	123.47	72.859	82.739	75.758	78.846	87.932	273.7	78.515	82.112	66.756	95.892	145.77	91.046	145.37	72.974	76.923	101.39	83.468	110.87	140.5	78.427	97.607	74.704	78.285	59.602
ADORA1	3830148	79.47	93.104	84.462	119.57	105.55	83.97	170.48	96.857	180.19	80.566	100.8	123.01	121.99	113.74	92.355	90.262	95.587	114.56	99.617	114.41	76.841	100.22	85.22	70.884	96.253	62.659
ADORA1	4060519	75.272	81.685	102.3	349.67	258.38	128.15	632.14	186.64	643.38	186.96	252.05	202.3	311.01	255.78	256.12	166.61	185.61	497.87	273.34	326.56	198.78	499.54	231.35	114.76	210.54	103.85
ADORA2A	7560440	87.961	97.177	285.67	161.58	219.59	345.9	316.89	344.52	265.7	152.39	132.88	173.94	226.09	198.27	236.69	173.44	206.25	280.03	187.96	248.46	193.46	134.29	185.64	147.21	239	130.55
ADORA2B	2060040	80.693	70.676	150.97	465.34	279.18	362.56	485.28	712.05	563.76	429.91	368.57	451.43	303.93	202.14	304.22	633.72	1089.4	659.54	341.35	202.83	234.01	566.71	300.95	233.08	234.81	559.59
ADORA3	870138	72.186	81.063	157.46	500.32	538.67	700.69	110.2	255.76	219.54	156.2	325.81	370.3	376.46	345.92	1139.4	221.61	1210	711.19	463.87	604.41	486.24	371.65	242.33	222.89	556.4	110.36
ADORA3	4540255	81.074	82.656	248.77	311.03	286.52	408.46	215.05	374.57	279.21	230.13	279.6	290.62	444.92	199.07	446.41	217.13	461.91	380.34	245.81	532.43	292.11	207.81	192.77	302.57	254.06	378.86
ADPGK	5550619	93.06	96.224	395.47	703.36	862.03	613	610.97	590.82	473.49	393.99	556.56	789.43	683.33	432.8	727.39	508.61	680.55	697.01	562.33	676.66	414.44	523.71	522.91	403.14	551.37	348.1
ADPRH	5550369	81.675	83.899	107.35	127.9	101.79	94.546	108.08	137.04	98.544	107.1	112	111.51	113.99	132.6	84.35	118.54	115.28	155.27	112.81	115.8	78.079	83.148	80.974	88.986	119.29	102.88
ADPRHL1	1990070	79.176	78.981	84.182	81.003	80.942	77.227	76.659	82.908	75.997	72.28	71.741	96.133	86.5	85.513	82.951	83.155	78.726	98.853	91.591	88.748	67.26	67.215	65.908	55.252	61.25	68.123
ADPRHL1	3390735	76.953	83.984	106.46	161.69	169.44	355.36	382.99	324.35	422.69	317.27	383.84	272.95	211.68	137.98	135.71	117.59	250.76	407.74	172.88	150.1	223.9	199.51	518.06	181.63	235.58	118.22
ADPRHL1	5570446	85.224	86.205	91.382	97.218	88.031	130.02	118.9	96.236	129.96	130.06	124.89	129.82	124.41	114.87	82.49	78.78	88.595	129.99	112.66	107.17	116.91	107.11	107.74	75.444	103.34	78.278
ADPRHL2	730010	75.25	90.533	618.49	568.37	591.85	628.89	2086.6	1010.2	608.26	631.62	725.77	680.75	520.52	500.63	635.14	736.65	700.92	722.24	404.69	688.47	315.71	806.82	597.12	709.3	482.88	287.25
ADRA1A	780670	66.541	69.309	65.756	68.015	60.895	68.305	66.134	70.648	65.544	68.419	65.184	82.238	86.997	81.947	74.581	70.372	66.814	82.97	78.497	78.213	62.319	57.437	64.562	57.926	68.952	71.35
ADRA1A	1070315	72.462	77.11	75.093	88.713	76.25	82.255	82.45	76.442	71.067	69.995	66.885	93.328	94.728	81.753	67.773	74.116	69.176	86.865	82.596	70.097	63.238	73.879	73.635	64.081	81.577	63.752
ADRA1A	1110731	74.205	78.788	78.927	86.888	87.805	86.177	87.696	97.566	81.125	87.62	68.945	119.67	105.79	87.628	70.575	72.775	83.419	111.56	103.5	92.032	77.346	86.351	68.371	72.046	68.113	72.503
ADRA1A	2690500	71.759	83.877	92.152	86.305	86.3	100.98	95.141	93.762	78.692	86.696	79.972	103.11	90.377	91.222	91.222	97.524	99.025	100.38	99.452	94.117	72.603	85.146	81.425	79.177	77.356	80.981
ADRA1A	4590215	89.988	76.003	83.074	83.224	78.554	84.165	92.093	89.572	86.257	78.912	68.453	107.72	110.98	104.38	74.718	81.998	85.977	104.99	97.467	88.64	67.132	73.088	71.402	73.739	78.242	68.604
ADRA1B	2140022	83.797	96.325	211.91	163.03	133.34	106.86	246.38	113.47	127.78	194.92	212.48	119.11	146.28	194.67	281.32	308.39	189.61	176.45	162.23	142.88	449.08	173.35	131.98	167.33	139.75	90.855
ADRA1D	1340630	77.543	78.108	97.6	116.12	116.74	135.14	117.95	116.17	104.14	94.483	98.123	225.06	143.22	95.921	143.18	102.17	116.08	139.66	120.51	154.56	98.926	127.9	139.05	148.99	112.87	84.254
ADRA2A	5720523	81.967	83.86	134	301.86	177.8	419.04	124.28	129.15	136.9	118.6	223.44	152.58	171.36	119.1	124.29	125.23	354.21	202.64	428.82	236.62	139.36	120.11	115.64	164.39	143.06	118.13
ADRA2B	3390286	71.033	84.486	132.91	116.32	136.33	139.48	123.05	157.82	117.68	98.219	118.54	165.88	129.35	113.08	102.58	99.804	101.4	164.21	106.7	119.18	109.16	123.62	103	99.496	101.49	149.46
ADRA2C	3420343	79.654	73.665	69.827	66.219	65.899	70.125	69.434	69.759	63.048	58.771	59.201	83.424	80.142	78.262	68.561	82.603	72.844	83.261	80.485	78.282	54.672	58.11	63.417	67.565	57.462	64.655
ADRA2C	3460672	91.424	85.78	87.172	98.819	96.026	83.953	93.308	95.144	92.661	89.041	86.591	102.46	115.53	103.25	104.76	112.97	105.86	105.38	119.19	110.64	82.904	83.066	84.809	80.775	85.323	99.527
ADRB1	7050440	74.06	80.275	76.971	85.713	68.003	82.719	97.872	65.428	76.4	75.527	72.65	95.27	90.87	84.271	85.396	121.73	79.094	80.948	81.638	101.67	67.107	71.548	64.84	138.51	63.156	62.989
ADRB2	7570326	82.36	86.451	107.43	441.21	354.52	412.13	480.61	370.16	543.89	742.03	365.55	269.71	361.24	296.16	1090.5	173.04	581.88	233.19	191.68	663.73	696.3	379.58	182.08	503.44	326.46	210.82
ADRB3	1430722	82.731	77.588	89.501	76.528	75.036	73.947	81.644	75.457	72.251	82.686	76.651	117.97	98.729	86.418	72.696	75.121	80.136	89.856	83.497	84.509	81.154	78.887	78.285	71.052	70.683	72.521
ADRBK1	5700181	75.479	83.103	72.398	73.55	67.719	65.844	73.448	67.441	69.329	59.118	66.228	86.598	72.174	78.964	67.06	71.944	72.702	83.269	78.828	77.584	62.7	63.043	62.391	65.735	71.926	56.116
ADRBK2	2120528	75.463	76.374	76.057	80.687	98.594	79.441	83.137	96.364	90.046	89.017	81.421	92.564	99.08	97.305	68.127	77.732	67.099	81.892	75.8	91.025	75.331	84.09	81.785	67.041	68.308	88.3
ADRM1	4280136	83.104	84.489	1090.9	905.22	823.28	824.66	1282	1414.6	709.34	605.87	688.48	2216.3	856.29	606.9	643.39	587.77	733.57	638.63	449.24	681.25	524.77	640.62	772.08	695.6	698.45	885.21
ADRM1	4390121	81.384	88.349	3649.4	3446.8	2345.4	2971.6	4322.2	4081.8	2872.7	2352.6	2488	8782.5	3470.8	2270.1	2845.2	2300.8	2859.6	2582.6	1826.2	2589.3	2049.5	2276.1	2822.2	2298	2037.3	3078.2
ADSL	5870228	86.747	131.56	3024.7	1925.6	2284.6	1986.8	1324.7	4235.9	1791.2	1208.4	1480.4	2332.1	1706.6	797.01	2459.6	2783.1	1970.8	2961.5	1755.9	1748.8	1165.3	1806.8	1416.2	1122.4	1051.2	2354.8
ADSS	5960097	78.866	138.16	1167.1	3419.5	1889.9	3119.7	3376.1	1918.2	3340.3	2563.4	2280.2	3608.3	4666.1	1707.8	3360.4	3639.2	7219.8	5343.4	1852	2552.1	1493.2	2466.8	2017.7	3285.3	1934.7	2140.1
ADSS	6020333	88.986	83.942	175.64	684.11	157.08	572.49	295.69	301.62	817.56	641.3	474.73	1134.6	890.46	328.26	1048.9	1468.1	1884.5	1667.5	533.27	556.28	429.79	714.61	632.58	675.09	334.02	547.42
ADSSL1	1660446	79.588	82.724	84.991	86.676	85.331	82.998	81.315	81.292	86.205	82.295	87.047	92.296	93.221	80.557	79.165	80.815	75.278	94.171	92.602	92.354	86.128	71.773	74.183	67.967	67.814	74.942
ADSSL1	4830372	81.479	90.144	422.59	518.62	508.55	1101.4	270.24	1063.2	268.89	394.79	404.19	366.29	322.25	222.83	302.85	481.28	236.59	420.93	251.4	295.13	250.45	525.81	316.51	211.25	275.5	529.59
ADSSL1	4900703	77.778	78.091	92.614	150.14	83.688	129.13	112.4	82.526	111.29	126.46	90.888	183.1	172.25	152.89	97.423	138.57	120.33	123.79	107.12	119.92	80.433	113.79	91.094	98.628	91.81	105.34
AEBP1	6580711	85.328	99.834	2550	20044	15783	3396.1	2495	3699.5	3368.5	2927.5	7948.7	3490.1	11885	9201.5	4412.4	3934.1	4032	8946.8	16464	6287.8	1942.7	1216.3	6937	4255.9	5350.1	1470.6
AEBP2	4260671	82.475	104.08	203.49	404.99	235.27	273.5	523.01	211.18	409.47	478.77	433.92	336.17	391.64	245.08	328.83	330.16	559.97	502.53	270.1	365.35	214.33	319.63	204.84	336.04	278.65	495.96
AES	1230458	90.788	116.87	3404.9	5247	4323.8	7862.3	12225	4520.7	5463.9	5053.3	6627.2	4279.6	4808.3	3324.6	3571.6	2443.7	2817.3	2910.2	3738.2	2850.6	3613.5	2859.8	3741.8	3252.1	5381.2	3339.4
AES	6180176	68.852	68.993	826.47	2341.9	547.13	3315.4	4388.2	1523.6	2513.9	2479.2	2312.4	1687.4	2251.5	1389.7	1331.4	822.07	1216.3	1181.4	995.54	813.85	1804.3	1118.2	1275.6	1089.6	1761.1	1187.3
AES	6660491	76.254	80.932	84.916	84.303	76	77.439	84.173	76.621	96.807	71.031	80.818	106.18	89.811	85.31	87.896	82.492	78.522	93.254	103.3	96.679	82.455	76.801	73.213	66.462	75.23	71.518
AFAP1	2190681	72.468	73.369	81.739	83.164	77.143	82.489	78.064	76.404	77.413	64.814	63.417	106.18	86.178	88.12	84.729	84.601	78.074	83.554	76.74	85.23	70.465	70.181	60.87	67.315	66.461	63.397
AFAP1	2690187	77.82	103.02	395.24	819.89	1822.3	752.75	1237.6	640.76	353.5	308.23	909.65	982.21	852.88	571.84	486.64	1142.6	596.2	1031.5	1052.1	673.88	193.62	249.82	855.93	324.01	584.02	314.39
AFAP1	3130458	85.145	81.433	74.905	97.798	75.883	75.261	84.103	80.374	79.473	80.255	73.502	144.5	95.69	91.426	89.848	86.693	101.21	86.624	98.795	94.322	72.751	74.806	83.583	65.819	75.713	67.015
AFAP1L1	20154	83.108	87.289	456	211.29	296.91	278.37	208.74	233.93	177.25	129.21	183.05	199.92	202.34	184.34	256.04	178.04	260.47	285.35	183.01	259.34	136.88	134.9	160.59	136.43	135.01	138.72
AFAP1L2	4590133	83.836	114.99	445.13	323.54	440.54	617.56	383.07	221.89	176.64	254.03	277.47	380.88	428.13	208.48	284.34	351.62	1084.5	569.13	844.39	292.28	382.74	311.68	705.65	167.42	502.45	181.55
AFAP1L2	6620711	83.923	83.605	293.81	178.04	161.97	302.15	176.88	137.95	127.06	157.3	150.75	214.41	212.68	127.58	144.24	155.78	397.02	271.85	310.01	161.51	247.6	149.23	333.36	95.571	223.44	113.92
AFAR3	4180161	72.274	83.764	87.874	100.06	93.574	433.48	113.68	95.22	104.31	100.43	102.97	127	131.18	107.18	81.365	90.551	112.24	110.67	127.59	120.86	72.678	79.745	213.18	106.34	86.683	82.264
AFARP1	1110687	73.504	87.829	99.028	101.55	80.784	93.446	94.633	99.307	103.53	99.733	97.78	112.61	101.3	92.636	81.812	78.812	89.678	96.433	85.257	97.404	86.317	95.187	85.893	79.081	69.627	89.128
AFARP1	1690086	75.693	83.6	75.918	71.836	76.705	77.924	96.658	82.092	77.575	76.227	69.82	83.543	119.15	93.987	76.561	81.143	88.909	89.686	89.765	87.839	69.85	72.417	65.948	65.831	66.942	66.291
AFF1	3990673	74.265	76.67	70.242	74.653	65.437	73.262	80.657	79.792	83.075	79.863	71.59	101.2	87.053	79.714	77.003	99.844	96.778	110.9	82.667	80.238	73.945	70.565	75.67	64.24	77.628	74.518
AFF1	6060142	79.275	81.273	91.234	268.47	92.665	142.76	197.34	126.11	329.07	305.32	303.56	285.55	268.59	188.07	247.27	333.49	293.66	450.98	209.68	193.83	198.85	204.61	239.99	346.67	196.2	187.49
AFF2	2030445	88.799	81.442	83.841	115.77	93.274	92.953	105.35	85.976	92.387	91.221	86.867	126.06	107.18	103.31	116.95	149.87	100.25	158.6	112.79	125.03	84.649	85.243	59.514	85.604	65.661	138.08
AFF3	650753	81.255	82.267	119.57	145.91	80.873	172.83	235.06	83.366	327.63	538.43	150.57	106.05	140.33	210.8	129.39	107.78	118.23	118.23	139.19	152.13	118.73	126.04	175.26	228.66	175.33	140.82
AFF3	2230273	77.457	88.877	74.042	76.482	78.275	75.584	76.22	75.636	78.509	87.31	71.222	90.735	89.343	97.527	70.23	77.548	63.593	75.582	79.818	91.997	72.734	74.119	60.391	78.623	65.79	72.613
AFF4	2360189	74.53	75.233	150.65	564.54	215.44	486.48	344.32	370.98	419.78	407.83	720.7	623.11	315.62	244.23	234.11	314.55	334.41	449.42	333.76	252.19	414.07	493.14	317.13	358.8	313.85	278.39
AFG3L1	60609	76.036	78.108	168.24	245.44	201.05	259.73	394.41	289.69	264.54	178.42	256.75	212.4	285.39	318.38	193.12	183.66	228.88	206.41	204.62	219.07	138.17	216.01	359.25	223.98	187.22	188.59
AFG3L1	730730	79.519	82.577	85.376	111.98	75.621	85.814	87.3	84.927	107.07	88.098	96.941	116.89	114.34	114.38	96.205	104.79	106.5	108.11	113.13	110.87	105.49	99.797	113.97	82.399	78.557	88.934
AFG3L1	3180403	75.644	75.616	80.629	76.611	76.609	73.286	77.47	72.558	76.696	71.163	69.416	98.534	90.234	89.992	71.397	76.681	71.808	80.956	81.357	85.165	66.325	60.338	71.586	64.821	63.244	73.012
AFG3L1	5670274	79.413	78.54	81.601	67.193	77.26	69.624	79.851	84.074	77.246	74.911	63.052	95.074	101.14	89.135	97.203	84.24	85.611	75.565	87.305	83.903	72.293	66.613	66.068	70.013	67.216	71.874
AFG3L2	1170538	67.839	111.51	1016.3	1662.5	1453.5	1354.1	1176.1	2243.2	815.65	1114.8	1047.8	1224	947.88	583.9	1081	1360.3	1143.7	1476.1	651.66	1123.6	395.44	795.57	1703.5	739.88	900.74	1015.6
AFM	3120681	83.666	70.403	75.934	94.947	77.688	67.735	70.379	70.554	95.386	66.763	66.357	93.255	86.041	79.674	71.392	83.49	69.661	87.643	79.925	76.229	67.651	73.441	68.205	66.681	62.653	62.674
AFMID	2000497	171.91	415.62	147.69	139.51	208.69	294.79	106.58	756.79	155.2	134.88	110.62	176.42	221.13	113.47	221.65	148.64	136.68	314.32	126.27	139.01	189.69	126.56	194.25	108.57	137.86	116.77
AFMID	2070707	94.585	90.403	171.61	301.73	168.15	302.98	170.39	157.47	345.77	442.2	297.94	507.83	483.88	186.27	352.04	212.66	209.12	410.92	179.02	169.19	270.42	212.35	325.36	217.58	188.08	301.87
AFP	2030161	74.453	82.323	78.255	90.651	81.237	96.433	88.151	81.712	103.84	138.19	65.963	122.39	115.45	94.612	94.724	95.903	86.338	171.19	91.418	88.98	67.633	69.751	108.82	73.819	75.462	69.966
AFTPH	450097	74.755	89.577	596.33	621.97	692.93	1291.8	1415.2	2548.7	618.29	607.96	720.9	839.23	720.5	400.25	643.19	593.52	898.09	714.29	424.9	659.6	514.43	716.87	447.39	781.55	649.46	712.09
AFTPH	2070600	88.206	89.091	256.68	264.7	151.12	292.82	401.48	610.69	202.96	209.92	195.13	187.26	173.91	141.34	232.89	163.48	212.46	145.58	147.14	202.71	107.4	166.78	172.76	235.27	205.99	203.91
AFTPH	5570543	74.511	78.065	291.19	721.27	303.12	787.25	857.12	820.69	686.52	892.44	715.33	762.4	703.53	402.44	500.96	472.86	707.73	633.66	507.8	565.79	640.91	654.7	681.21	627.55	498.18	853.48
AGA	130064	97.017	146.32	406.85	788.03	396.93	820.52	910.59	1104.6	671.15	854.6	616.08	444.24	808.84	610.05	823.3	466.23	1163.9	592.24	455.1	457.46	530.15	898.97	812.82	733.52	782.42	399.03
AGBL1	990220	70.681	75.251	87.187	67.598	70.363	72.329	78.441	76	66.391	73.308	63.657	82.819	93.079	69.39	74.152	67.967	77.586	86.017	90.165	85.993	60.57	66.876	69.396	73.088	58.818	60.242
AGBL1	5340681	76.035	73.79	81.762	69.602	71.104	77.097	78.736	74.626	74.822	73.298	69.538	98.34	90.724	79.254	87.858	75.724	75.856	77.837	86.778	87.796	69.34	72.189	69.997	68.357	66.335	65.89
AGBL2	4890338	101.65	87.387	84.192	84.919	79.323	82.382	83.549	80.999	76.121	82.779	75.638	102.66	93.601	86.983	77.077	78.941	78.279	90.21	88.337	96.591	68.788	67.412	70.198	69.448	66.777	68.841
AGBL3	2350059	82.979	86.666	79.094	78.092	83.904	85.046	79.331	79.183	75.417	78.884	68.716	90.07	92.383	78.443	74.413	69.101	72.569	88.533	80.813	78.104	75.226	70.222	65.869	61.476	62.866	66.117
AGBL4	520379	78.138	81.671	80.553	83.763	71.268	70.475	69.317	73.502	62.965	63.779	68.25	88.769	82.616	93.557	86.982	71.716	64.184	90.03	84.386	78.888	62.994	74.777	67.923	85.007	62.45	62.267
AGBL5	1850075	64.474	75.021	729.77	560.71	797.85	813.89	1506.5	955.86	600.18	660.8	871.2	887.27	703.12	512.8	692	929.24	671.67	759.21	578.81	416.53	424.95	710.92	1238.4	472.8	428.49	849.28
AGBL5	6620403	84.35	81.544	287.85	214.95	224.5	178.61	328.58	276.14	138.95	234.66	288.18	330.6	183.15	145.84	168.14	216.68	208.84	208.2	159.79	157.84	106.04	259.41	177.67	184.82	139.65	266.65
AGC1	4480747	85.044	80.121	104.7	114.2	138.15	89.927	108.58	109	92.685	87.603	110.42	121.67	147.32	122.46	89.003	88.944	101.92	124.44	109.74	128.12	88.298	111.38	97.999	88.761	96.997	95.809
AGER	1940465	79.771	80.021	68.082	81.707	77.456	166.81	147.26	86.073	114.61	78.968	76.503	101.34	105.17	78.338	83.34	76.932	96.997	89.397	83.85	84.547	80.306	85.624	73.28	67.711	74.336	95.068
AGER	6620523	76.221	76.813	72.128	78.718	73.967	172.77	144.16	64.509	125.26	82.968	72.286	84.125	102.23	82.945	72.086	72.035	108.27	94.98	74.489	78.567	72.01	104.32	65.375	66.15	82.942	105.77
AGER	7200369	77.261	76.567	84.257	103.07	106.96	861.25	641.09	99.771	498.07	148.89	95.379	92.12	156.83	151.84	101.75	154.16	306.31	144.14	105.53	110.25	117.96	257.92	89.807	95.186	148.63	413.3
AGGF1	70239	71.942	90.118	390.52	1000.9	469.42	791.52	551.74	500.03	808.15	883.86	570.4	828.29	768.66	533.79	722.98	637.68	1197.1	1054.4	600.39	663.89	702.57	1309.8	652.84	858.42	690.09	690.7
AGGF1	5130102	85.662	93.653	99.461	161.01	122.08	128.74	125	139.49	151.88	118.71	118.53	174.22	154.74	118.28	150.66	131.56	173.62	167.81	139.24	140.71	127.93	210.13	142.62	143.23	117.24	139.16
AGK	7560452	86.375	102.54	428.2	844.17	502.8	455.23	656.85	646.8	772.24	533.59	728.46	830.84	664.7	383.04	556.28	961.96	1007.5	704.53	454.08	688.28	355.45	572.55	648.32	356.8	401.25	619.17
AGL	1440653	73.262	71.255	78.223	80.11	71.343	76.622	70.024	80.173	71.358	73.436	75.114	100.15	97.769	93.671	71.545	81.703	82.098	92.476	86.287	96.475	69.545	66.873	71.479	67.717	81.763	68.035
AGL	1440661	76.799	75.25	83.043	82.371	67.649	73.896	86.526	85.824	77.359	80.759	74.396	100.64	88.223	78.768	84.884	79.568	88.692	87.664	86.727	84.102	72.513	72.504	72.16	62.973	70.185	69.906
AGL	2060255	79.654	74.868	78.181	86.093	81.791	74.884	88.416	74.289	74.903	67.597	73.427	90.756	104.78	84.752	78.432	85.522	76.316	87.957	103.94	88.114	66.334	75.228	73.804	63.425	68.473	68.886
AGL	2940113	118.77	347.6	2431.7	2929.9	1469.3	1866.3	1610.3	1565.8	2805.2	2451.5	1966.8	804.99	2661.1	2075.8	1519.3	1987.7	2617.7	2070	1376.5	2032.6	815.52	1161.3	880.51	2071.4	1503.4	1789.8
AGL	3190468	80.162	71.592	78.823	86.005	76.852	72.031	75.372	92.101	77.253	76.658	70.764	104.46	90.281	89.421	67.631	73.366	78.515	81.302	77.442	84.739	71.753	71.544	65.196	65.771	68.666	62.346
AGL	5270041	79.198	85.385	71.825	79.924	71.243	81.727	81.224	76.519	79.949	82.828	76.91	98.068	86.106	82.561	74.724	85.447	92.38	88.725	95.803	88.176	72.32	66.912	69.548	69.918	65.993	81.586
AGL	6110050	75.349	87.499	70.855	74.534	81.719	70.716	77.188	84.097	76.086	75.698	68.9	95.254	89.362	87.668	79.784	85.687	78.925	87.466	89.847	91.604	69.384	75.765	73.415	75.749	71.039	76.411
AGL	7000672	81.363	89.023	314.49	356.71	238.39	256.26	190.09	393.57	538.23	391.96	325.93	194.96	384.81	226.98	244.56	372.82	594.19	455.12	224.47	307.81	156.83	244.85	222.75	348.77	183.21	283.37
AGMAT	4890255	86.387	82.467	85.685	91.293	73.132	93.848	91.246	100.13	104.46	84.871	106.98	376.77	132.62	102.25	86.431	85.697	97.912	241.3	109.64	99.059	102.02	90.885	144.44	97.506	69.701	85.891
AGPAT1	630437	71.715	72.035	82.412	67.754	67.051	69.969	77.866	70.19	65.637	68.478	70.785	89.609	75.851	82.274	71.073	71.834	81.603	75.869	74.37	77.548	63.795	62.962	72.789	61.127	72.758	62.236
AGPAT1	990369	82.491	80.897	76.95	73.726	73.302	80.563	80.593	70.122	73.535	70.773	72.855	92.437	83.451	82.501	75.094	80.885	81.303	83.71	83.565	92.18	68.479	69.076	64.007	64.689	68.015	66.864
AGPAT1	4610044	79.2	87.178	659.32	537.54	550.24	529.23	730.59	499.65	440.31	344.65	410.54	554.06	406.71	313.1	381.19	584.87	796.57	430.97	497.93	387.27	267.72	582.83	592.74	552.39	415.16	279.11
AGPAT2	3520671	78.413	80.768	515.75	821.41	1001.8	2007.4	3671.7	432.8	962.19	592.89	1148	899.98	1927.9	427.68	553.56	593.04	2429.1	807.4	519.63	397.93	408.74	670.22	641.06	728.54	1261.4	486.55
AGPAT2	3850370	68.835	71.158	82.615	607.09	116.63	660.77	476.23	117.54	987.69	597.07	797.63	638.71	1770.6	320.25	409.25	529.05	1870.9	882.62	383.93	260.45	392.42	571.41	529.24	521.66	820.92	307.76
AGPAT2	5560102	81.267	97.915	584.82	1350.6	1453.5	2832.8	4197.9	888.28	1772.9	1505.5	1882.1	1563.4	3821.6	955.78	847.32	709.1	2542.9	1178.9	1031.3	868.46	722.25	1014.9	977.57	1261.7	2340.6	1030.1
AGPAT3	620064	79.987	76.831	80.171	96.947	80.323	94.923	130.81	108.38	113.84	95.617	100.69	127.73	116.79	93.981	93.006	109.09	102.76	117.22	102.84	89.526	80.521	107.67	88.345	86.496	82.33	80.347
AGPAT3	2120204	77.654	76.362	84.895	87.367	70.338	80.879	87.06	82.806	74.309	71.469	67.862	91.445	96.049	86.379	64.733	80.756	89.33	95.609	87.868	78.443	68.126	78.272	76.59	80.093	62.375	69.666
AGPAT3	3850435	90.538	81.463	102.6	274.55	115.39	142.92	279.6	154.78	242.57	232	155.25	213.63	226.17	207.09	216.8	357.56	243.36	238.93	124.77	160.92	164.83	242.27	226.04	177.78	146.15	128.48
AGPAT4	1440364	77.564	71.117	73.457	76.067	74.264	75.286	70.572	75.492	77.767	70.372	59.562	134.72	86.101	80.451	77.979	66.966	78.661	89.966	83.337	78.17	66.348	68.921	69.033	64.647	69.621	64.602
AGPAT4	3440025	83.679	76.593	288.51	515.66	610.43	316.16	321.48	179.17	349.96	243.84	735.55	721.19	429.79	327.32	239.36	266.63	346.42	421.37	564.54	338.57	209.57	151.89	751.42	156.7	587.14	186.2
AGPAT5	830719	78.731	82.355	176.04	125	100.37	160.5	104.94	135.7	173.24	146.46	123.63	254.24	158.39	137.8	173.25	143.19	155.05	214.82	141.32	139.34	126.83	118.75	232.01	94.549	99.231	167.54
AGPAT6	4560156	76.421	70.748	148.36	148.54	168.46	162.17	223.88	195.01	140.06	130.43	138.5	215.97	163.59	153.43	133.15	138.1	105.41	196.07	159.05	135.14	198.21	182.5	168.38	158.37	139.44	132.08
AGPAT7	5670669	89.057	95.559	196.33	208.1	197.46	904.17	218.68	192.17	166.42	153.46	192.29	376.26	239.4	138.55	156.51	138.61	147.48	175.81	179.17	193.84	162.82	123.98	174.4	115.18	165.88	185.61
AGPAT9	2060477	72.074	81.663	113.03	248.07	120.06	401.64	216.49	197.2	271.72	305.38	180.63	841.15	294.75	255.09	181.19	245.21	165.83	157.64	198.58	261.37	249.15	342.97	227.3	299.94	303.88	1091.4
AGPS	7560154	88.336	90.427	740.94	775.11	498.7	637.91	403.36	289.36	372.7	332.13	425.56	870.16	624.53	305.42	876.1	1162.4	793.22	1129.4	599.76	567.93	257.61	611.19	426.19	387.65	388.32	819.32
AGR2	3140463	76.901	123.89	97.024	843.63	690.21	3352.7	619.68	2638.9	1782.4	505.64	6639.9	328.8	272	319.53	636.29	283.21	1047.5	919.96	13915	829.79	565.94	230.4	1387	690.35	226.1	128.43
AGR3	4590594	82.782	117.34	75.859	3691.6	2006.6	2827.2	1595.6	650.98	3131.2	3523.6	6504.7	116.85	333.06	1463.9	2178.1	2021.6	6482.9	2324.6	1761.5	1830.6	1685	1104.4	926.91	5014.1	2015	366.36
AGR3	5290273	105.77	273.55	88.048	3820.1	3023.4	3812	1849.2	1446	2760.4	3239.4	5614.9	132.09	308.13	1298.4	4945.5	7108.1	21905	5891.3	3473.3	3649.2	1519.2	1302.8	1336	6306.2	2802.2	354.65
AGRN	4590131	76.486	83.548	72.705	82.456	74.958	79.291	80.805	73.488	78.374	87.922	70.999	103.89	92.778	87.289	71.901	91.378	79.566	79.536	78.397	81.838	62.443	80.736	67.024	82.957	59.677	72.486
AGRN	6370500	78.723	90.334	1723.4	4569.1	2452.6	5612	9743	621.53	5264.8	4797.8	3584	7294.6	4887.5	3904.1	1311.2	3403.7	1686.9	1493.5	1999.3	1480.1	1208.1	2240	1659.4	5228.1	2045.3	1119.3
AGRP	2690392	74.085	81.38	75.958	91.743	80.378	89.277	95.43	82.747	79.62	73.382	77.994	100.46	91.1	77.049	77.12	70.651	77.749	91.341	100.13	87.995	78.215	69.569	71.963	63.987	80.812	77.001
AGRP	7160121	78.066	84.576	98.97	710.2	417.47	497.59	333.23	114.89	396.17	96.243	84.636	248.35	322.58	555.78	216.85	115.41	500.18	104.97	134.53	141.78	88.791	127.53	116.96	99.776	961.69	95.368
AGT	2850301	60.136	73.601	117.31	531.87	1226.6	112.89	93.926	158.73	108.03	113.71	225.87	105.91	172.1	128.29	473.26	91.104	130.7	361.86	172.86	214.84	76.638	562.15	81.544	113.32	163.37	71.602
AGTPBP1	2340347	72.045	91.422	181.03	262.3	220.63	506.8	364.6	147.18	262.51	189.07	272.32	203.97	307.15	243.25	233.28	132.77	277.75	281.4	176.78	209.05	181.31	209.51	153.47	173.88	310.14	394.73
AGTPBP1	4760427	86.996	95.9	201.16	410.38	341.4	489.84	427.15	268.99	367.57	218.5	349.64	355.82	497.59	303.49	596.74	414.39	806.32	672	324.67	422.49	250.08	335.89	285.46	289.49	419.84	525.03
AGTR1	160682	76.199	78.854	81.447	164.24	107.24	127.12	102.63	81.138	151.02	110.48	76.717	104.13	99.264	98.298	193.79	146.21	130.23	261.76	161.67	129.54	79.757	94.708	75.353	265.56	75.319	92.591
AGTR1	940040	72.563	76.847	78.792	181.6	108.77	130.94	113.71	83.048	162.5	108.11	76.053	120.14	113.6	106.26	168.17	126.87	114.46	264.23	172.87	120.32	80.487	91.47	74.674	262.51	74.425	100.71
AGTR2	5550437	83.743	86.343	82.026	80.739	73.782	80.465	92.7	85.299	81.319	74.211	74.068	110.54	93.672	96.367	88.625	96.882	100.29	90.339	81.536	79.987	67.731	70.452	73.93	76.805	74.66	78.319
AGTRAP	4610220	74.619	89.089	426	619.66	668.54	879.1	657.81	533.33	614.02	923.34	521.13	1486.1	530.89	397.73	348.55	494.86	488.57	477.57	315.43	461.83	442.66	601.99	630.4	805.07	500.62	302.53
AGTRAP	4900685	72.674	72.421	378.44	413.02	533.75	940.32	640.5	492.39	561.62	738.32	499.57	908.29	379.87	237.55	341.77	412.38	475.34	412.02	275.33	371.56	362.29	537.29	449.57	652.32	423.19	260.94
AGTRL1	3290402	71.418	81.055	1315.5	304.48	427.96	233.33	343.67	1033.9	322.69	159.73	439.03	386.19	615.48	499.53	345	432.1	421.68	833.86	594.12	1029.6	488.32	217.88	599.13	465.73	388.84	196.54
AGXT	270709	83.894	81.917	94.754	73.997	78.844	81.043	75.537	87.115	78.428	70.223	71.616	86.212	89.445	83.255	81.001	96.579	77.535	101.84	88.03	89.728	68.938	78.429	83.277	71.79	73.414	74.61
AGXT2	6350753	73.606	76.516	91.176	78.273	71.341	76.731	65.495	74.086	75.928	69.721	76.538	90.72	78.963	85.053	82.874	76.268	81.65	76.745	85.836	74.699	64.945	71.766	64.858	61.384	73.217	62.384
AGXT2L1	2360762	72.3	73.371	75.95	68.357	73.148	66.495	73.691	73.787	68.175	77.948	70.531	94.277	79.748	75.893	73.4	69.559	71.829	72.94	76.982	77.733	60.619	64.57	66.251	53.136	60.832	59.042
AGXT2L1	2600768	89.01	89.258	87.522	87.092	88.233	98.663	91.233	78.942	90.068	82.214	77.977	115.77	110.68	104.88	108.09	112.92	111	110.59	102.3	107.9	71.785	80.302	68.987	76.157	78.915	75.666
AGXT2L2	870139	74.818	84.7	249.22	502.77	722.65	629.69	777.18	428.31	504.25	413.24	732.62	407.31	370.52	363.01	354.58	351.27	292.92	512.78	449.24	448.17	358.45	364.53	305.64	265.23	467.38	238.7
AGXT2L2	5690082	82.444	73.035	86.73	132.06	110.7	133.88	162.74	105.08	148.08	131.02	164.21	140.4	122.74	125.22	98.649	107.98	101.25	132.35	111.69	126.48	89.244	113.21	94.306	82.175	103.43	81.886
AHCTF1	1230196	80.533	97.32	451.02	790.54	717.61	909.86	1630.6	732.1	876.81	699.49	743	907.22	2594.8	705.56	918.35	731.95	1388.7	1025.8	920.22	736.65	416.09	601.47	715.14	836.76	1032.7	803.39
AHCTF1	6040747	89.616	77.559	253.7	301.54	265.4	360.33	287.24	438.4	379.02	246.08	266.46	874.51	841.07	283.05	375.17	546.12	573.74	534.49	401.95	297.14	148.08	263.63	306.3	301.94	219.69	272.85
AHCTF1	6220427	85.376	93.313	86.148	88.868	83.695	93.282	86.536	78.047	74.503	78.326	72.372	107.1	112.46	98.965	87.213	96.313	81.014	104.12	121.8	106.32	75.546	86.237	70.618	69.984	81.337	84.472
AHCY	3710537	70.507	73.882	3495.4	1976.5	2495.2	1685	1768.7	5419.1	3400.2	1979.9	1670.1	7311.6	2978.9	1155.3	2094	3646.2	3496.7	2493.8	1858.2	1594.3	1399.5	3269.6	3405.8	1909.1	863	3416.3
AHCYL1	1170440	84.176	102.76	2461.2	6012.5	4409	5385.7	4973.8	5506.6	4207.1	2628.8	6509.1	3779.2	5271.5	2634.6	4741.3	4350	7113.5	5921.7	4318.5	4057.4	2845.7	6596.9	3354.1	3912.4	3085.1	2910.1
AHCYL2	870039	78.491	90.356	129.68	283.79	163.6	974.27	1575.8	348.2	2620.4	698.77	2310	390.96	1412.8	200.7	292.1	349.02	828.95	738.25	465.44	245.89	920.29	362.89	178.41	543.98	1625.9	288.85
AHDC1	4250376	86.624	88.546	203.44	413.59	172.31	500.74	564.33	115.75	243.88	372.73	245.01	283.4	288	485.64	257.84	341.27	258.22	191.57	277.8	332.66	113.8	310.13	170.18	441.71	414.54	171
AHI1	5860253	72.69	74.606	337.72	540.54	448.23	238.3	680.43	148.46	463.72	480.01	526.36	416.54	499.5	484.46	476.35	395.7	438.41	525.3	482.11	522.58	241.46	445.27	504.37	441.09	584.46	149.06
AHNAK	450553	112.59	323.81	2115.5	9162.7	7482.2	8970.3	4562.6	2642.6	3511	5150.5	6589.9	11150	4876.6	4463.4	4711.1	4600	6794.3	7916.8	10027	6291.6	2357.8	2282.7	3299.4	5051.1	5846.2	5138.8
AHNAK	2810482	80.282	89.49	124.16	188.09	183	347.48	104.9	215.54	102.45	108.19	127.07	364.25	137.46	119.26	167.73	119.9	104.64	421.58	156.87	129.57	120.11	76.711	135.03	95.593	106.23	253.07
AHNAK	3710400	71.38	83.127	219.81	321.31	358.28	1051.5	159.33	365.99	137.34	126.85	240.57	744.92	235.04	189.58	209.6	144.55	126.31	608.33	245.96	154.72	149.17	112.62	205.47	111.91	177.87	473.78
AHR	4890672	1985.6	5600.3	11527	16281	12771	7749.9	20122	6229.4	14007	11855	15161	11563	12724	22382	14969	9658	10818	11685	16328	20181	7748.2	10792	8691.2	14501	13480	9346.5
AHR	6060367	79.558	90.747	245.43	725.44	315.88	333.11	502.71	175.58	1130.4	376.47	483.15	400.82	225.11	262.82	374.14	647.95	595.54	474.23	297.19	349.38	205.86	470.59	168.58	588.16	173.95	413.04
AHRR	5560433	71.149	73.636	83.414	77.513	83.38	73.265	86.198	93.316	78.249	73.756	63.542	91.673	96.827	94.381	75.627	72.772	68.144	96.3	84.865	78.849	59.906	74.095	62.044	86.495	74.945	68.744
AHSA1	4880561	80.891	87.047	2822.5	1822.6	1440.3	1502.2	1969.4	2747.7	1090.9	1164	1695.9	1967	1223.1	639.9	1250.5	2004.2	983.71	1691.7	950.3	1098.3	678.88	1882	1188.4	1072.7	955.42	1789.2
AHSA2	1170220	65.874	72.637	255.98	999.84	501.05	614.99	608.11	247.03	607.24	903.63	543.23	515.18	797.11	641.52	342.51	631.28	401.87	453.53	892.2	442.26	342.51	744.95	320.8	437.21	921.29	394.89
AHSG	2320377	74.465	73.515	96.813	93.578	90.107	104.46	117.52	96.851	78.659	90.718	89.416	148.53	111.4	101.27	81.815	106.57	100.22	129.45	119.04	88.576	80.557	78.702	81.992	80.371	77.268	120.86
AICDA	6110358	71.768	65.194	66.726	68.456	70.512	73.99	75.073	76.664	68.747	69.602	68.906	106.42	90.1	78.069	82.72	78.836	69.656	79.334	72.731	70.594	67.351	65.375	74.411	69.957	65.883	76.072
AIF1	1940047	72.188	80.439	567.48	1326.9	1457.5	1136.9	728.2	1469.8	898.17	451.53	592.89	807.28	805.33	404.87	1557.4	520.05	1347.1	1409.9	798.96	1585	1879.4	561.97	795.22	415.38	902.03	360.02
AIF1	3800047	83.419	107.6	1117.4	2656.6	2526.9	2222.7	1452.2	1605.4	1543.4	1005.2	1135.7	2180.5	2510.1	1530.3	3193.6	900.2	2443.8	2275.8	1548.3	2965.9	3157.8	960.14	1240.8	972.98	2461.6	642.49
AIF1	6520154	79.882	85.655	77.273	84.198	76.14	85.278	85.065	75.429	79.95	81.172	68.905	93.392	103.13	96.326	87.748	81.113	88.907	94.758	89.967	106.43	69.638	62.602	76.919	70.142	72.843	67.123
AIFM1	1500689	78.243	87.103	849.59	827.77	894.59	1098.5	1459.4	3751.2	1148.4	862.59	1048.4	1367.2	886.42	587.39	925.88	1857.7	1498.7	953.39	783.94	894.71	1368.4	2315.1	842.81	997.06	760.2	1074.3
AIFM1	1940577	85.336	72.027	99.53	132.56	75.78	98.933	106.6	110.4	187.25	147.17	132.65	170.58	135.9	138.11	136	246.46	158.01	152.84	141.07	131.22	165.93	243.62	144.15	98.943	90.009	168.31
AIFM1	3290341	85.434	86.983	378.26	312.62	368.54	374.39	518.91	1821.5	422.83	332.34	399.06	521.69	311.27	248.75	275.84	440.91	465.44	309.34	271.5	289.86	424.14	792.38	320.04	305.7	280.17	451.24
AIFM1	5420414	73.857	80.372	81.6	75.458	68.634	79.553	80.845	78.505	73.65	70.43	64.662	96.429	83.142	80.356	67.849	64.067	77.483	79.94	77.488	84.838	66.231	71.681	58.974	62.32	67.939	66.524
AIFM2	270612	73.513	76.418	154.94	139.27	162.71	205.02	258.89	118.35	121.74	96.562	133.94	203.58	178.09	123.42	105.33	113.99	243.68	161.02	154.73	115.59	108.55	110.91	240.25	162.18	164.89	89.813
AIFM3	4260551	76.252	87.185	97.259	90.734	89.225	84.895	96.217	120.43	84.482	78.742	80.967	123.18	95.833	81.721	85.414	87.73	102.58	92.199	79.092	104.57	80.059	79.798	74.13	72.728	68.386	74.402
AIG1	3940056	82.998	94.38	1553.5	856.63	766.77	488.15	872.31	546.97	503.2	934.36	746.04	1680.8	618	473.04	1083.6	1271.4	421.46	1008.9	622.7	674.59	1006.1	654.25	763.35	422.6	461.3	287.3
AIM1	580255	94.023	86.616	213.63	359.25	189.62	147.06	258.29	365.63	271.25	251.65	401.27	722.21	256.16	173.82	223.9	229.43	185.18	414.08	189.19	177.12	214.22	328.33	147.65	175.95	212.75	281.51
AIM1L	610397	84.418	82.141	78.523	76.306	75.382	74.618	78.909	75.131	76.496	72.5	67.321	89.575	103.01	82.93	80.022	79.356	76.084	82.83	78.763	90.567	63.293	69.406	64.276	69.042	79.291	61.538
AIM1L	4220376	75.241	82.457	171.3	136.17	92.719	113.86	105.22	80.226	85.421	99.077	140.07	164.46	117.75	87.276	90.12	89.683	83.476	133.16	91.506	80.398	66.604	71.852	91.857	80.171	81.374	111.71
AIM1L	6620386	72.674	73.013	251.55	153.87	100.49	167.44	95.468	97.083	91.07	120.96	185.25	212.41	127.18	94.358	83.674	108.42	86.491	145.31	75.506	93.124	64.482	69.13	119.41	89.184	101.71	186.16
AIM2	130753	76.058	80.899	99.17	164.37	82.951	106.73	95.404	112.96	88.74	83.133	189.48	837.39	132.28	119.89	101.38	76.645	85.332	111.13	99.202	109.62	99.782	881.22	78.646	72.322	106.34	86.627
AIM2	1260270	88.782	95.634	186.19	753.88	138.25	196.57	123.88	467.03	160.31	141.29	810.45	5421.1	432.34	430.45	412.84	123.85	182.15	265.69	275.74	375.91	274.45	6081.6	198.17	164.53	334.18	159.13
AIP	610689	94.638	168.26	1082.8	1170	1136.3	1591	1553.3	932.84	1205	1045.2	719.77	1628.3	1496.2	886.62	926.49	531.8	1121	984.75	1026.5	897.35	1023.7	514.35	936.56	852.81	1012	698.51
AIPL1	240142	76.754	87.24	90.215	76.867	86.737	91.314	94.709	92.873	78.493	82.553	77.215	104.97	103.49	87.39	88.563	84.454	81.297	86.572	95.775	99.006	77.775	76.474	75.428	71.068	77.006	67.319
AIPL1	3610138	73.685	78.162	84.604	77.678	84.098	69.088	73.408	79.299	86.117	72.175	68.481	88.041	93.589	80.411	81.185	90.282	82.766	90.155	99.992	83.519	69.189	74.282	65.597	64.777	67.705	68.111
AIRE	2000093	80.532	75.444	84.391	81.546	73.958	78.795	83.385	101.95	83.134	77.794	74.659	102.07	91.376	77.856	87.11	85.292	80.249	98.029	107.89	93.079	74.907	72.839	65.87	86.383	75.953	77.927
AIRE	5820386	4984	13099	22733	31238	23138	15194	36042	13672	23604	23359	26044	24717	25573	41914	24354	18026	15039	21253	29700	34935	15033	20171	17061	21866	26859	17853
AIRE	5820689	79.601	79.145	78.791	79.148	81.399	83.1	82.57	75.477	74.927	67.955	69.252	98.611	95.087	92.945	80.933	81.565	88.548	95.647	90.877	92.784	73.641	73.518	71.835	64.48	70.809	76.934
AJAP1	1300647	79.579	82.051	87.815	79.741	66.36	77.48	76.141	80.662	74.709	84.867	74.082	79.265	82.102	82.708	70.348	62.262	79.312	74.665	94.059	81.52	69.765	65.878	72.934	73.622	68.563	66.222
AJAP1	4010228	78.668	79.974	91.203	80.159	76.276	81.431	83.335	89.531	78.88	71.561	68.822	89.428	80.962	80.507	79.283	75.519	73.679	84.379	87.732	74.749	69.132	70.242	64.649	62.252	76.096	61.455
AJAP1	6480484	87.47	101.67	178.65	99.388	90.122	88.913	107.83	104.53	98.676	100.42	112.4	134.12	129.89	109.75	96.77	100.31	121.15	127.91	133.62	136.82	96.119	81.697	83.257	88.463	91.742	90.599
AK1	5130162	87.902	88.676	453.37	498.74	447.74	308.88	1851.6	257.28	985.12	1054.6	894.34	1402.9	953.15	435.19	414.97	533.37	1953.5	1551.4	456.67	672.35	1839.6	411.87	651.55	820.8	1367.7	297.4
AK2	1990491	87.006	127.45	1544	2132.6	1279	1594	1962.9	2772.9	2518.7	1841.1	1289	3893.2	1731.2	1041.5	1642.1	1791.5	1073.7	1663.9	1357.1	1793.1	1560.5	1728.6	1515.4	1650.2	775.23	866.61
AK2	3140441	78.364	86.608	124.82	223.78	208.35	147.63	608.05	225.26	165.31	181.12	225.25	321.23	234.34	168.24	229.73	351.51	267.35	330.17	221.73	221.49	141.98	247.39	201.21	223.2	244.7	139.43
AK2	5720669	88.625	136.08	3294.3	4320.6	2043.6	2979.8	3779.7	4947	4698.9	3124.1	2084.9	6754.2	3992.3	1631.6	3433.4	3557.2	2589.2	3033.3	2340.2	2658.4	3049.5	2965.1	2875	3076.4	1353.9	1520
AK3	670463	82.614	243.63	1158.8	1121.9	2037.4	2027.4	1727.1	1091.6	950.18	1325.8	1412.6	1549.1	1918.9	1326.1	2040.3	1847.1	2330.3	2284.3	2619.9	1912.1	1731.5	1987.6	941.86	1175.1	1340.5	785.4
AK3L1	160148	82.396	100.15	515.81	816.79	664.98	738.92	284.55	1755.7	138.98	146.65	363.33	1619.7	398.22	210.35	565.53	308.86	218.44	1021.5	412.89	350.59	217.1	1355.4	630.48	107.31	218.85	1690.6
AK3L1	1470681	77.169	77.08	72.675	70.992	75.931	77.761	92.934	75.353	77.092	67.675	63.29	85.48	84.899	77.097	64.987	71.781	62.803	72.251	77.783	83.515	59.874	64.443	71.933	55.828	59.632	68.458
AK3L1	4290192	78.546	104.9	691.93	1189.8	582.52	918.48	609.74	1514.2	146.83	195.35	611.38	1710.1	454.2	454.22	378.92	202.84	154.44	810.46	448.44	395.05	337.9	1781.6	620.89	134.91	478.87	1391.4
AK3L1	4610554	88.979	85.22	128.46	271.77	113.23	200.82	116.26	322.07	84.905	95.007	134.87	272.14	135.2	117.76	162.56	127.69	114.12	262.37	115.59	150.07	95.848	455.25	167.69	71.751	105.62	278.1
AK5	2680220	74.758	81.187	90.916	75.899	80.535	69.488	76.278	79.514	70.25	72.654	65.934	96.246	85.711	89.013	70.623	70.254	72.214	81.652	82.698	86.289	68.548	72.048	67.659	66.546	68.736	72.288
AK5	5960209	81.191	79.15	77.889	80.327	71.279	75.4	79.559	77.932	78.159	65.287	63.745	93.619	78.514	74.933	83.045	80.072	77.222	77.736	84.238	72.684	66.611	71.904	66.595	61.306	54.836	73.01
AK5	6270148	80.371	73.351	84.951	102.9	76.671	67.592	69.199	69.584	76.762	61.728	91.258	86.484	84.103	87.731	88.877	95.552	96.604	90.723	111.36	125.78	60.708	66.065	65.654	70.596	66.943	60.43
AK7	2760470	76.83	83.553	76.585	96.589	79.08	78.257	84.877	72.414	72.082	80.156	71.948	98.717	93.125	83.733	73.329	81.315	82.878	94	89.305	96.378	62.361	78.21	68.046	66.132	68.158	58.813
AKAP1	4810494	85.61	91.064	559.88	843.17	340.63	1302.7	1856.1	706.54	1516.9	1928.6	915.51	1031.5	1287.6	521.11	957.03	573.94	1522.3	1651.3	367.7	515.43	524.85	1113.1	848.02	850.84	723.05	1515.7
AKAP1	7040288	91.317	91.492	91.98	94.426	84.228	96.943	87.492	87.628	89.398	90.843	70.726	81.182	87.531	91.377	79.615	95.821	96.055	109.76	99.719	89.724	75.123	87.183	82.64	75.969	83.651	75.299
AKAP10	460020	71.847	72.479	97.004	112.29	90.505	88.87	101.24	81.26	90.778	105.6	95.911	120.86	100.34	111.31	85.472	138.54	143.44	155.87	114.56	118.97	84.297	91.807	84.447	79.029	68.872	83.076
AKAP11	1070484	75.104	76.653	83.977	69.061	63.707	86.848	73.548	71.334	69.835	68.164	69.872	85.525	77.679	78.486	75.161	81.469	85.525	77.88	88.015	81.375	64.757	62.725	68.492	64.188	65.819	77.94
AKAP11	1450333	85.099	109.68	823.91	1719.7	1259.3	1570.2	1524.2	786.26	1287.2	1522.9	1850.3	1170.9	1529.7	790.49	1255.6	1928.6	2257.7	1884.5	1314.3	1403.7	931.87	843.36	1363.3	1096.1	1003.5	1409.6
AKAP11	4570717	78.525	80.433	86.618	118.25	81.16	99.014	139.99	88.657	112.88	128.82	122.49	119.85	112.58	136.53	81.684	82.547	90.899	87.213	120.57	112.58	80.057	87.111	87.935	93.485	117.74	95.961
AKAP11	5720731	71.48	71.05	84.051	100.47	71.431	100.13	130.17	70.477	88.1	104.53	104.03	91.56	95.748	109.52	90.297	94.395	89.823	87.693	107.07	90.293	71.655	84.936	93.398	80.451	105.91	84.031
AKAP11	6420398	92.171	107.91	347.89	736.87	427.33	663.06	546.87	386.6	546.48	609.45	900.1	551.69	640.58	380.98	647.43	929.02	1062.2	1034.7	503.53	658.66	378.56	378.99	583.76	489.4	420.38	616.72
AKAP12	670041	76.512	82.902	143.51	157.26	166.03	120.2	123.87	147.7	113.34	100.39	146.53	123.85	163.82	116.16	184.11	146.41	158.24	269.2	208.58	147.3	103.3	105.52	169.59	109.37	102.03	97.233
AKAP12	3290564	78.22	84.285	87.921	96.514	81.558	82.634	85.127	79.954	83.01	75.796	72.601	98.97	102.81	98.803	77.192	77.635	76.949	89.393	86.037	86.463	66.223	77.446	73.435	72.539	71.896	70.414
AKAP12	6900706	72.045	78.973	95.391	95.605	84.936	88.132	89.99	90.618	75.441	72.345	78.338	114.34	93.676	93.953	79.574	82.189	86.589	100.97	83.952	89.875	63.091	86.429	75.802	86.897	73.601	77.491
AKAP12	6940475	77.807	103.05	667.5	802.32	1031.8	442.72	577.51	359.46	374.78	306.47	619.08	456.41	714.19	541.74	1064.9	436.21	449.35	1155.1	785.83	611.59	384.52	364.1	584.16	396.32	375.3	532.65
AKAP13	650050	82.559	85.834	270.32	617.63	573.97	1004.8	1031.7	398.96	539.25	721.88	800.73	285.6	755.71	490.15	478.24	396.78	723.16	624.01	541.44	358.27	454.35	428.08	424.65	433.67	623.79	432.26
AKAP13	2060341	78.027	96.414	201.84	465.76	295.35	476.34	490.41	217.59	318.9	350.93	286.21	204.97	572.14	311.41	291.36	200.06	393.93	292.17	358.22	284.9	163.32	251.82	206.99	449.55	315.73	195.16
AKAP13	3940440	83.014	99.865	665.55	1504.5	1834.7	2416.2	2981.1	1316	1506.8	1722.5	1753.9	660.21	1788.2	1041.8	1554.2	1234.3	2146.1	2282.3	1631.5	919.63	1202.2	1172.7	1244.1	1135.1	1616.4	1046.9
AKAP14	270192	80.193	79.788	76.294	76.112	93.179	83.464	108.11	77.672	79.333	68.733	75.355	81.268	81.325	76.219	159.12	83.885	78.422	70.912	97.352	265.5	65.721	69.994	60.849	94.017	77.927	105.55
AKAP14	270497	74.856	73.245	67.592	78.143	73.455	73.963	100.73	73.95	81.071	67.817	62.113	88.824	93.838	77.612	106.43	74.184	93.09	78.413	96.841	149.81	64.864	76.334	64.163	78.534	71.491	82.306
AKAP14	3850102	86.745	88.682	76.557	81.345	73.832	88.915	109.82	88.496	74.61	91.354	71.405	105.34	86.026	91.754	93.902	69.375	75.065	74.491	97.078	149.05	67.486	79.826	74.035	73.013	77.689	79.621
AKAP2	2970162	80.88	87.548	85.064	90.168	73.251	94.941	74.851	85.82	87.7	82.669	73.535	118.29	94.03	90.988	82.245	112.39	103.43	112.09	87.491	124.51	74.724	100.41	78.803	77.306	72.55	72.797
AKAP2	3610068	95.259	100.32	132.82	136	133.05	126.37	124.56	122.58	115.51	110.18	109.02	202.48	155.03	142.96	156.44	137.06	104.8	146.29	115.12	138.66	101.91	134.62	113.6	119.21	107.67	118.39
AKAP2	6840608	79.577	82.946	72.194	83.494	77.666	75.944	81.627	75.922	87.506	74.419	68.175	81.229	75.058	79.422	81.485	84.85	71.653	89.763	84.188	84.593	73.674	68.981	64.442	68.572	65.786	64.655
AKAP3	4860088	69.813	72.103	108.68	98.219	102.54	97.987	99.244	112.48	100.7	82.884	91.948	114.26	109.87	116.24	100.51	124.91	96.738	104.59	111.07	115.82	90.092	86.285	91.993	85.899	95.096	88.863
AKAP4	510008	74.105	68.481	84.157	82.074	79.816	81.936	93.052	73.166	72.845	73.724	67.345	98.803	101.66	87.69	76.49	71.827	75.569	91.701	75.325	90.595	69.035	82.339	62.402	63.564	64.242	73.379
AKAP4	5560450	85.251	80.359	85.682	88.601	84.84	77.696	82.778	76.609	83.503	82.462	70.226	109.56	87.764	89.798	77.875	106.66	90.677	89.609	106.68	94.35	78.855	84.493	73.336	71.527	76.238	71.084
AKAP4	7100575	70.628	68.888	82.452	91.803	79.888	75.243	83.067	88.562	77.833	76.259	77.045	112.52	106.25	90.327	79.11	76.208	76.514	99.744	97.023	89.92	77.661	65.951	72.1	72.263	68.146	75.58
AKAP5	3800189	67.866	68.208	85.031	80.6	68.662	78	83.898	74.268	83.118	71.3	70.408	113.94	102.99	79.405	72.298	85.741	90.081	100.26	84.059	83.546	68.006	62.631	91.772	72.522	73.871	74.29
AKAP6	1510224	74.493	72.654	80.122	90.278	77.718	69.584	80.142	75.022	81.458	87.207	79.325	84.963	82.239	78.51	76.818	78.911	84.229	77.04	86.687	88.183	73.465	81.873	67.709	73.413	61.938	66.668
AKAP7	2370220	61.905	62.088	76.537	74.044	70.774	65.507	80.086	69.05	70.56	67.704	68.424	93.947	95.893	74.763	62.973	81.804	75.441	83.337	73.233	72.112	67.429	72.481	64.848	53.856	65.029	61.486
AKAP7	4780619	78.055	78.871	246.86	114.58	92.676	121.58	124.03	131.53	134.14	134.17	93.668	140.24	127.88	111.97	112.39	96.4	115.28	154.76	108.51	160.96	87.952	92.147	125.38	118.35	112.61	135.86
AKAP7	5340504	73.642	76.593	668.59	371.46	299.75	324.53	496.19	520.64	592.93	421.28	374.12	458.14	662.81	236.05	482.31	286.91	553.12	921.56	298.51	495.04	306.72	147.93	387.75	324.07	438.95	419.16
AKAP7	6380689	80.679	81.174	93.059	79.867	77.779	81.06	82.83	86.199	96.141	80.294	73.334	99.988	95.529	77.059	84.558	84.979	83.056	111.91	95.314	85.593	70.98	66.614	70.086	68.48	68.707	72.908
AKAP8	6550053	75.237	97.462	270.9	401.58	594.68	577.15	743.14	622.7	438.75	390.63	521.34	423.75	464.34	381.46	477.88	309.31	647.63	726	454.43	439.24	368.27	452.83	427.66	400.47	516.51	661.52
AKAP8L	5340593	79.307	67.475	242.68	745.1	440.45	325.56	988.88	180.17	458.49	472.07	569.96	517.92	802.68	1194.8	345.49	284.69	421.13	403.68	508.72	609.67	175.59	377.03	255.25	361.57	680.95	516.81
AKAP9	3170630	74.788	80.036	99.484	178.01	106.19	238.39	219.8	144.21	240.69	180.29	185.14	211.68	207.2	403.78	135.54	188.15	210.66	143.51	254.48	387.86	88.998	329.69	110.91	163.74	188.67	127.28
AKAP9	3290592	67.201	73.1	101.89	111.82	93.768	113.07	103.78	103.95	108.03	97.854	94.564	143.16	116.27	109.71	90.338	90.345	114.96	110.61	113.36	113	81.699	114.01	89.046	85.769	91.874	90.007
AKNA	2850010	84.609	75.533	359.16	555.65	495.86	994.07	1206.8	736.33	570.33	403.73	408.01	528.6	702.86	780.47	598.8	209.17	514.27	583.34	361.65	567.35	665.07	631.8	502.36	396.88	840.55	332.83
AKR1A1	1500504	72.354	98.32	1978.1	3685.4	3777.1	3878.1	5185.3	13093	3885.1	3426.2	2967.7	2236.4	2854.3	1852.3	4927.8	3488	3878.3	3687	3142.3	3193.6	3027.1	4496	3897.6	4028.2	2737	1680.6
AKR1A1	5550543	76.524	76.507	81.319	117.04	77.064	102.03	87.039	113.18	116.92	93.836	73.143	92.017	101.29	96.881	121.58	98.073	95.863	110.59	111.76	112.18	93.25	94.482	85.844	79.803	76.998	66.961
AKR1A1	6130424	75.116	117.74	3407.1	6057	3911.1	6469	9173.6	12189	6678.6	4552.3	4389.4	3463.2	4795.4	3162	6312.1	4359.9	4531.3	5408.2	4486.9	4259.4	3841.9	5321.5	5534	6335.8	4266.6	2423.8
AKR1B1	4260139	84.923	117.26	1346.8	2575.8	2675.5	2721.4	1465	2815.3	1621.3	3552	6213	4177.5	2751.7	1071.2	2108.3	638.27	3155.1	2320.7	1315.2	2847.4	4482.5	2785.7	1266.2	965.97	2734.9	2622.3
AKR1B10	5310646	83.628	173.79	93.397	357.17	108.77	2609.3	77.932	89.934	88.105	171.24	287.31	727.14	103.99	128.01	136.31	72.08	72.282	113.11	356.87	101.43	269.93	143.83	3934	58.263	77.48	14178
AKR1C1	1010358	74.774	68.788	75.962	67.781	71.73	80.974	73.418	73.409	68.931	62.33	62.22	87.174	90.611	76.264	68.238	55.876	71.603	68.099	75.215	68.764	65.373	64.346	64.538	66.392	66.348	75.705
AKR1C2	1510528	82.531	82.024	80.607	85.142	77.31	80.263	89.519	82.358	90.994	74.297	68.238	106.12	98.042	101.52	84.405	83.836	88.827	84.172	89.444	97.48	78.369	76.303	74.01	73.165	74.504	108.12
AKR1C2	3610767	82.926	79.259	81.014	73.286	73.918	74.619	70.046	78.569	81.222	78.662	69.865	91.5	81.521	83.007	86.151	81.925	95.726	92.077	91.001	92.498	70.092	63.553	85.298	71.841	71.623	449.35
AKR1C2	4900113	92.866	87.324	81.777	86.378	83.298	91.844	86.066	79.699	74.644	103.9	75.156	94.576	98.223	83.638	83.521	82.666	85.917	92.93	96.464	94.614	77.01	70.123	96.745	71.807	77.116	202.22
AKR1C2	5340129	80.884	109.57	1043.3	1952.8	312.56	3654.8	122.74	299.31	156.89	11317	160.38	1183	1557.3	222.25	240.41	133.1	275.8	135.31	699.77	260.64	1493.4	238.82	3464.7	558.28	224.42	15834
AKR1C2	7200563	83.189	80.665	76.073	85.008	80.581	76.16	75.032	77.798	71.907	73.369	66.5	85.184	87.439	87.017	82.247	83.003	77.432	76.877	85.803	83.531	67.602	69.981	75.525	66.221	68.757	109.91
AKR1C3	7210632	90.592	376.18	1618.4	1990.2	1184.8	14168	1684.2	582.82	4001.5	3608.1	414.56	1174.8	2163.8	1041.9	2421.4	720.82	994.72	1471.5	1681.8	909.66	2916.5	406.47	19294	2954.7	1580.5	18028
AKR1C4	2650736	90.351	89.997	97.965	85.235	80.45	208.7	83.454	98.238	83.262	74.584	81.58	102.16	100.6	91.441	83.351	88.216	88.117	99.542	101.7	102.98	76.288	70.368	982.12	70.987	77.328	76.384
AKR1C4	3120598	83.141	88.634	261.87	619.88	128.83	2326.9	154.5	132.07	568.58	3772.2	129.28	498.62	906.36	227.35	441.54	202.46	280.94	311.09	412.73	277.88	689.81	142.08	5157.3	964.03	183.65	10824
AKR1CL1	6940278	81.154	68.723	83.134	77.295	80.02	78.606	79.923	86.179	77.226	70.187	71.422	93.571	92.144	84.888	71.602	81.484	78.314	88.529	84.879	74.996	68.33	65.24	65.126	71.207	63.299	69.201
AKR1CL2	5720372	80.635	84.871	113.85	79.55	94.351	86.745	89.043	208.82	73.264	77.359	67.373	80.863	90.045	88.035	82.38	84.265	77.488	78.458	79.26	102.09	67.312	84.331	77.397	72.368	87.888	60.432
AKR1D1	1770341	96.649	79.351	92.038	91.117	83.306	86.339	87.533	86.874	85.184	76.261	70.608	112.62	95.004	93.43	82.826	72.948	83.414	93.049	96.15	93.388	76.384	70.454	79.916	81.924	78.626	74.535
AKR1D1	5860347	5220.4	8868	26313	33912	24231	15936	36872	12631	23185	22888	29481	26856	29960	41385	23555	19847	14677	25164	32476	31905	14894	28688	19497	23406	25242	21717
AKR7A2	6180681	121.85	270.79	3458.3	5351.7	4040.1	4758.3	4716	2815.4	6556.2	7250.7	3788.7	3990.3	2964.9	2885.6	3424.3	6804.7	3742.6	3031.4	3558.5	4119.1	1612.3	4592.8	4617	4479.8	2124.1	2152.5
AKR7A3	70484	94.634	142.17	827.51	1195.7	910.73	8380.3	956.05	965.59	1570.4	1717.9	833.56	981.62	769.77	616.76	784.23	1457.1	1022.4	772.46	831.59	957.12	488.9	1358.1	2386.9	1243.5	502.54	594.91
AKR7A3	270300	66.528	72.477	71.688	85.915	86.409	708.63	85.487	84.269	75.974	79.979	61.523	86.433	87.182	88.2	88.12	75.12	100.16	81.215	88.471	85.402	65.017	87.642	205.78	85.763	67.703	65.854
AKT1	2470619	98.099	211.1	3073.3	3033.5	3276	3534.7	5250.6	4832.7	3274.7	2090.5	3402.8	2080.5	3169.2	2469.3	3373.9	4775.5	2365.6	3033	2570.8	2942.5	1264.2	2985	3079.7	1874.3	3653.5	2347.1
AKT1	6200431	98.263	176.9	5534.7	6158.4	4572.1	7428.9	11085	7404.9	6776.1	4123.1	5910.7	4758.1	5561.9	4630.2	4279.2	6046.4	3553.3	4026.2	3586.6	3596.8	2059.9	5055.2	5378.1	3129.8	6621.8	4229.6
AKT1	7210424	88.791	80.29	73.364	91.45	75.326	90.465	83.684	90.114	82.708	84.923	83.023	115.78	110.54	83.972	84.025	79.766	86.797	98.285	92.461	91.045	67.408	80.605	75.92	67.779	69.593	83.932
AKT1S1	3870092	75.917	78.951	145.43	146.39	144.9	171.17	129.66	197.68	150.45	157.71	164.56	268.93	214.55	136.17	129.56	132.36	170.24	182.6	176.52	142	108.58	147.26	119.08	167.44	127.87	180.18
AKT2	5570041	82.626	68.764	89.824	106.59	80.393	76.886	88.499	78.635	121	96.657	77.82	129.76	122.72	101.01	192.69	103.3	100.14	113.19	113.07	83.103	76.908	79.06	67.603	75.717	82.145	86.456
AKT3	2570044	88.175	80.44	92.978	101.33	91.416	92.355	101.86	101.12	83.206	94.074	85.66	101.78	99.88	92.431	73.951	91.035	81.876	97.139	104.92	100.06	74.903	83.064	75.969	78.987	85.865	77.922
AKT3	5220307	67.613	70.499	84.224	91.717	81.645	81.467	99.807	96.203	101.48	93.016	74.573	109.66	96.501	90.797	82.21	91.376	91.782	110.79	111.55	94.768	79.359	90.256	99.082	69.787	70.649	90.332
AKT3	5490246	83.056	81.931	92.111	91.102	88.531	96.273	85.737	79.379	89.048	75.637	75.344	103.48	97.491	83.897	96.704	95.729	96.762	140.36	101.14	84.454	72.491	76.99	73.235	70.106	76.824	78.83
AKT3	5870561	68.568	79.818	101.12	104.59	96.88	102.19	81.91	95.918	88.055	83.224	91.571	136.84	106.29	102.03	99.132	123.15	85.281	236.72	110.8	113.09	82.965	71.064	82.952	83.459	90.539	141.39
AKTIP	4480338	82.991	112.22	909.72	1467.7	1174.1	1435.7	3512.7	1384.2	1091	2178.8	1712.1	1046.5	1757.5	1390.2	1542.3	1843.8	1206.5	1709.9	1379.9	2015.9	1920.4	1638	1162.3	1525.7	921.88	1208.2
AKTIP	5720703	61.736	83.084	462.75	706.35	687.76	693.36	1744.6	586.67	581.15	1053.3	870.69	551.16	759.8	546.98	565.44	586.07	1119.4	638.53	584.26	780.87	734.49	704.5	493.96	646.48	400.56	467.88
ALAD	2070397	71.408	84.219	94.436	102.07	80.866	99.615	101.69	87.59	105.34	77.834	82.584	110.61	107.74	87.123	85.828	80.875	95.773	84.258	100.44	99.6	69.936	76.357	84.235	71.622	76.676	71.554
ALAD	3120162	87.017	98.862	208.59	399.75	372.35	858.88	415.02	562.26	256.24	235.56	501.82	266.19	408.03	189.67	424.3	334.08	917.51	520.62	449.27	403.59	591.7	250.97	513.22	363.45	362.28	275.39
ALAD	6020592	78.707	71.523	74.931	83.442	75.238	72.819	71.825	77.997	67.046	66.077	61.89	81.84	83.786	88.64	75.466	66.991	78.8	74.864	78.461	74.734	64.484	65.696	69.972	66.761	66.258	65.1
ALAS1	5220097	87.23	82.733	113.42	117.61	129.95	160.35	218.26	200.92	209.39	110.4	161.38	157.73	151.93	102.59	109.36	110.67	140.03	148.16	120.71	156.1	114.69	154.98	99.907	119.34	158.37	114.63
ALAS1	5860278	77.986	84.477	96.036	132.99	113.22	163.96	217.11	178.54	317.98	109.75	206.15	138.16	190.45	108.42	153.76	145.28	207.47	178.11	106.97	164.86	119.78	172.36	117.47	164.88	146.78	111.95
ALAS1	7150014	87.332	86.463	88.817	72.878	70.25	75.999	85.993	86.918	75.213	76.73	70.333	92.253	85.948	88.583	84.322	70.686	83.598	77.266	91.053	85.429	68.745	74.699	70.995	62.63	70.984	70.755
ALAS2	1230376	82.788	83.854	85.32	76.277	72.363	74.85	86.762	84.858	79.385	79.255	71.775	83.55	97.914	92.457	84.454	71.47	71.439	94.63	99.937	102.92	77.295	69.71	70.713	65.413	71.853	69.557
ALAS2	4180768	82.626	78.875	80.429	82.444	81.652	75.922	82.368	75.57	82.965	76.339	76.374	93.161	85.149	94.149	73.131	81.762	87.245	85.401	97.326	84.182	69.218	71.06	70.301	64.976	73.211	77.879
ALAS2	5270338	83.509	76.891	81.633	88.218	79.211	74.296	86.988	81.387	90.289	81.354	86.589	114.09	99.196	101.45	83.377	93.445	89.644	113.55	117.26	105.73	76.736	77.706	73.472	71.305	75.722	75.159
ALB	650431	76.267	79.58	85.148	2823.4	85.507	552.04	189.03	87.217	44556	177.3	107.22	107.25	98.675	2827.6	229.53	317.68	1130.3	137.01	82.574	88.171	74	75.055	112.26	114.75	85.99	72.957
ALB	5910010	86.603	87.228	88.242	1162.5	82.738	272.14	113.18	85.42	25287	115.99	97.181	95.737	92.398	941.02	161.03	204.72	605.89	119.33	102.65	103.53	87.048	67.955	85.067	94.576	76.572	77.322
ALCAM	2070575	84.886	130.84	899.59	5289.2	5938.8	2899.8	6416.4	3602.6	4634.9	6690.5	5315.7	4260.3	4460.8	4111.4	9942.2	4712.8	4343.1	3318.1	2817.7	3140.4	2580.7	2924	2054.8	6967.9	3219.8	5352.9
ALDH16A1	940441	79.741	74.222	334.67	264.09	317.97	378.53	461.7	407.44	367.52	269.05	277.04	423.25	504.79	355.66	241.34	274.22	292.22	282.02	297.43	250.91	275.57	257.18	216.48	344.23	234.69	283.36
ALDH18A1	2370255	79.267	91.814	605.49	519.04	614.39	473.31	533.62	827.66	460.59	262	555.11	714.07	416.4	273.89	566.1	736.27	1104.1	1046.5	861.19	536.57	279.69	574.47	667.61	388.46	343.1	454.31
ALDH1A1	1070477	118.63	836.57	992.66	2945.4	823.03	6210.6	1332.5	1439.2	4931	3630.3	1359.6	2513.7	2536	1393.7	3142.4	993.36	4401	2610.3	1929.8	7934.9	1510.6	414.95	6777.9	2719.1	3918.5	4514.2
ALDH1A1	6510754	74.352	91.382	258.99	843.98	265.08	1885.1	315	814.96	1728.2	1224.2	436.27	821.74	707.67	379.21	1199.6	524.21	2308.5	1321	649.16	3239.8	533.82	190.93	3493.1	963.92	1236.5	1752.3
ALDH1A2	510687	92.045	85.458	139.87	247.19	288.15	131.72	150.21	109.04	352.96	112.73	130.29	341.7	229.73	176.83	1266.3	110.1	1071.5	546.83	337.9	643.38	446.06	98.814	99.745	143.28	174.83	79.163
ALDH1A2	5700102	79.415	80.951	103.29	125.72	123.5	148.18	156.26	123.23	184.1	105.95	129.36	201.41	154.76	115.21	297.99	103.8	350.14	232.79	161.13	198.08	158.71	105.68	204.43	99.185	130.55	106.32
ALDH1A3	2360551	76.234	87.504	139.82	445.28	625.91	401.99	316.57	1242.5	325.38	522.74	685.43	569.92	460.84	208.51	502.84	218.3	900.24	588.68	605	545.55	438.13	319.52	310.97	171.25	249.66	285.85
ALDH1A3	4920148	129.5	452.18	323.24	627.23	2011.6	1053.7	894.62	2122.4	555.78	627.76	1398.7	1510.9	1711.3	947.91	1220	325.47	2335.9	885.37	2113.1	1937	803.78	915.7	354.25	215.07	428.7	628.98
ALDH1B1	1240379	66.047	73.268	292.45	1605.6	901.69	630.34	408.38	364.64	313.86	336.12	683.57	865.24	1195.6	413.68	608.54	366.09	520.52	1185.4	773.27	458.74	394.29	495.86	852.05	245.46	393.23	426.26
ALDH1B1	2650204	76.466	92.586	176.71	746.44	390.75	319.62	243.06	168.36	198.39	230.38	340.85	597.13	638.37	240.5	350.96	280.68	334.53	589.19	413.88	287.2	216.91	296.58	524.22	166.57	211.67	264.58
ALDH1L1	6660341	74.347	74.45	82.302	219.63	140.71	175.51	113.44	161.76	80.301	124.74	76.42	121.47	79.314	116.15	126.19	86.751	86.629	256.06	176.71	309.19	681.55	75.355	61.479	98.564	68.569	156.26
ALDH1L2	1980747	80.582	92.845	119.06	323.92	211.92	150.08	110.13	286.14	125.53	105.18	146.75	212.85	234.58	176.4	217.64	196.76	272.68	365.23	410.13	210.8	247.86	86.47	170.88	120.84	124.37	395.46
ALDH1L2	4250411	83.807	79.454	81.321	94.484	78.527	81.877	98.235	101.9	77.406	81.504	68.324	115.9	95.089	82.411	85.08	81.331	90.504	93.71	97.178	85.884	75.324	74.147	67.506	72.928	69.413	91.144
ALDH2	840253	94.143	154.52	826.33	1703.6	895.79	4780.2	5639.6	4031.6	5278.3	7117.7	2861.2	1095.3	3404.2	1180.1	2586.5	1677.2	3333.1	2929.2	1589	2165.9	3899	1995.5	2098.1	1769.1	4600.7	992.97
ALDH3A1	5560369	108.89	347.29	393.46	82.256	204.44	2365.2	298.05	93.885	1126	2093.2	154.34	103.6	173.75	111.65	144.1	118.35	109.43	143.43	135.49	270.43	1748.1	83.673	8090.9	167.58	100.28	12106
ALDH3A2	460746	74.271	78.232	135.21	214.21	151.29	267.87	324.83	131.43	619.09	650.47	192.2	241.77	333.24	258.33	171.43	185.58	334.92	150.31	202.77	192.79	361.36	267.83	196.71	280.78	167.05	256.93
ALDH3A2	1690608	88.319	108.42	904.91	895.44	1120.5	2920.9	2802.4	1244.3	3381.3	7629.7	2172.7	817.34	1901.3	1407.7	1501.8	2596.1	4111.1	1453	1169.9	1312	1467	1830.3	2072.2	1470.8	783.82	3920.8
ALDH3A2	3120196	79.444	89.366	205.69	224.08	293.69	822.24	578.05	314.81	720.53	2458.3	520.66	223.65	488.9	328.63	385.39	866.88	983.87	587.87	304.11	343.18	309.8	487.44	552.32	374.23	223.34	920.7
ALDH3B1	1850440	74.24	75.787	74.119	82.944	69.161	69.925	72.965	65.38	102.52	76.436	75.023	100.62	91.77	76.346	88.551	83.18	93.613	92.417	81.939	75.372	66.06	92.583	79.301	71.207	60.636	63.358
ALDH3B1	2970356	67.796	73.22	174.09	441.64	512.36	2116.7	881.09	418.56	1467.6	473.87	388.88	1026.6	732.89	286.24	867.41	479.67	1341.7	736.4	286.21	723.98	307.64	950.04	639.18	687.55	756.38	241.38
ALDH3B2	2360201	74.594	74.048	182.74	141.46	127.02	90.764	82.946	2252.2	88.92	76.803	128.05	226.39	107.89	82.354	155.21	106.5	118.3	121.2	224.21	109.97	87.55	77.738	103.42	71.711	77.05	351.11
ALDH3B2	2970039	68.443	68.847	82.878	71.712	75.036	74.416	69.387	88.66	84.713	66.71	67.269	92.599	89.387	77.179	70.559	72.111	75.181	93.151	82.815	66.053	70.794	66.193	62.383	70.341	61.299	76.873
ALDH3B2	4070647	73.071	79.505	395.43	285.6	296.56	114	120.3	5265	137.08	87.904	207.87	469.77	184.04	85.746	403.65	172.4	243.79	257.19	577.77	145.11	103.2	116.09	147.42	76.64	80.442	748.63
ALDH4A1	160343	73.503	68.625	120.16	108.79	103.3	99.689	158.76	171.07	194.97	152.44	73.093	99.983	113.82	103.39	89.298	151.21	94.155	93.882	97.345	96.38	72.527	89.831	144.11	155.91	115.62	89.54
ALDH4A1	1470427	77.662	95.119	552.31	322.13	311.32	337.98	632.08	667.16	832.85	772.17	315.16	312.91	367.99	300.51	285.45	564.63	369.96	465.64	280.25	326.1	168.53	373.66	841.15	699.72	345.39	282.51
ALDH4A1	2640273	85.934	91.085	306.8	173.22	209.28	175.38	330.77	355.44	375.35	371.5	196.97	193.01	207.44	193.64	131.96	284.42	200.81	176.22	146.93	163.18	108.84	196.38	356.83	300.87	176.86	124.11
ALDH4A1	6220360	73.84	74.905	180.85	110.41	139.03	120.17	164.78	165.67	202.58	167.93	110.02	135.2	139.66	124.98	116.12	194.17	153.14	167.09	126.63	107.63	75.808	123.66	213.64	184.02	124.13	92.404
ALDH5A1	2640274	91.603	173.28	577.7	1012.8	413.71	1070.4	2786.5	956.69	3142.6	2779	1531.8	1142.2	1752.9	922.05	893.92	1485.6	3725.5	1443.3	947.47	1598.3	1444.2	1031.7	724.28	2829.4	1443.8	911.65
ALDH5A1	7040327	71.2	82.663	154.74	294.15	124.89	292.51	465.07	375.72	1016	716.4	439.97	375.22	424.63	184.04	240.39	506.84	1267	527.51	225.93	350.76	411.98	375.6	261.79	814.84	329.84	282.84
ALDH6A1	5820373	83.708	84.196	437.15	789.84	284.07	854.17	993.83	600.38	1325.8	1240.4	705.27	490.63	832.47	715.68	799.42	1435.1	527.58	777.23	506.87	561.88	617.33	1369.2	636.45	743.59	478.02	487.38
ALDH6A1	7100274	78.878	83.383	540.89	1096.6	338.39	1050.6	1131.2	599.55	1675.3	1292.6	674.54	570.6	978.47	1010	555.13	978.5	301.58	570.42	435.28	591.22	626.02	1358	658.02	838.85	628.97	496.52
ALDH7A1	70102	93.192	200.77	1167.6	1296.2	1280.5	1310.7	862.55	1148	1915	506.75	928.13	1708.7	927.47	805.74	1142.4	1517	916.88	1489.2	1496.3	1783.4	1420.7	878.23	866.95	1206.7	463.1	229.32
ALDH7A1	4150544	76.87	81.443	1312.2	1581.5	2257.5	1641.6	1115.7	1979.2	3032.2	624.48	1267.4	1869.2	1010.1	841.72	1250.3	1872.5	1406.1	1610.1	1395.2	1628.9	1696.6	1404.7	1104.9	1714.1	486.33	211.83
ALDH8A1	2100546	88.373	95.496	120.55	125.85	123.34	99.411	150.19	95.086	105.94	106.1	127.9	129.17	155.46	182.39	114.84	92.278	105.62	120.71	145.18	162.1	101.06	108.04	113.12	114.1	122.5	100.03
ALDH8A1	2940593	72.45	74.871	78.912	68.973	73.267	80.303	70.035	66.578	75.02	77.017	74.444	83.783	90.209	72.57	78.46	71.547	67.827	74.215	84.419	75.636	71.094	69.432	54.761	63.133	63.521	62.13
ALDH8A1	6370138	92.187	84.138	80.43	80.982	83.772	78.081	80.935	78.678	77.199	81.715	66.679	83.938	98.405	87.295	86.311	75.356	77.735	83.129	90.639	94.365	69.681	73.183	72.663	71.599	73.718	76.846
ALDH9A1	1820044	106.92	253.15	6548.4	6073.9	5363.5	9034.9	9937.2	11792	11698	6535.4	6103.6	9749.9	3967	4108.3	5908.8	10352	8227.2	7680.8	5930.7	7040.9	6949.7	4975.3	9613.4	5860.8	6880.2	7264.1
ALDOA	2470341	77.566	84.878	78.815	86.075	81.843	81.284	87.956	82.419	75.012	80.318	74.134	110.7	102.03	91.504	82.986	93.348	98.085	109.94	93.543	87.246	76.729	75.314	73.064	77.878	71.251	76.215
ALDOA	2640088	88	83.541	127.77	8386.8	193.12	2873.1	687.27	371.04	3789.9	3916.4	8886.3	11157	3472.6	4910.3	11039	11679	4526.7	9462.2	2439.1	3190.9	4231.2	10482	5513.5	2534.3	2416.9	8212.2
ALDOA	2850255	72.288	76.628	99.716	120.79	87.544	98.839	91.84	90.674	79.301	105.6	119.81	124.62	109.87	139.46	91.559	103.84	103.21	103.92	112.42	101.11	78.604	147.07	83.991	70.155	94.09	83.799
ALDOA	6590253	90.78	108.17	9607.4	14111	11588	13962	17753	16406	7023.8	6057.5	13198	14707	8885.1	9484.7	11631	11520	5699.9	9046.8	4375	4799.5	5240.7	14603	7213.5	4422.9	7847.4	11499
ALDOB	650427	78.16	76.764	88.121	137.94	88.848	144.84	186.82	98.357	116.15	127.62	124.31	159.98	186.98	177.06	180.51	98.294	115.11	185.94	177.64	165.9	90.027	175.41	133.05	142.99	235.45	134.9
ALDOC	7330544	104.28	116.34	1937.8	1374.8	1182.2	843.47	420.87	663.98	504.46	244.11	519.63	636.79	1769	506.01	670.13	489.49	1247.1	2891.7	1071.9	681.41	254.66	1824.7	1144.2	834.97	921.35	1318.4
ALG1	5560670	80.708	79.718	105.47	258.46	101.86	173.2	256.06	192.71	291.49	252.94	209.44	214.95	182.04	185.4	257.92	215.3	201.02	194.81	186.37	172.59	170.3	180.49	220.56	140.49	140.64	114.95
ALG10B	1110241	78.243	81.786	90.832	121.59	100.85	104.45	98.626	195.58	100.89	89.311	85.632	138.92	118.4	90.017	111.96	108.73	93.045	128.04	95.487	104.91	88.944	104.6	93.922	79.005	68.128	115.92
ALG10B	3060196	75.374	86.513	109.35	167.19	102.31	144.18	127.88	246.84	131.56	124.08	122.08	216.69	134.46	116.33	170.22	130.43	100.53	169.86	110.23	116.51	128.46	129.49	122.16	98.128	93.346	226.75
ALG11	4210358	74.747	85.616	120.38	166.08	131.43	175.55	195.97	190.48	169.56	180.33	182.65	227.78	173.96	126.63	193.27	279.44	190.76	210.18	245.05	140.99	148.96	143.92	160.36	133.33	116.36	171.82
ALG11	5550647	88.695	109.81	472.42	303.22	124.43	825.09	737.96	251.12	479.59	866.52	442.4	978.41	343.21	300.7	205.06	225.42	156.71	221.59	253.24	487.15	304.78	724.05	214.59	354.3	583.06	209.77
ALG12	6940735	84.802	81.186	121.89	133.99	133.24	149.45	161.87	169.72	196.23	148.85	138.18	146.1	192.69	118.25	124.46	142.72	140.07	145.77	165.69	151.71	103.95	127.46	137.37	161.86	143.77	138.63
ALG13	730520	78.734	86.872	559.13	583.4	323.63	722.9	1362.5	319.93	775.76	954.62	481.49	690.85	600.67	622.32	515.65	363.88	501.76	438.72	422.5	413.72	1292.7	666.7	458.04	420.75	469.26	708.21
ALG13	6660411	82.169	95.2	688.41	599.58	278.56	756.16	1109	735.82	750.3	563.11	430.95	901.75	521.9	393.47	701.63	608.97	791.68	574.29	483.08	420.71	1439.1	819.11	552.87	408.42	403.94	761.76
ALG14	50128	81.187	86.607	212.93	223.44	200.37	221.94	313.16	431.05	179.91	275.79	203.6	203.64	182.85	152.66	291.85	183.38	311.87	306.76	250.82	196.48	210.25	179.96	156.37	135.84	126.11	137.73
ALG14	2340524	67.716	73.606	193.09	241.94	165.5	226.87	305.37	265.9	176.01	274.53	196.04	181.9	166.7	128.12	225.56	184.13	291.03	265.58	280.64	140.43	172.11	177.31	128.55	124.39	119.31	134.21
ALG2	1990021	93.607	88.015	108.59	96.231	93.192	121.03	104.24	115.89	99.306	103.78	107.12	107.88	116.63	98.457	106.38	100.6	132.52	118.83	145.56	113.69	111.68	99.956	88.949	80.503	74.683	90.73
ALG2	4540025	94.411	94.513	102.05	108.42	93.227	115.72	101.3	123.99	114.93	106.41	91.221	144.24	149.53	118.96	129.39	124.99	149.68	143.19	131.91	124.5	137.07	114.03	114.08	95.166	105.86	101.77
ALG3	2650167	92.606	96.934	848.21	926.64	1219.3	787.37	1080.5	1284.8	515.46	614.38	1021.4	1455.9	916.07	769.49	1442	1400.7	1241.9	2022.6	648.53	1029.6	573.77	1089.2	624.61	799.53	590.92	2240
ALG3	7210167	92.581	83.297	81.736	89.428	85.916	82.535	78.423	86.73	85.353	76.981	79.446	106.11	101.57	93.263	81.8	84.735	86.063	94.074	89.754	91.607	77.003	75.08	73.65	75.119	71.654	74.911
ALG5	6370113	89.24	195.96	1688.5	2252	1569.1	4101.2	5253.6	2160.1	2365.1	2906.2	2050	2681.4	2602	1748.7	2787.8	2753.4	3669.2	2622.1	3799.6	1982.3	2845.7	2306	2194.5	2094.4	2204.7	2410.8
ALG6	6960243	70.752	83.412	632.45	1060.7	524.75	593.28	2682.6	820.49	1344.6	919.47	913.26	647.64	635.61	461.24	972.5	660.95	973.3	838.27	512.67	624.27	340.74	915.37	996.03	703.16	722.62	686.7
ALG8	2970296	81.378	90.55	640.22	1191.9	556.98	1404.4	1094.5	949.84	958.34	812.78	610.39	2046.9	911.88	393.26	1197.7	724.64	1526.8	1356.6	519.92	818.17	758.54	945.52	683.42	836.04	558.11	865.28
ALG8	3610291	90.256	78.966	82.263	73.334	78.987	79.761	78.216	75.467	70.725	66.224	60.641	96.298	88.077	98.568	84.026	79.308	78.47	80.422	91.705	94.847	72.157	66.247	63.056	67.17	61.975	74.762
ALG8	4850632	75.43	97.206	800.28	1611.9	1159	1467.1	1517.6	1685.1	1384.9	1006.7	763.62	2988.2	1413.5	780.43	1730.3	1252.9	2358.1	1990.4	927.72	1539.2	952.32	1354.4	1002.4	1423	958.24	1205.4
ALG9	450204	78.702	80.667	358.8	775.61	642.51	618.81	828.28	613.32	642	528.15	585.49	625.26	659.4	407.97	780.36	618.16	796.79	820.53	831.83	494.68	662.62	317.14	566.04	517.14	455.23	489.85
ALK	630368	75.983	77.626	85.493	101.16	93.397	94.486	96.54	90.929	86.095	81.245	83.478	105.21	89.76	148.91	90.072	90.638	179.97	118.46	787.74	137.59	646.39	81.219	105.92	86.699	115.42	77.807
ALKBH1	1780020	84.766	87.105	82.498	91.394	80.505	78.76	82.111	88.387	86.652	84.755	74.414	114.51	102.63	100.71	74.345	83.941	74.652	111.53	99.45	103.56	77.73	77.581	68.615	72.396	75.468	85.482
ALKBH1	3360056	84.475	85.843	224.76	211.1	218.71	220.66	250.7	374.23	195.49	227.82	248.32	209.63	186.22	148.47	221.36	388.51	255.98	353.55	186.26	217.55	163.33	248.83	207.06	148.91	178.19	218.61
ALKBH1	7160167	79.702	90.117	216.9	230.69	219.41	255.09	259.81	429.96	170.42	228.32	300.25	215.52	184.2	144.96	229.57	384.52	266.55	338.64	186.19	226.98	151.74	272.55	215.45	180.16	199.05	237.66
ALKBH2	1340537	80.889	85.646	465.06	328.16	395.59	377.72	444.59	465.14	255.79	260.6	265.36	594.92	363.16	252.3	318.7	175.11	386.18	328.69	347.83	297.27	182.03	235.69	240.91	167.51	222.61	538.17
ALKBH3	4610369	85.301	86.331	545.75	651.86	683.71	875.7	1020.7	864.48	552.76	534.17	891.74	1057.4	499.48	490.55	668.44	564.44	1020.6	626.53	638.01	593.7	572.98	930.26	349.43	387.15	526.84	649.51
ALKBH4	1780379	71.431	84.427	163.75	169.91	147.93	160.66	180.27	222.55	193.26	187.62	157.3	176.1	152.91	146.22	170.08	146.32	161.67	164.09	173.25	201.23	145.92	108.78	165.38	134.78	139.4	135.27
ALKBH5	1400209	91.905	157.65	7043	7606.7	8010.9	9242.5	12302	13144	9004.3	5641.4	8949	7088.8	6043.5	5510.9	7995.6	18520	9006.2	12245	7437.8	6144.4	5753.3	8954.3	6226.4	6095.3	5267.7	9210.8
ALKBH6	670360	69.366	76.432	344.84	385.41	440.51	363.51	621.89	485.46	532.36	513.68	287.58	685.02	512.91	381.13	753.6	837.21	343.8	475.41	301.83	371.15	232.01	333.27	259.71	342.96	343	436.47
ALKBH7	3310324	72.737	72.436	332.77	549.87	412.84	570.99	818.07	665.91	772.03	515.25	496.05	460.17	556.46	349.94	432.74	434.27	653.22	523.39	542.72	461.79	472.26	391.61	355.36	281.41	461.07	325.84
ALKBH8	6420044	73.904	79.849	157.72	237.23	126.14	241.73	195.55	136.97	189.95	167.54	101.89	244.31	241.96	184.6	130.03	176.17	269.9	126.35	173.56	229.08	105.97	114.58	101.03	209.03	162.71	152.43
ALLC	2100465	74.902	72.854	77.758	75.855	81.117	76.816	84.845	74.764	88.035	78.959	73.973	105.78	100.03	82.181	72.733	74.312	82.695	81.166	76.337	93.186	72.225	69.552	82.623	66.691	74.438	67.853
ALLC	4060639	83.597	81.383	73.791	72.877	71.117	66.139	69.985	73.111	71.373	68.208	66.194	83.194	82.404	83.319	77.222	66.657	83.61	69.811	73.331	82.435	63.985	66.739	68.175	62.323	57.477	67.652
ALLC	4070601	90.162	92.888	77.431	76.811	84.022	84.369	75.876	84.421	83.286	72.571	76.464	84.9	95.74	83.947	80.133	89.06	75.269	83.224	99.074	92.825	75.889	68.618	63.98	78.852	82.213	72.335
ALMS1	5130736	85.942	82.468	207.44	224.63	109.87	148.93	226.71	146.45	174.97	161.13	144.17	232.5	185	176.72	176.37	135.67	207.48	192.85	170.77	169.46	114.01	153.45	138.06	140.88	141.53	217.23
ALOX12	6040259	78.847	77.722	79.526	80.664	80.996	74.906	76.417	79.01	84.046	74.882	66.739	135.74	88.837	80.175	66.645	80.023	84.2	80.285	88.036	75.643	66.442	68.214	61.82	68.205	65.867	746.81
ALOX12B	7510671	82.931	88.306	87.496	79.534	83.564	79.375	89.009	82.826	75.987	76.788	83.837	106.38	93.643	79.628	73.544	99.364	82.652	89.707	93.593	81.649	79.961	79.479	82.668	65.689	70.339	181.16
ALOX12P2	1770630	73.545	87.585	90.609	101.62	91.39	97.332	73.103	75.144	98.293	72.222	75.65	105.18	87.529	91.52	72.39	61.971	73.361	83.155	96.647	78.157	67.065	59.655	60.997	76.161	75.476	66.19
ALOX12P2	5130427	86.83	86.571	86.432	103.18	84.974	88.357	84.904	85.622	98.627	80.244	73.713	124.79	100.06	111.73	79.928	86.227	87.037	89.456	89.566	98.991	79.121	77.969	70.744	82.747	81.691	71.908
ALOX15	20397	79.953	79.952	81.52	83.43	97.578	87.129	106.04	84.927	81.011	83.596	80.612	101.12	99.753	83.379	107.03	128.7	103.02	102.83	97.025	240.89	66.329	84.268	85.216	90.62	79.968	97.353
ALOX15	1230722	80.467	84.964	94.753	77.537	85.016	89.446	121.2	86.427	81.691	79.988	78.558	109.35	95.839	93.695	82.785	98.441	96.323	92.276	91.538	168.83	73.135	80.115	74.891	78.706	77.645	81.104
ALOX15	1450719	76.652	67.282	81.319	88.274	80.052	81.203	74.88	70.16	78.403	73.546	70.068	93.808	96.222	92.136	84.403	93.667	83.894	85.495	96.159	96.751	70.899	65.777	71.965	65.997	66.853	65.88
ALOX15	5220278	66.698	77.774	69.578	90.14	85.409	73.537	90.41	102.88	83.321	72.456	80.369	107.67	108.92	96.364	93.513	84.354	84.68	104.3	98.572	115.88	76.47	88.549	73.95	71.512	73.79	69.777
ALOX15B	430152	79.027	76.915	81.395	117.87	99.211	102.28	160.85	424.09	210.21	80.501	94.548	133.47	106.01	97.878	96.829	113.38	194.79	117.03	143.75	103.58	107.64	325.03	82.116	99.487	119.72	89.99
ALOX15B	2900639	78.755	81.376	79.211	148.23	106.93	99.676	458.88	2500.3	522.29	75.822	120.32	166.51	173.86	211.04	105.37	93.06	277.42	149.31	315.96	107.88	205.68	621.62	83.234	100.27	288.73	74.541
ALOX15B	5810154	101.24	82.95	84.528	256.57	161.44	167.76	924.33	5528.3	975.88	100.77	201.62	217.6	300.15	326.38	186.11	115.94	530.81	247.87	598.12	100.32	345.33	966.62	97.019	129.98	575.51	82.801
ALOX5	1780273	171.66	266.56	763.22	2875.2	4581.3	3446.3	2883.9	2810.4	3472.4	940.56	1289	2138.1	4293.2	1435	3291	1061.4	3065.7	3386.3	1940.9	3021.8	2120.2	1110.1	1394.1	767.09	4041.1	748.81
ALOX5	2510037	77.068	84.699	87.044	85.096	79.184	79.103	75.252	81.696	85.807	81.251	75.56	99.43	107.38	88.253	83.177	81.089	80.51	110.55	82.398	101.01	77.457	68.107	66.637	70.919	71.573	70.292
ALOX5	4560670	83.228	78.019	80.512	73.388	72.96	67.935	88.713	74.466	81.154	73.475	65.827	93.51	88.305	91.298	79.81	80.369	80.351	77.256	86.115	83.544	71.523	68.532	67.241	62.935	65.597	70.291
ALOX5AP	3930343	115.05	354.58	1133.2	11031	20605	9104.8	6934.8	3581.7	8827.1	3194	3499.6	4321.2	7898.5	3622	9645.6	2558.8	8141.7	5611.9	2592.1	9671.6	8640	3781.9	2331.2	2438.7	5884.7	1304.2
ALOXE3	990685	72.482	80.3	78.189	85.594	78.088	84.22	87.199	96.121	82.949	79.351	83.847	103.79	97.391	79.145	89.736	98.033	94.778	90.478	100.7	87.377	79.732	79.887	71.844	65.278	66.391	101.41
ALPI	2570162	93.69	85.384	94.323	104.44	100.45	91.057	110.19	100.22	91.035	89.512	81.724	117.87	118.88	100.25	86.54	88.292	104.14	103.25	120.23	114.49	96.209	89.249	106.4	84.368	85.493	82.218
ALPK1	540390	83.068	84.923	139.39	638.1	500.83	424.57	826.33	368.69	370.25	381.56	422.8	484.46	402.5	306.92	430.27	441.57	331.05	422.12	350.71	360.81	407.28	406.68	265.58	277.56	410.27	216.9
ALPK2	5270519	69.572	76.137	168.63	335.27	248.55	89.094	87.871	174.41	86.756	71.003	255.41	232.47	355.68	254.52	139.7	217.09	99.117	328.63	870.98	168.57	177.39	66.094	190.08	82.012	150.35	111.51
ALPK3	5810017	87.252	73.92	79.883	97.647	123.76	82.982	90.823	90.206	79.968	97.697	74.04	103.55	105.27	86.212	84.599	71.005	102.53	110.43	113.64	83.693	70.918	89.241	83.953	92.136	86.53	71.677
ALPL	5700070	101.54	126.34	2905.4	533.76	321.53	1223.2	427.3	195.81	4875	17350	6176.4	456.19	7666.5	2127.4	1912.9	886.48	5662.8	713.46	2824.4	7280.6	9749.5	4326.8	1206.6	884.03	2123.5	1102.5
ALPP	2600133	790.75	443.12	10984	17231	13936	9862.9	21561	3788.8	10973	10140	13349	13877	12020	32459	10429	7146.1	6055.1	8152	17477	22005	4390.1	10682	9023	13237	15319	9042.3
ALPPL2	2490376	89.129	94.918	94.847	108.85	84.497	160.83	100.74	82.533	102.24	85.993	85.055	170.62	121.42	104.22	94.788	103.23	120.29	664.46	102	116.22	96.735	102.63	108.81	90.119	194.51	94.503
ALS2	2140156	79.403	91.642	894.71	839.79	638.96	482.37	1619.4	797.09	724.28	549.93	954.77	881.09	836.59	469.11	810.41	1562.7	1158.7	1170.7	807.63	919.55	394.9	578.14	908.24	734.87	522.41	1012.5
ALS2CL	4060037	81.226	82.421	73.31	89.176	79.433	79.785	85.991	94.099	74.046	80.11	73.416	101.76	98.412	103.36	84.701	88.285	75.292	95.592	93.662	99.364	81.307	74.408	71.73	75.548	83.448	70.311
ALS2CL	4570630	65.574	76.563	72.277	86.19	137.31	233.15	158.41	78.236	145.69	93.604	147.71	145.99	128.07	106.83	95.729	115.36	99.955	127.88	92.001	91.027	76.817	104.72	74.463	114.55	147.38	79.618
ALS2CL	4760487	80.557	84.256	78.53	75.88	84.349	78.484	77.615	83.175	81.054	73.232	68.342	98.141	88.554	93.397	74.132	78.621	80.298	90.25	81.993	87.4	64.057	66.304	76.062	67.342	72.19	69.529
ALS2CR11	1450431	82.743	73.941	156.77	117.68	107.65	82.622	101.36	118.09	113.73	77.951	80.721	107.67	195.97	100.34	98.938	178.61	492.88	168.02	158.7	104.01	80.935	134.49	69.164	150.09	99.791	144.49
ALS2CR12	2100626	74.169	72.531	83.753	75.789	81.098	84.655	76.026	80.896	77.782	79.276	77.834	107.39	87.096	73.161	64.851	75.403	77.4	105.54	85.094	97.071	69.066	80.936	79.723	72.985	76.733	69.991
ALS2CR13	3120292	96.275	225.73	1639.5	1374.2	863.7	1641.4	3167.7	867.32	2911.8	973.18	953.46	1210.1	1897.2	1382.7	1735.4	1242.5	2180	2158	839	1184.7	614.76	848.2	1164.5	1960.6	1765.1	5577.4
ALS2CR14	6940709	257.24	770.35	977.61	1180.1	955.23	639.96	1782.1	438.55	726.22	867.64	1158.2	797.2	918	1779.1	916.84	578.04	449.26	658.63	1342.9	1670.8	537.46	832.92	828.64	1067.3	1526.5	816.65
ALS2CR16	50132	78.582	84.836	84.304	93.124	86.063	94.574	107.39	81.508	98.781	95.252	87.061	96.534	94.722	95.998	88.983	89.7	104.01	99.723	121.9	109.55	74.528	81.385	87.752	82.511	88.032	83.243
ALS2CR2	2940075	79.629	87.122	298.61	306.81	293.7	370.42	300.47	559.59	466.21	247.86	480.71	752.7	405.62	281.24	424.75	820.23	1411.2	526.2	301.49	569.71	266.43	449.84	438.56	482.65	271.78	220.03
ALS2CR4	50348	73.573	79.636	1116.9	906.03	867.68	343.51	694.89	1155.1	475.78	403.07	951.68	1380.6	590.93	293.95	754.58	1146.8	900.91	1802	535.79	595.25	365.87	555.56	933.19	435.94	210.38	2068.7
ALS2CR8	2100286	79.56	82.887	83.218	101.42	81.63	87.995	92.477	83.69	102.94	87.949	86.954	95.969	101.69	98.281	87.021	101.23	90.91	99.852	95.121	93.688	77.623	84.614	90.227	85.335	78.527	95.631
ALX3	3520619	74.158	73.398	79.885	76.99	77.31	78.236	88.479	75.107	76.482	63.445	73.625	106.48	89.748	89.72	72.452	71.86	84.981	86.955	79.817	76.094	62.537	72.301	92.411	72.551	73.254	74.75
ALX3	6250762	82.412	93.124	75.764	85.603	111.47	80.146	93.684	87.328	78.339	75.225	77.887	106.73	86.353	95.434	79.972	90.302	116.33	96.994	94.605	97.242	69.451	74.339	105.12	74.407	70.28	73.078
ALX4	4230358	75.836	75.344	69.582	72.687	70.365	68.484	77.444	73.793	72.831	65.586	64.381	84.597	81.542	76.711	71.609	72.111	72.089	84.245	77.646	78.858	64.089	68.078	59.153	59.022	63.55	60.574
AMAC1	1690187	72.625	84.376	82.056	92.637	92.785	89.758	94.483	98.816	96.829	85.302	82.51	117.66	114.01	91.645	84.069	96.029	101.86	99.66	109.95	104.64	80.969	86.072	79.602	81.163	84.061	122.04
AMAC1L1	2850278	80.047	76.907	86.833	95.784	81.825	81.487	85.889	84.542	77.278	74.601	74.297	90.124	92.103	84.373	77.343	71.396	86.373	74.903	87.322	94.871	71.96	75.951	68.952	67.986	72.882	71.559
AMAC1L2	2600022	84.542	84.995	93.704	89.266	77.223	88.364	96.675	83.078	88.508	80.82	82.073	109.97	100.27	97.115	102.6	91.842	103.13	116.07	114.86	108.4	83.418	82.318	87.06	72.406	69.452	78.923
AMAC1L2	6400661	82.978	84.375	80.907	68.711	79.151	74.652	86.578	91.635	71.23	69.799	74.648	98.909	83.114	91.509	69.758	75.11	75.426	89.565	87.914	78.904	68.451	71.182	66.849	65.952	63.081	67.185
AMAC1L2	6550360	83.341	79.087	83.209	85.843	91.071	85.918	93.337	76.556	86.206	77.729	66.249	94.253	95.357	93.951	88.535	86.296	87.251	94.527	93.48	94.807	82.386	58.823	83.639	73.191	74.729	66.859
AMACR	520544	86.366	79.068	198.18	148.65	97.161	117.57	106.92	187.47	158.51	221.06	154.64	152.46	128.24	114.32	291.2	155.34	195.4	430.47	205.25	238.38	136.82	180.78	608.95	498.2	96.407	89.594
AMACR	3130154	68.05	78.612	192.06	168.3	112.31	172.06	102.97	133.31	166.42	232.82	264.26	145.93	141.33	129.27	222.27	187.81	337.53	362.91	278.23	192.2	129.64	215.25	595.67	575.4	152.95	92.72
AMACR	5870286	89.609	92.735	133.93	114.55	87.69	106.35	87.617	106.48	117	146.57	146.39	121.25	119.89	108.24	140.34	140.94	204.02	211	181.44	139.53	100.79	121.31	288.1	245.39	88.236	77.644
AMBN	1190678	79.624	77.069	368.77	80.126	74.392	85.29	72.858	78.804	76.057	76.961	70.348	112.92	106.59	89.563	76.596	66.364	62.516	77.034	86.384	82.782	66.513	67.103	62.929	62.344	65.132	65.8
AMBN	5960743	80.936	79.091	79.372	85.741	81.681	76.626	81.292	79.773	77.585	81.524	64.86	93.507	89.866	87.852	80.56	85.765	96.82	80.998	89.162	89.023	74.177	67.51	67.376	63.846	67.14	69.015
AMBN	6400438	70.684	81.612	638.25	71.641	80.076	76.404	69.689	70.201	70.464	68.981	63.128	88.068	83.882	82.53	71.969	74.079	70.846	79.779	71.671	75.674	60.045	59.97	58.327	61.36	62.622	64.695
AMBN	6450037	83.918	81.588	252.96	87.46	80.898	88.121	89.23	74.334	81.809	76.975	70.538	110.56	105.7	94.839	84.578	85.243	81.135	97.555	92.127	103.43	77.208	68.494	78.527	66.975	66.996	70.097
AMBP	4900433	82.429	78.109	82.891	96.069	87.701	97.582	99.357	100.62	92.412	93.041	84.21	126.64	120.88	103.62	92.112	87.847	75.895	107.19	90.221	96.417	78.209	85.906	140.59	67.509	78.61	83.07
AMBRA1	1110129	74.939	75.359	122.93	103.83	104.92	104.9	158.4	124.1	114.77	89.214	97.922	126.17	117.02	126.42	101.6	96.919	105.43	120.39	107.45	122.3	90.913	114.6	88.997	106.96	101.57	83.41
AMD1	50050	80.719	114.99	1398.8	1723.9	1375.4	1722.5	1864.1	3172.4	2083.1	2122	4066.1	3064.5	2355.9	1235.1	2252.8	4204.7	2327.2	3582.7	1723.9	1842.7	3007.6	2276.9	1999.4	1118.7	963.92	2316.3
AMD1	3870619	81.713	84.549	140.27	282.66	100.76	137.26	141.16	157.21	279.68	289.91	288.48	348.43	188.16	201.31	213.91	375.44	238.56	259.89	181.79	190.83	193.85	323.97	174.82	166.1	112.29	354.95
AMDHD1	6520112	79.54	84.223	145.03	90.711	88.01	101.91	104.71	98.274	87.642	156.85	134.68	181.55	162.27	114.93	132.13	133.78	120.36	138.21	115.22	136.66	130.78	94.606	101.12	106.33	103.27	80.985
AMDHD2	6110280	66.701	68.564	539.76	1089	1089.5	839.48	1121.4	1068.1	687.29	441.27	525.54	942.65	790.13	871.3	663.78	549.35	589.22	549.58	437.84	647.03	657.41	963.12	543.93	490.89	654.36	360.92
AMELX	5720730	85.387	85.764	76.828	75.84	68.748	73.484	73.725	79.942	80.857	66.153	67.646	86.332	89.892	89.297	71.404	76.902	94.12	87.112	80.917	86.52	65.507	67.452	62.307	75.181	69.163	64.773
AMELY	7040402	80.86	83.297	81.673	83.84	84.005	80.754	85.938	80.744	81.855	73.115	72.734	93.759	103.48	77.555	95.732	76.945	85.977	93.495	89.077	91.823	79.456	67.303	69.378	65.384	62.346	75.642
AMFR	1400672	91.443	97.813	451.94	561.62	656.27	404.37	466.64	1606.1	646.36	393.32	748.32	506.85	525.91	284.81	520.12	657.35	1298.2	1087.1	395.48	775.81	415.98	540.78	758.03	500.62	448.04	520.04
AMFR	4610594	75.171	75.811	91.845	153.91	96.538	129.01	121.3	115.97	161.27	100.61	142.34	134.61	136.67	179.89	143.1	150.02	179.39	194.09	165.96	175.47	99.352	178.86	146.6	111.94	102.83	216.47
AMH	3780156	66.041	72.912	75.935	119.04	73.404	73.696	80.078	77.948	69.504	98.899	315.69	88.599	161.96	90.645	80.318	177.52	69.859	83.608	85.853	87.33	65.53	76.464	79.631	72.042	83.133	77.181
AMHR2	5420152	78.443	87.094	83.709	263.72	80.915	84.531	111.77	1036.9	121.2	128.37	168.1	93.518	100.81	107.89	143.14	91.948	198.74	115.89	87.544	183.91	85.445	250.92	66.769	109.96	121.69	71.619
AMICA1	1580465	96.939	102.9	224.12	674.87	888.01	737.63	473.98	363.78	615.25	305.42	266.27	337.02	706.02	455.55	569.53	206.15	653.16	498.27	388.32	461.23	439.81	297.24	345.39	266.42	1316.3	258.99
AMIGO1	4730598	77.894	75.751	96.164	91.942	118.95	92.078	117.05	100.65	89.045	89.586	94.56	122.34	113.62	103.84	109.8	97.326	107.78	110.22	104.34	127.55	77.536	94.064	74.71	88.263	79.84	83.517
AMIGO2	7100053	80.009	85.012	94.756	102.08	95.578	110.49	104.65	103.91	99.813	85.334	91.044	146.76	119.39	97.554	92.81	94.425	97.816	116.03	107.7	112.62	84.568	93.119	91.594	90.098	102.47	84.06
AMIGO3	3060349	72.44	75.571	89.984	94.513	94.25	121.86	106.2	103.31	92.729	86.586	106.87	116.25	116.58	84.139	85.703	92.039	91.164	102.64	121.42	104.22	86.488	83.352	85.992	89.953	91.348	83.246
AMMECR1	450176	81.43	77.409	94.485	122.22	75.313	100.33	170.56	89.064	125.2	90.046	92.99	146	126.81	187.35	109.89	113.06	104.67	118.32	136.1	116.39	83.422	110.13	74.329	98.901	110.47	123.07
AMMECR1	2340601	71.301	81.064	492.35	459.97	237.54	440.37	1010.3	551.59	713.35	446.5	579.68	991.23	518.25	334.43	405.42	475.91	419.3	724.15	272.6	250.78	451.37	932.18	601.34	406.39	288.49	1198.7
AMMECR1	7100093	73.952	75.28	89.752	132.97	81.9	99.505	109.9	115.36	153.74	123.66	144.15	180.98	133.86	105.95	124.11	136.86	116.04	189.55	112.26	113.7	107.08	178.88	146.54	102.03	89.34	214.08
AMMECR1L	4900605	83.666	84.431	316.12	498.42	552.05	494.26	718.71	457.84	458.53	363.62	506.42	479.11	555.85	327.7	439.92	541.98	876.15	745.29	521.99	405.46	353.3	329.43	541.85	439.14	344.16	422.11
AMN	1110706	79.038	84.031	88.999	89.522	83.768	81.535	88.573	75.213	79.524	82.221	65.951	108.44	114.28	97.681	78.613	72.275	85.641	89.71	95.138	87.87	72.675	69.96	78.937	78.226	76.362	79.051
AMN1	6900044	78.801	74.807	119.87	189.95	174.85	241.47	298.36	217.16	292.03	272.71	200.89	251.38	241.79	169.51	174.99	160.35	204.37	214.29	146.88	179.92	135.7	132.19	217.14	167.96	159.71	158.86
AMOT	3290646	86.877	83.586	1390.4	390.15	349.32	278.88	2177.8	124.12	531.56	596.63	519	183.81	331.5	420.38	1409.8	1295.1	1553.1	418.92	441.1	514.51	724.22	534.92	945.62	625.79	593.36	313.76
AMOTL1	2070301	103.61	94.108	97.442	96.006	89.611	88.83	98.941	92.444	89.553	85.519	83.759	107.87	112.83	99.885	106.48	124.42	110.33	118.8	127.05	122.58	80.586	79.955	77.237	80.259	90.37	87.728
AMOTL2	6960079	68.001	69.608	91.569	89.8	85.563	91.317	99.953	92.396	80.396	81.315	80.116	101.5	110.82	98.318	80.237	81.514	95.467	94.808	92.762	80.753	68.309	79.868	79.341	77.375	68.701	81.549
AMPD1	6660114	76.829	84.517	84.721	77.056	72.001	95.781	85.72	178.6	153.16	71.902	78.947	91.602	170.72	189.1	527.03	71.493	131.79	213.77	86.948	198.55	275.38	67.807	78.512	84.697	121.14	77.89
AMPD2	70296	72.288	72.342	74.919	77.21	77.463	73.053	89.54	73.331	75.748	75.604	75.957	96.388	93.733	83.272	84.047	81.509	91.36	77.833	84.513	85.493	68.571	70.931	64.218	69.953	61.289	65.395
AMPD2	1170474	77.04	72.116	73.985	89.434	81.985	85.151	81.928	86.994	73.639	68.79	60.441	101.31	86.547	74.075	64.72	82.162	74.908	88.145	75.551	88.949	63.819	77.043	65.075	69.226	56.989	81.242
AMPD2	6940132	80.258	77.988	77.864	84.999	80.422	76.135	82.344	81.705	81.228	76.976	78.476	86.502	92.287	81.594	69.014	72.947	72.697	91.748	81.616	76.29	63.15	82.001	81.986	70.255	76.93	78.676
AMPD3	150504	70.506	75.235	100.8	121.47	132.72	138.7	126.67	131.86	113.67	123.91	122.43	168.42	163.71	124.6	164.47	128.11	155.12	159.05	134.98	165.77	123.43	106.79	140.55	102	108.64	111.1
AMPD3	990576	89.948	86.375	94.523	95.72	105.06	94.99	93.866	88.336	89.955	93.854	79.76	111.34	116.08	94.561	79.167	67.375	92.463	107.16	126.03	117.96	76.324	85.781	72.226	82.525	86.049	77.426
AMPD3	2810072	80.239	89.654	81.795	83.122	82.177	82.443	77.702	83.784	75.298	77.321	69.95	106.26	87.089	92.446	74.882	68.282	66.742	85.645	94.385	86.765	66.894	65.561	69.355	56.777	63.981	66.058
AMPD3	6350678	67.354	76.043	82.901	77.302	66.524	78.93	69.993	76.766	74.808	81.043	65.146	94.919	97.252	86.171	79.359	80.882	80.536	89.584	89.486	85.755	64.86	77.534	66.528	58.01	66.427	59.139
AMPH	360402	86.573	84.61	119.45	529.01	254.81	118.68	139.52	115.74	133.22	92.692	399.79	341.76	155.93	124.96	140.02	221.43	152.26	209.72	485.77	170.36	165.06	156.44	111.45	98.984	93.302	108.61
AMPH	4040152	80.404	77.167	93.684	83.212	100.04	99.107	87.646	90.269	86.789	90.029	77.819	120.2	85.815	100.18	113.5	93.146	108.87	120.92	106.77	100.97	73.632	86.107	80.67	82.266	79.841	83.463
AMT	940450	70.955	77.146	118.68	295.25	452.42	261.15	362.7	127.71	272.92	233.34	341.93	159.65	371.42	370.06	216.39	217.11	305.04	241.35	601.52	423.19	201.25	322.42	174.38	346.91	336.97	109.02
AMTN	7320450	79.982	83.992	73.918	86.498	143.43	76.145	68.28	71.341	70.222	70.762	61.584	90.558	86.922	72.17	64.982	70.661	79.416	71.454	77.797	72.652	66.591	61.37	60.137	60.306	63.12	57.958
AMY1A	1030161	80.904	83.405	78.686	108.05	80.745	77.776	96.783	72.594	78.771	166.74	69.234	91.431	91.498	173.56	84.662	84.281	80.734	85.144	93.322	100.3	75.674	126.53	68.654	64.214	64.316	68.52
AMY1A	1740220	89.257	146.01	4117.8	5610.1	6789.2	20266	23249	6143.9	5729	10995	5351.8	7765.5	6925.9	2689.9	17205	2797.8	2147.8	5355.6	16696	1310.7	4048.9	6085.7	5390.7	3913.6	4335.4	10856
AMY1A	4180626	75.684	77.177	81.072	78.858	78.606	71.295	74.336	77.341	65.171	70.077	70.772	94.305	82.497	82.475	72.773	81.714	83.039	76.355	79.094	79.687	69.267	68.476	66.377	63.315	60.264	66.332
AMY1B	840500	74.847	72.162	73.736	706.3	85.242	105.06	144.16	69.695	263.76	8173.8	464.34	82.796	137.72	892.5	280.26	1161.9	200.85	165.97	119.62	325.46	574.05	1826.6	69.597	192.31	241.34	92.38
AMY1B	4070164	86.4	81.997	75.885	1081	102.06	148.17	191.85	86.391	369.38	12371	731.83	103.1	160.61	1466.1	479.74	2474	264.48	186.02	140.78	534.24	970.51	2868.7	79.518	245.6	398.9	121
AMY1B	5550288	94.854	94.278	925.76	1543.2	1987.2	2569.3	3296.7	1262.3	1168.7	3320.8	1347	1923.1	1720.5	751.71	1822.9	823.89	560.97	1322.2	2023.9	378.23	1070.1	1655.4	1294.1	1048.3	1086.6	2655
AMY1C	1820068	142.88	357.64	27228	38648	45990	28053	32596	32830	32874	41758	29077	50316	42080	19739	24028	27294	23802	36859	24520	23333	20168	26608	25233	21436	25828	33158
AMY2A	1440403	61.99	73.614	65.161	261.95	74.691	89.964	85.39	69.888	119.91	3604.1	201.5	103.74	105.79	389.37	106.02	247.66	128.93	88.05	85.766	131.89	239.9	679.47	62.969	100.69	131.75	87.72
AMY2A	2450347	75.685	79.661	80.157	81.062	82.034	88.925	91.212	76.641	76.984	66.526	72.286	90.524	92.426	86.917	77.882	91.406	91.398	97.016	93.233	87.195	71.111	73.398	70.542	72.832	72.772	67.705
AMY2A	3130296	88.97	105.72	117.79	11073	3250.3	1965.9	4716.7	176.57	2531.6	47344	5120.9	290.53	1837.3	15470	2669.7	10774	1558.5	932.13	820.47	4840.5	6389.6	16184	181.95	2596.5	6814.7	768.64
AMY2A	7380121	75.991	82.242	86.279	199.02	105.7	98.063	124.25	103.95	105.4	1086.1	146.9	114.53	115.23	242.3	102.76	199.41	96.502	113.26	99.641	134.45	143.82	395.84	86.351	97.012	124.57	78.279
AMY2B	4810176	81.303	81.283	74.397	107.07	84.591	83.036	83.738	78.1	98.589	288.87	105.64	103.9	109.27	108.62	113.31	102.35	121.58	116.78	93.984	101.23	78.862	132.94	74.799	83.426	74.098	72.388
AMY2B	7000754	81.793	79.506	127.54	813.28	457.57	561.69	631.48	147.69	422	3839.6	621.79	231.09	312.99	814.98	639.61	283.5	597.63	341.62	368.94	760.06	343.78	980.77	131.4	680.49	631.51	159.77
AMZ1	4730402	80.645	78.103	85.734	103.85	106.87	107.32	107	89.85	98.041	94.617	93.686	115.15	110.1	101.57	104.29	83.965	111.9	123.31	103.32	103.97	91.276	87.263	84.951	95.33	88.883	86.185
AMZ2	270739	83.216	87.293	134.09	158.68	109.79	146.59	159.13	155.17	221.38	331.32	242.89	278.94	254.55	128.77	212.48	233.15	201.37	228.23	149.74	145.64	177.9	251.16	240.05	162.23	145.08	183.6
AMZ2	510328	91.345	120.15	2496.5	2618.5	2899.9	2056.3	2640.5	3808.9	3281.9	3673.1	3325.4	4488.1	3660.7	1415.8	4101	4155	3870.5	3548	1897.9	1943	1931.6	3118.6	2969.2	2869.3	2616.5	2381.8
ANAPC1	460609	80.224	87.849	90.67	81.245	80.915	74.841	90.532	84.19	76.602	80.107	68.213	99.215	99.543	84.006	75.551	84.937	73.593	88.088	88.041	88.83	79.525	80.053	81.386	71.812	71.9	75.825
ANAPC1	730647	79.775	80.614	714.19	648.07	713.67	475.11	612.65	663.74	459.12	395.07	538.59	1200.1	525.91	312.07	716.56	950.03	915.96	769.99	430.41	623.2	258.63	460.17	472.68	360.38	437.37	676.18
ANAPC1	7210259	81.343	80.674	343.92	333.82	308.76	318.52	277.23	357.09	181.71	147.65	265.4	453.05	190.02	191.1	238.54	234.6	344.07	263.88	220.2	242.04	146.93	231.94	246.94	210.24	161.44	325.56
ANAPC10	6840706	68.915	88.677	441.53	797.19	357.25	643.66	698.85	453.17	472.1	557.79	583.65	1405.4	509.45	360.74	601.93	928.93	801.63	800.27	417.24	493.33	823.74	513.19	656.87	589.9	355.91	404.95
ANAPC11	10220	98.881	144.81	1064.6	1040.7	926.17	690.74	1436.5	823.07	538.31	899.05	874.59	1577.8	916.99	566.47	1106.1	865.75	970.51	1518	734.33	650.1	454.5	505.16	782.92	495.46	805.23	798.86
ANAPC11	4230544	75.128	85.963	82.056	82.85	76.697	75.823	75.596	122.47	67.18	75.186	69.434	96.583	87.909	86.593	88.537	72.835	80.697	89.749	75.635	91.289	72.772	65.626	72.222	61.364	58.787	72.366
ANAPC11	4540162	88.898	85.514	99.888	104.02	99.463	97.18	104.52	124.69	96.045	92.496	96.816	166.02	124.58	111.01	92.276	105.27	89.158	105.13	109.53	93.403	81.115	111.6	100.98	90.866	89.47	94.481
ANAPC11	4760288	76.274	113.9	1513.7	1231.4	1557	1225.8	2041.5	1711.7	1247	1397.2	1210.1	2803.1	2038.3	633.62	1964.3	1096.6	1399.3	1950.4	922.5	724.59	775.88	950.15	937.39	1081.8	1021.7	1241.4
ANAPC11	6590537	84.214	73.366	74.58	80.941	80.564	80.887	79.431	84.711	80.17	78.259	73.004	94.036	97.474	80.853	86.133	84.654	77.308	87.467	84.949	87.045	65.993	71.794	73.894	67.553	70.935	64.994
ANAPC13	6250382	101.45	164.22	2672.4	3895.1	3299	4816.4	4482.3	4398.8	5257.9	5977.9	4628.3	4770	2914.6	2242	5004.8	3084	5915.6	6925.9	3974.2	2702.6	3364.6	5950.9	2675.1	4275.5	2987	4983.7
ANAPC2	3870424	63.985	67.477	71.724	81.674	71.109	64.839	66.757	73.203	74.778	72.111	68.108	81.156	81.259	77.666	66.795	82.715	64.202	89.001	76.12	81.967	57.726	77.817	62.745	60.994	58.379	57.66
ANAPC2	4180634	77.946	72.089	141.96	179.82	148.91	172.01	317.74	173.77	128.93	128.27	146.19	170.47	205.46	186.23	130.78	124.6	138.02	136.97	153.72	142.09	125.92	117.64	120.61	113.87	139.01	111.54
ANAPC4	6450021	84.217	86.404	499.61	676.48	685.86	780.98	974.94	486.38	459.95	515.59	690.23	892.45	517.61	508.23	677.69	817.87	720.99	864.01	918.47	951.13	402.13	617.73	614.51	666.5	688.85	289.55
ANAPC5	4730408	88.132	113.87	2327.8	2928.1	2808	2945.8	3267.1	3601.3	1898	1334.9	3405.4	2947.8	2874.8	1794.7	2789.1	1471.7	2660.3	2619.9	2943.7	2247	1549.7	1635.8	1803.5	1473.4	2040.4	2161.7
ANAPC7	160220	76.658	82.944	86.547	112.46	84.222	96.215	87.714	100.25	116.4	124.86	135.69	126.74	123.86	104.29	96.984	120.11	170.15	135.13	129	111.12	101.77	106.51	131.73	79.067	86.61	184.31
ANG	3890484	72.428	80.341	194.86	363.37	277.07	1464.5	341.74	481.47	414.98	505.96	538.15	227.41	301.41	221.52	618.1	1025.3	432.49	533.27	893.81	392.07	207.35	448.83	333.84	252.68	280.27	338.58
ANG	3930392	86.88	166.38	595.44	1199.1	1278.3	4663.4	1460.6	1493.4	1482.4	1488.9	1788.8	514.37	981.25	700.44	1796	2702.7	990.51	1648.3	3012.7	1005.3	574.19	1328.4	1163.4	921.67	1055.1	1099.9
ANGEL1	5550086	76.004	87.475	943.28	418.5	620.19	380.04	389.31	502.45	324.35	326.32	370.85	352.72	355.62	360.25	342.45	455.62	277.59	494.38	287.15	406.68	243.22	487.88	454.84	255.79	234.68	494
ANGEL2	1820441	84.766	175.41	759.87	1314.1	989.6	1175.3	2342.3	759.26	1508.7	1087.5	1450.1	1630.2	863.33	968.71	1798.2	1632.1	2715	1890.2	1653.5	1200.5	815.39	971	1342.2	1607.2	1417.4	1466.4
ANGPT1	3120326	84.236	106.74	259.9	528.81	208.37	321.35	195.05	262.47	617.97	490.65	267.07	237.11	263.32	259.74	323.4	340.82	713.77	399.91	237.77	489.67	216.46	147.58	508.62	450.55	200.31	218.33
ANGPT1	3360066	84.513	97.704	199.68	392.34	160.53	260.87	185.67	216.94	587.94	418.3	238.78	194.91	223.9	211.5	263.02	260.8	433.36	329.43	198.12	342.76	194.79	128.92	395.79	322.2	169.11	193.08
ANGPT2	3450066	86.242	83.845	2521.2	711.12	1003.8	358.54	162.31	167.07	151.05	163.65	429.71	311.76	284.64	329.42	207.48	592.9	617.35	566.58	392.2	252.74	105.91	189.68	325.85	122.59	197.71	145.97
ANGPT4	6040343	74.198	75.129	71.893	76.732	79.713	67.517	76.439	80.651	74.123	74.752	69.904	75.179	82.133	78.461	70.757	65.388	74.556	83.368	86.877	78.164	67.496	64.627	65.478	65.558	59.478	64.812
ANGPTL1	1230039	74.877	80.256	78.553	84.742	76.786	78.318	74.606	78.374	79.679	71.488	67.343	90.087	79.849	74.304	82.025	81.21	84.271	93.331	99.291	98.445	69.575	69.379	72.989	71.258	69.651	75.458
ANGPTL1	2030450	77.843	78.161	78.942	83.367	77.321	70.499	75.834	85.348	78.22	72.106	71.689	98.413	83.376	95.724	79.289	72.526	86.344	76.613	81.113	88.805	73.72	63.301	58.131	66.25	65.042	63.101
ANGPTL2	7650672	67.178	103.9	2046.1	5145.9	8637.5	2405.4	835.56	1062.7	1801.5	952.74	2088.4	1704.9	2792.6	1661.4	2264.2	2255.3	3079.5	5288.8	5495.1	2189.3	366.58	896.23	1358.3	542.33	1002.8	648.61
ANGPTL3	1050561	94.882	106.56	82.082	88.036	76.014	101.52	83.453	87.154	79.802	72.716	70.414	105.32	97.608	90.209	76.991	87.831	88.78	94.348	93.438	81.542	73.185	79.46	70.51	67.824	78.97	71.974
ANGPTL3	6770427	77.782	70.537	77.193	77.28	71.317	65.336	75.121	73.402	73.671	66.27	57.201	96.27	76.402	74.885	65.13	68.918	72.449	77.367	72.851	73.902	63.249	64.023	60.761	68.205	60.385	66.185
ANGPTL4	990092	70.188	74.693	112.02	105.41	102.41	122.64	130.94	90.569	90.313	82.329	93.767	199.89	92.699	84.729	79.323	90.142	103.54	162.84	98.944	100.96	147.87	114.3	94.953	68.953	77.253	85.614
ANGPTL4	2450592	66.654	78.922	134.8	145.46	160.14	172.96	211.9	112.93	86.305	81.406	95.572	354.03	85.864	91.379	94.183	88.238	117.07	225.26	102.32	92.369	288.83	180.07	79.074	65.454	84.061	84.521
ANGPTL4	4610433	88.208	183.34	1054.4	1110.7	967.47	1307.2	1653.1	251.57	216.24	194.07	621.18	2415.1	274.47	410.12	218.38	911.19	1006.4	2924.2	246.51	322.84	1999.4	1569.2	222.49	110.6	378.92	398.96
ANGPTL5	2360066	64.157	75.572	82.636	71.395	76.654	75.32	78.146	76.559	78.38	75.464	74.815	90.51	88.771	84.707	87.84	86.748	129.12	85.594	87.485	123.23	77.611	69.692	69.338	72.412	70.584	62.349
ANGPTL6	5050707	81.55	83.702	80.261	123.64	94.862	93.391	102.71	93.071	87.804	91.598	88.135	103.87	103.89	109.45	97.55	85.161	82.964	100.35	85.333	123.94	80.11	80.79	71.059	79.869	89.566	67
ANGPTL7	2640348	86.064	79.984	84.103	90.946	87.896	82.139	86.86	81.349	84.28	77.051	83.223	112.26	99.216	94.831	87.479	89.887	93.6	89.305	95.849	100.48	73.305	71.6	72.004	73.576	77.969	78.046
ANK1	2900402	80.439	74.749	82.767	82.163	82.488	82.917	89.888	88.915	88.89	76.191	73.902	98.659	100.57	99.175	75.167	74.566	61.045	93.68	89.044	94.851	79.381	75.271	89.086	71.243	72.182	69.33
ANK1	3180209	69.972	80.61	83.115	77.438	74.857	95.326	77.655	87.323	78.29	68.219	67.549	92.537	97.971	77.708	72.574	70.488	77.84	81.971	94.543	78.855	67.794	72.728	74.617	64.849	82.646	69.389
ANK2	4780437	76.055	71.859	74.575	116.46	150.76	87.033	96	86.538	104.94	103.23	110.59	102.92	134.49	136.58	114.42	95.046	118.42	135.25	130.11	167.98	90.532	83.446	118.42	122.49	117.59	79.663
ANK2	4920441	69.826	76.886	75.146	78.385	69.549	84.584	67.197	74.223	77.2	72.385	69.085	89.063	93.992	80.64	75.374	69.521	72.621	92.796	85.193	86.052	76.509	64.01	75.445	62.15	69.612	67.499
ANK3	1450672	90.562	92.327	97.007	204.95	93.265	125.98	140.76	143.88	187.49	143.58	105.63	251.21	185.18	122.81	116.91	161.18	146.08	124.39	154.93	113.54	154.81	208.59	94.784	210.36	137.8	125.22
ANK3	1850709	82.113	90.982	186.1	806.28	465.31	421.75	539.97	558.33	789.6	754.18	525.12	1481.3	547.46	252.15	577.06	592.17	605.2	488.37	509.56	484.05	1231.3	921.99	330.86	1117	565.16	588.88
ANK3	2630600	73.245	76.033	87.871	83.486	83.698	86.769	89.066	91.703	89.225	84.625	68.255	97.643	98.441	91.503	78.664	85.493	80.81	91.201	90.832	96.021	71.129	73.026	71.79	72.075	73.765	75.211
ANKAR	110707	87.047	126.6	104.59	139.66	110.17	129.74	229.11	96.018	137.34	113.7	123.59	126.64	142.04	136.68	139.35	104.51	143.63	134.66	181.09	182.53	138.4	98.497	121.29	133.72	151.45	114.38
ANKAR	1430563	75.294	73.473	76.986	97.589	68.349	87.252	88.884	77.952	88.755	72.308	72.105	93.888	97.706	91.065	78.682	81.748	88.818	91.049	88.388	91.589	75.072	70.197	71.256	71.837	80.663	75.686
ANKDD1A	5890564	73.953	93.946	232.49	424.12	484.83	344.35	245.62	220.12	234.12	202.73	296.93	321.84	387.57	477.69	409.55	316.92	363.94	528.84	441.77	571.67	253.95	184.13	285.23	269.98	340.07	180.03
ANKFN1	6590152	76.883	72.314	78.431	89.581	71.106	81.669	85.74	79.901	77.012	78.91	73.712	95.693	86.671	83.43	63.461	105.73	75.98	67.695	83.822	72.026	65.164	70.09	73.976	62.234	70.734	60.314
ANKFY1	450300	73.143	100.12	343.37	483.78	563.45	392.74	1401.9	403.25	577.52	409.87	506.44	434.64	428.43	299.64	415.8	494.01	542.29	707.63	653.21	558.4	231.22	385.29	372.87	414.26	315.28	244.59
ANKFY1	6220152	78.181	82.389	136.02	271.7	163.53	151.93	558.89	103.71	197.8	120.21	194.18	204.87	166.5	247.45	164.91	208.1	200.38	198.56	216.44	228.47	133.94	135.67	166.19	228.33	176.44	181.28
ANKFY1	6980639	78.124	65.504	76.331	104.5	81.268	92.994	150.73	76.775	87.729	70.926	78.712	91.45	89.532	104.54	82.85	101.37	90.941	94.567	91.627	89.722	68.83	78.533	71.819	77.857	79.032	74.77
ANKH	2680253	86.858	78.858	76.503	95.545	79.166	69.547	71.92	72.835	85.736	76.277	80.175	99.978	93.026	102.35	76.613	70.114	73.98	89.093	98.549	83.874	74.172	74.053	71.938	70.367	70.856	69.846
ANKH	5130274	79.22	84.164	71.709	101.62	77.405	76.741	98.587	83.948	81.24	77.444	73.871	101.58	97.231	95.543	79.76	80.921	78.56	114.11	81.42	92.853	87.02	82.092	86.551	68.466	71.47	80.999
ANKHD1	610546	87.598	87.362	218.08	658.9	325.28	423.94	628.39	346.14	610.89	532.69	632.79	477.98	460.09	362.06	391.48	430.16	1051.6	501.45	332.62	518.23	473.9	766.45	404.2	549.62	589.57	423.78
ANKHD1	6380100	75.275	75.064	71.614	103.57	71.326	69.154	76.73	79.735	86.349	82.662	78.341	102.8	102.35	100.34	81.917	89.519	92.449	105.63	89.213	97.009	77.234	87.735	68.789	75.945	73.29	87.289
ANKHD1	7150026	74.593	80.315	75.851	71.662	72.719	71.29	70.751	67.69	82.454	66.294	68.912	90.625	82.703	79.422	65.312	77.571	70.016	78.236	85.179	86.767	57.419	74.819	63.843	64.236	65.932	68.764
ANKHD1-EIF4EBP3	520008	72.072	74.465	107.76	133.16	145.61	165.18	208.54	142.83	170.28	146.01	194.65	160.17	188.11	146.73	89.884	121.58	156.68	124.34	221.97	146.66	142.17	160.06	84.294	136.66	144.49	83.748
ANKK1	780338	72.499	76.665	98.918	79.932	90.372	68.564	108.09	74.199	85.299	89.929	86.05	79.541	93.25	84.281	92.837	77.836	91.615	86.572	99.431	103.5	72.602	63.678	63.164	72.807	63.865	71.785
ANKMY1	2760102	94.505	109.69	198.45	457.75	466.63	293	1110	475.62	622.78	386.33	457.8	230.09	507.08	485.91	957.63	412.85	782.02	480.48	299.29	691.44	155.44	255.46	241.92	549.17	455.84	289.91
ANKMY1	2970068	71.563	67.668	83.279	82.681	77.674	77.812	76.442	87.539	83.093	65.182	68.922	96.454	97.885	82.834	68.61	83.05	83.246	86.076	81.17	82.305	70.086	73.203	70.652	62.267	73.737	68.103
ANKMY1	6200358	81.095	87.944	78.417	77.97	76.406	80.093	82.746	80.203	79.34	71.986	69.448	101.82	86.612	84.344	77.162	83.243	92.051	84.65	97.924	95.755	72.337	65.996	60.881	65.608	71.072	66.323
ANKMY2	4890136	82.425	86.704	382.88	1131	501.2	903.61	982.73	526.9	951.87	891.26	894.16	705.17	675.3	450.03	573.58	1245.1	1861.7	1112.2	531.19	598.04	515.73	686.35	760.76	1003	457.23	888.43
ANKRA2	1170630	67.242	69.894	140.78	728.74	252.89	296.14	471.32	239.16	498.91	506.8	331.33	471.12	348	549.62	456.4	549.85	527.59	492.49	391.54	409.89	408.08	756.15	331.1	441.2	394.1	364.23
ANKRA2	7400114	72.951	97.229	292.87	1469	539.68	863.73	856.52	594.57	1114.5	1215.3	766.05	1060.8	749.18	732.43	1015.2	1179.8	1302.6	1240.4	1010.3	875.35	1053	1401.4	840.85	875.53	683.53	955.2
ANKRD1	6560112	82.88	109.62	119.91	115.13	217.02	225.11	528.91	102.85	186.75	71.194	85.626	171.87	142.72	139.52	101.84	498.68	84.21	354.43	120	226.62	96.484	187.21	85.574	73.019	66.248	182.02
ANKRD10	4540689	78.023	86.429	366.22	906.86	500.93	1246.4	2554.1	497.32	1293	1094.5	1470.2	585.46	923.06	710.25	623.02	739.84	1105	1937.2	740.49	725.35	596.53	880.3	821.8	722.02	929.45	252.41
ANKRD10	6900674	75.332	116.68	497.69	1260.2	950.8	1853.2	3643.4	767.71	1725.1	1514.8	2214.8	912.05	1184	1036.1	866.18	1212.9	1786.2	3245.4	1149.2	1233.3	845.54	1223.4	1200.1	913.39	1284.8	406.47
ANKRD11	3370274	87.797	104.32	941.21	880.9	779.93	1134.8	799.04	774.61	908.6	561.98	1115.3	783.76	764.97	710.33	867.31	704.88	1312.1	1337.6	676.73	706.1	502.11	803.91	966.95	586.78	561.11	1313.8
ANKRD11	5890403	78.391	77.262	77.26	80.883	77.389	78.799	83.009	77.705	80.204	73.113	74.514	91.864	92.008	89.266	75.8	83.162	86.887	83	89.356	91.624	67.023	63.718	70.776	66.777	67.605	65.66
ANKRD12	7040132	83.583	112.86	419.02	875.41	532.1	852.55	492.22	571.5	613.75	963.29	486.63	469.33	471.68	398.84	612.71	437.37	847.32	885.12	600.14	636.12	508.77	355.73	630.12	538	523.59	481.8
ANKRD13A	2120224	81.048	90.771	532.48	2239.5	1369.8	1698.1	3373.4	1427.1	2004.7	2503.4	2070.7	1113.7	2004.5	1615.8	3007.3	1576.3	3092.2	2557.6	1067.3	1876.6	1050.4	1253.2	860.61	972.74	1604.5	1377.4
ANKRD13B	5910273	83.68	89.937	117.31	118.24	111.83	119.73	129.5	103.44	118.41	143.69	129.29	153.9	201.1	115.48	100.89	98.78	111.6	131.72	147.89	111.13	92.623	125.89	104.41	98.247	115.7	179.79
ANKRD13C	4810053	82.521	92.513	205.38	314.12	162.38	245.98	277.97	182.78	291.2	335.14	294.47	252.26	234.6	198.35	318.9	357.68	532.76	463.93	244.83	265.83	176.16	231.42	247.71	216.64	178.5	239.58
ANKRD13D	610070	78.774	86.503	73.351	73.547	73.983	74.318	78.807	77.79	73.111	69.136	73.247	97.25	99.205	93.55	89.172	87.284	85.516	83.371	91.648	92.25	67.55	71.989	64.683	61.387	67.136	72.592
ANKRD13D	2320064	75.333	73.669	83.594	104.3	68.252	77.529	84.541	68.437	79.967	76.84	80.197	83.417	96.119	89.997	76.106	67.695	73.862	83.173	75.847	84.382	69.653	66.552	66.863	69.516	71.382	62.219
ANKRD13D	3520692	75.984	80.042	74.794	91.085	84.309	91.839	85.191	89.293	75.336	70.705	74.845	103.6	92.725	91.816	77.976	81.474	84.646	90.028	91.522	89.605	76.976	75.912	71.526	77.52	74.778	77.953
ANKRD13D	3850097	78.544	86.31	81.145	92.117	77.21	77.137	90.091	85.965	91.763	78.781	73.709	99.067	101.43	98.723	81.395	72.6	79.141	97.081	91.367	90.937	81.058	78.465	78.578	76.648	82.628	91.97
ANKRD13D	4010424	80.081	91.795	196.43	386.63	297.81	170.76	239.69	139.04	216.61	210.74	199.77	437.97	302.43	399.08	219.01	192.16	209.3	203.02	387.08	336.31	155.68	167.64	181.59	230.77	313.92	187.41
ANKRD13D	4060451	83.148	75.439	83.051	89.807	74.138	71.897	79.402	79.964	75.216	73.451	68.726	106.87	102.73	78.044	77.119	85.066	76.877	104	94.498	100.52	73.285	72.585	73.257	78.276	77.569	77.699
ANKRD16	650008	77.164	76.619	362.86	244.16	249.7	297.48	330.19	596.23	213.53	168.95	191.01	326.1	295.54	231.83	284.08	478.38	352.24	248.65	334.02	284.26	191.59	229.66	321.68	201.51	213.16	273.16
ANKRD16	1940121	78.058	78.125	118.58	126.19	76.512	89.667	107.51	108.51	100.84	138.86	103.01	104.11	115.33	102.87	86.217	122.06	106.8	92.081	112.52	103.3	82.864	99.229	83.446	89.386	94.154	87.136
ANKRD16	3450274	76.876	80.577	164.88	138.57	109.52	134.13	153.39	209.25	125.24	103.29	98.132	174.51	148.76	144.12	159.39	212.43	177.1	124.73	153.67	131.48	103	125.55	157.45	102.94	120.6	138.53
ANKRD17	3130156	77.597	71.205	99.799	159.6	119.54	135.73	146.25	133.88	147.45	131.55	127.99	181.84	156.62	142.76	138.36	161.81	149.9	175.21	170.8	143.69	107.29	131.23	147.22	127.33	110.28	121.9
ANKRD17	4210437	75.892	137.69	386.52	534.54	333.92	539.47	1211.4	299.77	398.86	418.61	642.37	591.31	593.52	354.57	545.1	628.77	526.17	844.67	471.23	439.53	415.44	360.67	525.5	402.24	302.32	385.37
ANKRD17	6940520	65.77	88.959	513.33	726.61	515.84	616.6	1588.7	533.23	563.05	619.26	944.58	865.24	774.37	392.46	726.84	903.04	823.29	1234.6	675.65	573.25	534.12	510.36	811.19	695.35	445.93	467.12
ANKRD19	2480040	72.715	71.659	70.781	84.533	76.604	85.197	86.604	76.939	74.48	72.631	88.916	90.841	97.384	85.903	73.219	122.86	92.397	84.093	91.732	89.14	72.93	73.259	68.525	69.121	64.531	80.683
ANKRD2	840333	75.298	79.243	76.609	82.199	82.127	71.792	88.584	71.373	78.626	74.388	63.229	95.924	90.68	85.494	65.736	70.721	73.104	80.29	87.377	85.429	69.356	71.578	64.055	65.758	68.528	66.855
ANKRD20A1	4290364	78.35	82.561	86.166	91.971	92.399	94.775	93.133	85.53	94.072	81.431	87.028	115.52	127.91	97.249	89.023	86.933	90.493	103.45	91.761	90.171	68.355	77.772	71.448	78.327	75.128	87.728
ANKRD20A1	4490484	80.056	76.616	83.566	87.161	81.983	85.359	89.182	81.939	89.123	78.907	79.51	113.59	101.6	92.897	84.824	86.821	106.24	89.86	86.715	100.57	77.661	83.279	75.874	82.793	75.265	96.091
ANKRD20A1	6450661	83.257	89.884	196.17	366.09	133.7	290.72	258.95	279.61	285.35	191.59	179.59	394.25	592.71	454.17	201.07	271.17	301.3	159.48	297.53	242.04	128.7	188.56	190.65	257.43	261.91	501.22
ANKRD20A1	7050114	81.087	82.121	96.533	90.785	86.573	92.723	89.515	86.139	85.961	74.069	88.716	111.16	110.81	102.39	93.945	111.24	107.49	89.846	99.597	98.868	81.131	77.191	91.454	80.038	77.007	95.574
ANKRD20A3	4180609	63.845	64.783	74.973	80.007	66.627	76.671	70.666	77.346	67.321	71.243	58.923	91.664	88.155	83.221	67.611	70.109	74.191	104.28	73.017	78.56	63.334	66.727	83.805	65.416	64.243	67.579
ANKRD20A3	5260703	75.318	75.553	85.849	89.022	78.642	78.638	81.149	84.119	86.73	76.694	75.65	106.98	96.904	86.671	82.091	86.605	85.462	81.202	91.587	106.02	69.918	78.188	68.86	72.776	62.544	71.029
ANKRD20B	2260372	64.921	78.287	79.992	75.18	69.906	74.554	95.168	86.803	77.888	74.559	68.141	111.22	94.268	84.584	70.983	72.006	80.271	90.369	71.033	84.415	79.658	67.709	67.34	73.984	62.415	68.951
ANKRD20B	6480523	77.282	77.615	70.879	75.342	75.105	78.784	70.972	71.6	66.794	65.513	62.453	79.13	76.549	79.869	68.011	86.276	70.313	74.083	84.812	73.685	60.706	65.462	69.194	63.471	70.191	68.031
ANKRD20B	7510500	76.105	78.754	72.108	67.201	75.789	71.42	68.416	68.869	65.747	67.53	63.737	78.354	77.497	77.476	61.797	67.495	89.571	75.217	77.031	73.213	64.324	66.469	65.418	60.475	61.5	68.353
ANKRD21	4490414	75.082	71.213	82.715	89.268	72.739	69.975	78.207	78.206	74.863	73.155	68.861	76.674	85.063	84.15	82.249	86.106	81.071	75.037	75.075	79.799	66.815	61.543	67.66	68.4	61.532	71.497
ANKRD22	130181	82.209	75.676	169.67	424.51	100.29	1926.7	488.33	784.75	594.23	431.96	362.54	693.32	416.05	107.53	254.72	160.46	260.14	606.44	311.71	242.77	883.9	133.17	896.36	376.94	131.7	175.25
ANKRD22	4150270	65.387	77.167	277.68	765.04	107.82	4089.6	1016.6	896.29	1030.4	833.62	628.84	1153.8	768.57	121.3	354	172.94	291.02	895.98	434.66	360.14	1582.4	216.71	1456.4	616.36	220.56	266.31
ANKRD23	1300634	76.883	76.553	189.25	146.36	121.68	98.622	152.93	119.94	131.45	156.85	113.23	107.91	158.83	129.83	90.506	141.3	94.747	121.1	99.638	128.79	84.063	103.31	106.22	125.32	87.462	173.26
ANKRD23	3520195	83.851	85.185	88.38	90.27	89.708	77.58	88.097	77.811	81.584	74.692	68.106	100.72	89.572	92.453	71.441	82.442	72.666	84.586	94.226	85.646	69.03	74.643	73.745	75.48	72.576	63.717
ANKRD24	3460626	86.447	95.011	95.095	143.71	124.57	109.46	173.64	136.43	123.05	210.04	374.85	135.17	234.41	200.75	136.22	187.94	121.8	117.08	216.38	255.14	121.3	132.3	101.77	153.33	174.73	97.139
ANKRD24	6280551	81.252	75.269	77.761	80.487	71.106	67.061	81.313	77.924	65.888	70.866	80.939	95.958	92.882	84.914	72.206	77.798	71.27	81.674	85.847	77.741	68.446	72.753	61.52	67.706	62.325	64.714
ANKRD26	5720162	87.401	72.015	141.99	137.63	111.58	148.51	145.82	143.1	119.16	118.47	101.09	149.27	125.18	118.67	108.06	190.93	134.93	165.34	163.88	137.17	99.704	134.26	138.93	100.58	82.554	112.31
ANKRD27	5670112	77.853	79.518	243.24	244.6	216.28	294.41	215.53	354.62	265.12	284.45	193.94	485.69	275.45	161.85	620.4	379.07	418.39	429.92	208.47	262.37	178.23	209.79	177.2	247.68	177.11	332.41
ANKRD28	360064	84.912	89.948	104.15	154.31	151.51	155.32	120.35	144.54	156.74	146.44	304.43	199.49	194.08	120.12	158.18	242.11	350.82	276.58	151.21	139.2	170.41	207.85	139.82	145.21	134.19	129.8
ANKRD28	2760563	79.949	99.282	182.91	297.03	263.58	349.55	217.3	197.08	249.91	257.43	596.28	443.62	396.03	204.53	359.2	452.13	735.87	685.23	302.19	234.31	286.89	381.23	173.72	269.26	292.26	194.49
ANKRD29	1500358	80.65	85.438	382.03	131.81	189.75	397.54	416.38	147.12	941.79	429.21	93.011	593.77	662.54	157.44	177.13	132.49	502.42	266.56	111.88	218.63	127.53	148.11	181.34	729.68	820.58	299.11
ANKRD29	3130114	67.571	74.33	161.99	80.266	83.834	144.97	132.13	85.079	404.84	189.48	76.496	231.9	212.38	93.326	102.8	91.079	215.42	145.37	86.419	120.58	72.825	83.413	93.388	307.78	233.65	133.3
ANKRD30A	3060537	73.258	82.474	64.061	79.695	65.694	61.939	69.566	66.406	69.682	63.392	64.043	91.15	76.707	71.61	70.824	65.753	68.923	78.147	78.956	80.465	61.372	67.061	60.684	60.176	58.732	63.273
ANKRD30A	4900215	79.426	79.216	76.489	71.752	69.989	71.74	71.879	69.95	66.887	72.433	52.17	86.694	89.929	75.305	71.029	64.198	71.424	77.283	77.043	80.145	61.443	63.692	62.194	60.476	62.037	56.513
ANKRD30A	5910309	79.768	73.535	70.786	70.498	67.961	74.991	86.223	90.974	77.495	67.554	65.9	87.802	88.152	81.205	82.655	89.574	74.788	73.301	73.732	77.155	60.918	65.105	71.09	59.341	66.78	65.226
ANKRD30B	1770273	1252.6	3142.9	7371.3	14669	8302.4	5599.1	15293	3952.5	9045.8	8787.5	11708	9666.9	9464.1	19664	8541.7	6020.5	4698.2	7795.7	14048	15588	5296.3	9216.9	7963.7	10184	12446	7063.5
ANKRD31	6100315	81.172	87.376	79.88	81.213	70.053	69.108	77.667	71.886	69.696	67.213	63.353	88.146	83.336	79.713	67.008	82.412	80.4	73.627	79.978	83.363	69.562	69.13	73.225	68.517	64.992	71.83
ANKRD32	1070736	78.1	86.612	196.74	873.81	223.81	226.34	247.57	308.07	255.28	257.33	445.21	659.02	257.95	214.88	193.81	276.81	180.71	302.19	350.54	240.59	255.52	358.24	240.4	224.85	206.39	280.7
ANKRD32	6380747	79.216	87.168	139.97	733.77	131.15	154.1	147.28	183.73	197.56	169	308.06	478.67	229.66	168	197.75	243.81	179.32	250.73	278.18	166.65	175.33	309.08	190.66	157.9	149.92	208.38
ANKRD33	4860707	6253.3	10941	1810.3	5540	8917	7246.7	4985.6	4743.4	4941.8	4640.7	4818.8	5175.7	5754	3367.9	6888.9	3315.6	6274.8	7111.5	4144.2	6952.9	5029.5	14973	5423	3165.7	8873.6	1712.3
ANKRD34A	1090142	91.374	83.366	114.62	191.02	129.43	124.59	353.55	189.74	231.44	118.05	135.17	115.54	141.28	139.31	112.53	288.62	124.31	144.97	128.96	138.66	99.518	132.17	105.56	110.57	150.54	86.824
ANKRD34B	3390451	76.139	73.624	327.13	336.41	72.199	73.676	178.93	131.24	81.652	74.196	88.446	93.115	74.392	84.754	175.56	518.92	268.6	85.669	178.94	92.406	514.44	194.71	611.12	68.927	69.563	63.513
ANKRD34C	2070576	88.676	96.048	82.148	86.344	93.189	88.286	90.377	82.479	81.237	89.56	81.315	101.03	91.389	99.211	95.595	90.713	81.813	125.27	101.06	110	84.814	79.122	76.634	69.747	72.962	78.614
ANKRD35	4180437	68.21	73.533	78.432	101.73	85.67	85.866	75.824	91.026	86.407	84.222	95.855	93.945	95.528	91.299	91.738	74.158	90.846	95.751	103.17	93.233	72.286	67.78	80.682	66.11	78.869	77.896
ANKRD35	4590377	82.68	122.86	216.56	720.63	887.4	319.97	203.84	281.89	238.56	230.67	798.4	241.97	400.13	573.58	565.43	285.07	337.73	552.94	1376.1	696.29	208.32	103.7	348.14	253.71	305.68	142.68
ANKRD36	150730	68.817	75.362	76.935	112.05	74.894	81.066	85.169	90.062	83.026	78.48	80.581	135.59	100.37	112.92	136.47	122.24	102.95	114.78	125.78	128.54	97.513	101.01	81.299	75.226	83.577	79.623
ANKRD36	1450332	76.986	80.258	66.583	83.712	76.08	75.971	84.317	70.172	70.807	69.301	64.252	86.429	76.756	82.501	91.027	85.915	86.751	83.769	95.103	85.199	70.221	72.92	64.351	58.618	66.291	67.427
ANKRD36	1510246	78.193	82.173	81.447	83.918	75.382	76.096	79.02	80.413	81.398	69.827	69.651	92.917	95.825	89.747	78.924	73.011	86.309	87.632	93.063	93.003	71.777	72.025	65.8	57.267	67.378	60.284
ANKRD36	5810050	78.965	72.649	94.342	229.38	100.87	124.01	136.63	139.61	115.21	118.85	122.96	251.57	151.07	197.59	235.43	335.83	185.53	237.54	265.7	240.96	103.15	221.33	89.856	118.36	131.77	125.4
ANKRD36B	3060010	71.262	82.859	150.1	309.61	166.23	196.24	238.07	182	199.92	170.95	176.86	341.02	252.64	269.4	255.38	368.03	236.31	290.93	295.63	261.64	129.25	296.24	164.53	165.18	239.74	200.94
ANKRD36B	6100066	85.482	92.19	113.87	183.97	128.62	134.53	157.08	179.92	152.02	170.57	207.98	169.98	147.21	164.34	117.94	123.16	141.95	163.1	188.15	144.93	113.47	174.2	156.43	131.29	126.31	157.18
ANKRD37	240682	83.651	78.195	566.27	1361.4	736.18	954.39	1192.3	914.53	405.27	593.3	1114	607.04	707.94	700.26	734.81	448.81	616.04	1194.6	290.72	433.35	361.98	817.56	334.89	729.91	501.14	319.97
ANKRD38	7610128	85.038	83.592	10369	399.78	305.64	157.52	216.22	167.54	228.7	125.71	564.5	250.1	296	361.38	231.29	583.74	339.18	183.74	727.45	459.08	116.85	136.27	422.25	149.12	206.55	119.03
ANKRD39	6220553	91.487	92.791	663.27	267.59	295.95	360.34	492.2	359.54	241.09	185.23	241.13	487	298.13	196.27	240.89	330.92	267.49	254.28	256.22	235.37	293.94	178.33	362.97	209.48	267.61	357.26
ANKRD40	4150605	64.872	77.21	170.24	190.77	152.43	1206.2	303.37	722.17	183.07	195.45	187.84	267.27	245.67	118.25	156.91	166.11	159.2	237.63	140.67	178.53	113.86	177.21	152.87	190.63	156.71	189.57
ANKRD41	1050440	94.629	94.24	82.789	88.272	94.8	87.885	94.099	88.589	88.168	82.658	75.993	113.46	102.98	102.17	96.826	113.99	102.28	106.04	106.12	109.25	78.164	82.02	72.034	71.232	77.385	114.62
ANKRD41	4670554	89.978	94.009	123.53	107.43	121.65	106.44	110.34	131.16	105.19	96.668	105.64	174.33	153.56	118.66	122.17	126.81	162.92	131.53	122.33	152.42	97.298	97.313	102.8	106.54	93.737	201
ANKRD42	2120392	75.918	72.091	75.904	71.001	70.299	84.332	76.582	74.63	73.582	76.11	77.776	82.766	74.989	83.067	78.841	80.517	75.453	78.498	76.496	85.389	71.882	73.762	65.418	67.126	71.513	76.22
ANKRD43	2450274	73.906	78.16	80.053	101.62	79.953	100.6	88.936	104.73	94.058	78.787	92.082	105.14	106.35	98.971	103.3	87.548	86.474	131.92	128.87	131.85	149.45	69.742	136.76	79.404	74.559	100.36
ANKRD44	520280	80.54	79.53	79.365	90.281	68.096	72.859	85.046	78.951	84.179	80.674	76.419	83.008	93.196	92.55	96.527	81.143	97.546	85.33	93.855	93.813	71.657	73.454	76.76	79.91	82.677	67.357
ANKRD44	5810228	87.475	80.082	466.18	925.85	542.55	342.71	1048	207.72	779.53	530.73	803.87	870.7	576.57	1780.8	287.92	248.37	271.87	403.07	902.31	753.18	313.48	598.3	575.85	789.08	729.56	599.3
ANKRD45	7610066	82.53	80.721	80.923	90.473	72.134	77.134	83.22	76.769	84.012	71.903	81.841	109.05	103.69	91.214	85.313	92.544	78.074	107.17	104.23	92.784	75.552	73.245	72.532	65.961	77.512	67.628
ANKRD46	2750598	78.135	97.137	457.81	779.65	329.84	567.07	1172.2	516.96	649.66	916.6	596.88	446.79	798.1	1034.2	636.87	1055	1397	918.96	566.57	624.7	435.89	751.49	528.54	1652.4	457.11	1074.7
ANKRD47	4860603	82.031	77.835	199.32	123.57	119.03	202.12	232.85	148.32	137.28	140.62	117.52	150.08	173.09	162.72	122.9	179.45	121.07	147.39	130.92	146.49	107.21	110.9	105.3	162.08	125.07	125.13
ANKRD49	520341	75.139	90.093	194.41	467.16	293.23	532.04	468.04	378.83	421.72	550.88	339.18	400.43	369.46	269.12	449.96	426.83	927.09	510.76	416.48	421.5	385.34	401.1	289.02	444.12	352.62	496.6
ANKRD5	290450	73.476	74.301	73.701	79.378	72.848	73.514	63.585	83.688	73.94	72.114	74.352	101.33	86.002	98.091	77.933	85.302	88.725	82.68	85.333	88.233	71.155	88.075	63.481	57.038	63.604	66.315
ANKRD5	1740546	72.264	75.914	81.046	70.885	73.345	78.472	78.103	85.804	76.63	68.735	71.766	91.848	98.276	75.458	68.743	68.818	80.516	83.002	72.547	72.913	62.7	82.754	70.127	66.666	66.074	64.435
ANKRD5	7100433	78.794	80.052	75.653	68.894	70.022	76.747	77.865	73.154	77.256	68.381	75.398	88.277	81.415	85.116	75.129	76.512	67.392	87.232	75.884	78.243	67.876	93.715	70.986	58.516	60.478	65.335
ANKRD50	1770187	89.497	141.61	348.78	563.74	322.48	387.94	1082.4	423.2	643.69	515.6	586.76	778.63	467.29	419.85	661.67	753.07	1485.6	780.86	511.21	388.94	427.32	601.73	439.67	731.84	520.26	421.49
ANKRD53	150097	76.785	82.83	98.427	101.17	103.98	85.405	89.011	92.442	99.313	95.685	80.194	112.36	94.948	96.05	91.067	85.527	90.331	99.903	103.75	104.77	75.683	87.02	109.32	84.945	88.704	88.096
ANKRD54	2340598	82.374	80.855	569.25	787.96	723.61	556.64	526.01	891.36	525.07	459.6	475.9	622.33	454.7	413.5	412.45	596.48	434.47	700.89	594.91	460.68	248.76	550.14	734.35	408.18	299.24	332.92
ANKRD55	4050600	77.685	88.318	85.106	74.035	66.083	76.696	82.717	88.29	80.33	77.295	72.097	97.935	102.48	94.601	75.721	76.383	76.302	87.716	82.368	85.957	86.932	70.386	74.021	66.839	75.564	69.474
ANKRD56	2190673	72.603	79.691	87.217	88.515	69.173	82.668	87.938	76.733	70.89	74.104	74.527	89.936	85.035	77.572	97.06	97.643	100.29	96.875	80.914	76.477	71.44	85.031	63.249	79.636	68.884	68.77
ANKRD57	2510224	96.112	146.54	1070.7	1623.6	1048.4	2039.8	1730.8	1254.4	1538.2	1100	707.94	5376.3	1568.5	939.97	1106	1278.5	2659.5	1550.9	931.72	1157.4	833.08	1061	947.24	1713.2	945.1	4371.6
ANKRD58	5270474	74.446	78.849	95.613	91.866	84.086	95.432	86.874	94.764	88.763	81.127	78.389	111.41	97.02	90.904	86.368	85.494	90.405	93.068	76.093	85.187	74.288	87.214	69.057	77.534	76.113	70.785
ANKRD6	2030014	91.674	93.629	119.33	118.79	105.79	100.04	154.4	120.15	122.53	119.93	135.86	112.01	152.55	115.77	123.49	126.7	151.66	127.01	116.55	145.02	84.93	114.41	89.903	92.426	111.5	87.396
ANKRD6	4880465	104.68	148.51	519.21	622.15	335.47	338.99	1142.2	299.84	553.89	507.19	888.25	455.54	957.9	580.47	391.88	567.51	701.79	539.81	468.29	742.12	264.35	508.76	253.11	545.95	732.16	449.24
ANKRD7	2370672	81.336	98.262	108.81	91.924	89.323	85.282	91.962	105.49	87.073	99.87	75.163	109.75	101.99	87.814	79.191	102.7	77.372	103.34	92.552	81.991	65.82	70.289	71.312	64.312	74.831	83.034
ANKRD7	4260653	84.099	87.791	103.94	84.07	85.142	75.338	82.774	80.822	73.478	90.294	73.958	104	97.864	87.248	96.233	92.917	85.524	107.81	91.216	84.213	76.532	71.429	70.199	70.89	69.19	75.547
ANKRD9	4730767	94.848	84.809	92.234	235.02	106.32	226.09	137.24	86.462	182.91	300.05	166.36	194.92	230.88	209.19	146.02	161.71	142.8	148.05	158.01	118.99	131.39	157.32	173.15	151.12	258.15	121.22
ANKRD9	7050370	76.435	88.225	1286.6	1682.1	1022.4	2025.9	1218.4	874.18	1619.5	2439.3	1155.6	1551	1951.4	1154.9	1481.5	2227.3	1242.4	1551.5	1079.9	1105	799.49	1242.2	1735.3	1187.9	2106.1	817.35
ANKS1A	5390064	75.896	88.292	1022	960.82	876.85	1107.6	2113.1	1265.7	1470.8	1176.3	1470.3	967.09	836.75	797.94	1068.8	1149.6	2183.2	2087.4	695.17	829.11	535.32	1330.2	943.94	1501.4	656.72	860.63
ANKS1B	2350201	68.798	72.666	78.788	147.57	82.438	76.441	139.16	86.619	165.77	284.39	98.106	89.158	88.487	180.31	111.54	93.378	78.919	108.5	98.363	282.58	105.86	84.616	61.966	76.636	88.283	72.242
ANKS1B	6100113	83.654	77.677	77.984	79.01	77.106	76.584	68.826	75.147	67.444	81.295	68.865	86.663	87.474	74.747	72.442	72.104	71.197	80.141	79.52	83.647	65.071	68.022	64.451	72.042	74.581	61.422
ANKS1B	6660463	82.969	73.094	76.661	89.273	81.692	84.17	103.02	89.008	102.15	107.16	84.508	83.238	84.013	94.336	83.316	74.905	80.574	93.795	102.03	122.46	79.641	72.941	74.389	78.514	69.472	73.263
ANKS3	6510445	81.569	86.368	153.01	336.3	223.56	178.14	433.39	138.11	176.5	227.9	230.5	195.24	232.76	325.51	160.13	150.4	186.31	135.89	232.94	178.18	96.592	149.24	114.42	140.18	183.52	106.72
ANKS4B	1110382	73.524	70.221	77.497	80.095	71.424	168.81	83.48	109.12	75.67	81.206	69.667	95.987	100.42	91.799	71.467	85.665	73.666	116.61	91.429	81.372	66.845	76.066	164.98	79.831	71.399	71.414
ANKS6	1050400	87.556	89.141	110.92	117.84	140.27	145.33	164.44	114.06	124.4	107.75	150.8	147.62	120.22	109.6	115.32	104	112.87	127.06	117.39	122.16	91.78	105.11	159.48	113.89	150.95	138.73
ANKZF1	580598	90.155	88.22	222.27	353.89	400.33	306.84	540.57	256.32	259.82	292.6	336.99	415.19	378.38	308.19	225.56	314.68	301.52	284.51	356.15	337.27	139.44	257.22	222.39	245.76	357.94	253.43
ANKZF1	5050364	83.565	77.648	90.3	83.341	80.536	83.325	85.772	83.169	87.937	77.411	90.421	92.288	88.993	86.585	86.267	88.581	89.236	90.342	95.63	98.198	79.874	87.536	76.759	72.988	79.646	73.59
ANKZF1	5090475	85.589	80.129	157.84	157.95	146.46	155.94	222.7	141.81	126.89	138.6	159.49	243.32	172.85	161.95	111.36	141.97	137.22	144.63	156.42	134.57	86.641	154.67	130.96	117.91	115.54	137.59
ANLN	6450669	72.59	75.416	247.44	734.2	568.97	164.27	488.04	502.52	272.76	210.53	641.72	2610.8	332.48	172.92	516.82	1416.3	188.31	1153.2	223.29	279.97	116.4	443.78	612.62	276.54	133.37	894.85
ANP32A	1240424	67.647	64.213	1364.5	658.88	1198.7	886.09	862.96	910.47	486.45	473.22	602.81	1107.3	412.17	275.14	320.22	400.82	395.08	395.96	407.39	404.39	421.25	712.28	574.81	449.22	386.45	737.56
ANP32B	3850053	116.79	536.6	9640.5	12540	10965	13654	15337	9481.9	8962.5	7028.2	9191.5	16931	8592.8	5757.5	13314	10307	15512	17567	7728.8	9737.7	7663.5	10869	11841	6746.9	8914.5	15882
ANP32C	1230725	74.811	88.544	70.288	77.677	73.509	75.301	77.746	67.722	75.326	75.534	65.204	91.999	87.936	83.358	74.95	67.427	75.218	79.631	81.281	78.177	63.001	66.221	58.789	62.883	71.65	68.231
ANP32C	6980328	83.269	81.252	173.16	367.31	128.47	276.19	180.69	250.44	290.18	254.64	330.96	497.74	260.72	206.27	363.49	411.79	417.66	413	244.34	260.67	415.98	420.93	539.81	267.16	166.34	426.37
ANP32D	4850114	71.727	72.98	75.042	77.227	71.07	67.802	73.43	74.289	66.177	66.392	63.158	73.833	83.389	76.295	72.975	78.648	64.251	76.485	74.727	72.104	62.929	64.314	59.215	59.29	57.558	60.948
ANP32E	1070632	70.344	78.669	86.554	97.513	91.689	87.125	107.02	92.156	95.671	91.724	87.445	116.41	106.95	86.186	90.212	113.07	79.012	109.14	90.887	83.99	69.532	81.675	87.668	79.276	84.091	91.945
ANPEP	5810612	75.407	74.572	477.16	754.28	2036.3	249.08	197.12	186.87	241.74	1549.6	320.73	1031.3	392.73	232.55	1811.7	211.6	542.23	502.6	312.49	1329.4	306.01	435.29	873.8	183.96	843.76	210.38
ANRIL	780538	82.467	84.415	82.905	79.923	81.901	74.429	85.156	76.763	73.456	77.686	71.21	85.425	94.741	86.639	88.286	74.028	90.499	87.692	90.005	84.936	72.394	67.466	72.624	70.063	77.434	66.537
ANTXR1	20647	396.03	2246	3209.2	28177	13821	14885	4725.1	4137.3	8139.4	8787.8	17124	5124.4	21528	12070	8953.4	11522	9370.4	22366	20002	8087.8	7122.9	2902	11620	5752.5	7059.8	4874.9
ANTXR1	60255	99.817	138.78	275.36	1006.5	1239.1	406.04	286.65	404.98	292.44	225.72	505.39	419.08	841.94	525.16	356.4	465.31	394.45	907.22	556.72	336.18	209.01	217.78	517.21	264.45	449.06	254.13
ANTXR1	3120689	75.779	79.157	104.62	301.66	184.95	128.38	99.163	134.8	113.41	114.95	150.76	125.05	265.98	159.1	163.08	184.96	131.79	295.58	218.71	136.17	113.82	87.697	166.74	78.143	96.142	103.83
ANTXR1	5700025	79.598	80.072	93.514	434.82	173.72	134.23	104.43	120.55	105.57	121.09	184.78	155.95	399	215.66	164.88	254.34	142.09	374.91	224.27	149.32	114.27	84.34	205.93	79.912	97.787	125.04
ANTXR2	10685	71.437	99.799	1154.9	2878.2	1827.7	2300.1	2066.8	691.54	847.66	1127.9	1548.6	7285.7	1780.8	1203.3	1490.1	2377.6	2758.4	2718.5	2304.8	1335.1	1073.1	558.7	1348.7	1087.3	1205.9	575.13
ANTXRL	1740491	65.528	83.13	72.058	79.449	66.371	72.065	69.033	72.277	78.485	65.147	66.086	71.443	78.26	75.065	60.077	60.041	62.839	75.394	86.285	72.363	59.081	60.736	59.409	64.365	70.853	64.85
ANUBL1	3840653	87.086	82.415	111.18	93.907	91.895	105.91	91.832	141.42	103.88	85.683	97.219	122.49	117.35	97.008	89.142	94.037	95.935	92.897	103.69	105.37	96.189	81.359	90.159	75.993	79.585	98.441
ANXA1	6520215	120.24	810.34	7264	15479	9105.1	13556	9498	6194.5	7128.8	9961.5	11531	25548	9717.6	4950.5	9337.6	15817	18920	17784	11846	5795.2	9406.6	16410	7613.6	15650	8364.5	7780.5
ANXA10	1050242	87.283	400.86	74.989	90.964	73.684	15955	108.91	66.653	659.84	73.725	63.745	7289.4	101.08	81.484	89.411	82.066	84.459	88.919	87.555	84.781	64.965	80.97	121.45	69.752	73.507	99.998
ANXA11	1300274	107.09	208.73	302.55	959.8	787.09	1276.7	1166.8	362.41	603.74	599.41	782.67	1359.1	864.1	674.58	992.74	472	1119.7	946.23	735.98	799.77	582.52	545.56	694.75	710.11	818.95	412.27
ANXA11	5900735	93.144	127.57	311.13	1128.1	959.99	1398.2	1402.9	434.28	715.35	590.85	917.89	1732.5	1085.2	1167.2	1087.3	789.37	1959.1	1151.5	850.09	859.32	442.29	669.13	724.24	1033.3	1103.3	462.85
ANXA11	6960594	67.487	68.71	80.796	179.87	114.81	150.17	191.05	95.951	105.49	98.918	109.35	173.44	124.11	141.04	99.718	123.47	131.7	122.37	135.88	155.15	85.305	107.79	98.96	160.62	152.03	83.571
ANXA13	1030184	76.159	78.422	61.082	86.647	91.147	110.72	73.827	72.486	73.891	73.022	72.81	89.651	84.95	76.281	94.524	79.633	81.933	528.46	89.551	90.364	67.355	68.475	98.698	124.05	68.019	67.521
ANXA13	5080274	74.002	75.465	70.684	78.941	70.044	75.797	76.798	71.088	77.135	67.101	70.851	101.77	91.03	75.137	83.82	79.23	78.087	99.576	98.517	88.807	66.599	66.882	71.516	70.33	68.317	68.604
ANXA13	6450725	85.858	81.814	77.543	87.446	89.691	114.58	83.583	88.466	76.36	69.547	67.386	95.299	99.322	89.204	90.33	78.02	79.989	524.56	93.711	84.174	72.213	72.938	101.57	118.39	62.495	65.196
ANXA2	770730	77.511	85.693	189.8	941.58	216.75	620.89	274.9	743.93	1024	556.02	837.78	1678	672.73	286.36	1728.6	2489	1216.6	2546.2	840.64	576.13	637.97	770.03	1059.3	378.19	298.88	925.04
ANXA2	3520328	83.422	104.72	515.7	718.75	535.37	1598.7	861.99	463.57	499.28	371.66	1027.2	1049.6	552.41	308.22	470.67	687.29	577.13	1008.5	842.19	456.88	564.92	408.67	667.94	330.31	666.84	284.05
ANXA2	4780615	120.05	1080.4	18540	23314	31482	36029	25424	22507	14055	9012.4	23310	29906	17384	9055.8	24601	25411	19831	32263	25273	13394	13514	11294	12920	8193.9	11458	7942.2
ANXA2P1	270609	111.88	478.36	10493	13519	14768	23635	16070	10222	9922.2	5877.9	17261	22322	9263.8	4704.2	8879.7	8039.7	6570.1	12629	12443	5982.8	9264.1	5877.3	7621.5	3640.4	6757.6	4931.4
ANXA2P1	3370202	1056.9	13461	26949	37190	22253	49789	44859	20298	24799	16431	30339	42962	26782	18109	26236	23604	19020	33945	31205	17273	14858	18104	19259	11671	16854	15012
ANXA2P3	2810411	74.963	97.515	496.35	431.78	751.03	961.03	580.75	578.59	344.65	240.44	668.67	725.4	354.83	217.64	378.12	433.43	309.93	615.03	588.19	320.69	365.6	338.73	502.41	224.84	315.83	249.46
ANXA3	240594	61.778	98.773	202.95	264.54	303.02	2188	1235	599.69	430.28	626.93	483.34	2401.8	371.16	224.74	409.73	281.33	343.95	746.47	234.52	242.51	279.49	569.28	635.26	302.77	163.6	205.07
ANXA4	3440079	81.695	118.65	653.39	1309.3	804.84	3087.2	891.18	866.94	2090.1	3567.2	2222.4	1294.7	2545.4	455.97	1061.5	636.58	1215.6	1878.1	720.93	938.31	1460.8	861.64	2176.9	1124.3	609.81	604.3
ANXA5	1070451	81.455	203.09	2874.8	4073.1	4356.9	3694.3	2152.6	3867.4	1939.2	3596.7	2605.7	6719.4	3987.8	2629.3	3180.7	4271.4	4310	6572	5560.1	2972.4	2343.7	2291	3795.3	2268.7	2176.3	1706.7
ANXA6	450671	81.919	79.746	144.14	139.65	164.58	122.74	101.24	128.05	133.46	127.03	104.22	145.34	151.55	120.42	122.72	106.88	116.47	170.39	201.46	151.78	122.23	81.543	306.26	96.433	101.84	85.303
ANXA6	2490598	75.783	81.695	189.3	268.57	270.02	186.57	130.6	182.31	170.72	176.18	194.03	183.9	253.32	148.81	201.65	178.26	197.69	292.86	288.19	211.28	177.93	100.86	455.51	127.94	167.4	97.978
ANXA7	6180671	75.943	70.806	75.153	76.751	70.585	69.119	71.544	75.36	69.102	69.759	60.093	93.382	89.358	78.79	71.199	75.042	73.071	80.339	93.469	84.834	68.429	70.205	91.605	82.208	66.376	81.249
ANXA7	6330044	95.99	175.03	2488.9	3048.2	1990.3	4440	3389.1	1880.6	2805.2	2330.6	2647.9	5102.1	3098	1375.4	3411.1	4113.4	4277.3	3424.5	2405.8	2684.7	3265.2	2614	3111.8	3167.1	2591.3	2174.6
ANXA8	1400711	89.936	86.306	196.27	146.44	367.97	1652.1	236.13	98.207	180.84	86.089	95.107	7847.9	148	87.995	225.63	170.97	121.88	226.58	130.35	243.59	129.77	105.52	107.17	107.59	94.931	356.3
ANXA8	2490682	84.463	91.857	87.321	79.785	74.454	88.934	74.472	86.089	87.443	78.647	75.284	434	94.327	70.976	73.291	79.966	82.294	104.17	99.171	95.425	69.437	66.821	68.694	58.754	64.413	78.969
ANXA8L2	7330132	82.854	92.685	85.61	93.193	106.72	217.18	93.05	96.035	101.83	73.66	82.053	1297.9	109.93	88.63	97.261	105.67	99.014	111.21	107.13	116.49	86.922	96.991	76.727	74.949	74.359	111.96
ANXA9	1260100	77.325	80.247	92.592	131.4	86.09	89.814	108.07	108.64	128.73	98.922	121.35	134.43	139.83	109.62	106.79	100.25	83.695	135.98	86.275	116.92	70.566	100.44	156.61	74.922	75.734	74.194
AOAH	2940424	80.33	89.999	181.22	145.52	163.55	199.17	126.68	227.07	142.1	113.97	136.36	164.36	196.84	146.33	207.36	118.82	187.91	233.26	113.4	238.71	154.24	118.92	221.76	129.04	156.47	354.1
AOC2	580736	90.53	90.914	86.325	84.17	86.334	80.191	95.897	108.46	86.103	79.38	84.359	99.798	100.14	88.623	88.33	93.674	81.412	93.714	87.182	87.01	69.118	92.883	72.541	75.098	77.048	73.819
AOC2	4230307	79.192	85.505	83.618	74.05	84.997	69.669	75.524	84.391	78.189	74.064	79.686	105.48	98.441	93.454	80.282	80.069	73.522	91.017	96.549	94.462	66.894	81.098	65.898	70.202	70.319	70.866
AOC2	4290180	84.764	87.582	87.171	83.816	81.278	81.58	83.34	86.095	83.53	75.677	67.635	99.269	91.36	88.961	80.503	100.34	80.028	93.993	101.89	89.585	75.629	67.276	67.68	60.371	62.09	66.863
AOC3	6860309	63.597	82.008	87.742	199.57	327.95	216.21	166.65	120.36	180.37	177.29	179.19	114.61	236.56	198.6	182.79	111.94	159.53	209.67	190.96	286.42	110.64	99.616	128.51	174.42	165.69	92.045
AOF1	4220112	80.094	77.571	169.91	176.22	79.375	133.43	180.95	95.889	145.21	155.79	125.95	163.9	173.56	119.54	113.83	102.18	91.573	106.97	89.44	99.052	113.56	114.7	115.49	121.94	120.28	157.11
AOF2	730725	81.498	102.14	2282.1	1200.6	1773.7	1030.1	1802.5	1081.6	1190.1	1414.7	1216.8	1936.5	1016.2	1043.9	1513.3	2431.4	1684.7	1817.2	1335.8	1114.2	603.55	1552.6	1281.9	1161.6	1121.4	1386
AOX1	3780095	75.676	94.242	92.827	87.185	153.55	85.681	100.47	111.95	97.276	131.41	90.363	105.43	87.513	82.575	145.95	128.29	134.58	224.78	172.05	150.21	88.083	74.922	82.729	92.861	81.293	284.36
AOX2	5290487	78.531	87.113	80.487	88.195	81.837	85.693	85.876	88.951	83.817	80.054	78.178	107.7	116.23	98.956	88.543	107.11	74.745	112.29	107.98	95.934	75.768	85.24	75.382	70.553	80.931	79.647
AP1B1	730301	76.373	83.089	444.88	161.82	376.06	258.49	375.18	445.64	199.99	140.45	147.61	197.9	240.84	133.26	135.31	153.91	211.76	143.7	164.66	179.36	132.48	169.23	127.35	156.77	205.17	144.73
AP1B1	5960201	83.206	87.188	699.57	934.83	1175.8	948.49	935.16	1263.6	1127.2	933.52	894.89	876.73	1164.5	715.58	1080.6	1230.4	1201.8	1302.8	688.13	1195.1	820.17	738.69	609.84	751.38	853.47	749.06
AP1G1	1820136	80.312	78.7	91.93	217.11	94.178	164.44	151.73	146.48	379.52	389.33	304.94	234.29	228.85	248.53	315.73	358.31	530.36	407.57	330.5	220.82	294.83	427.71	329.21	230.47	165.47	259.49
AP1G1	1850593	71.653	69.865	250.48	367.76	268.81	603.43	786.51	816.91	515.61	507.09	547.25	355	391.75	402.07	457.26	507.53	957.29	678.62	657.36	460.85	493.07	720.25	454.77	461.19	324.06	424.5
AP1G2	3130215	69.317	69.044	66.641	74.923	75.487	68.547	64.415	66.939	73.414	60.674	71.805	84.661	87.741	79.241	82.03	82	72.675	75.143	75.057	78.956	68.031	62.51	61.554	59.587	59.752	62.538
AP1G2	7400468	76.175	78.541	672.42	963.94	617.15	1361.5	2623.6	1862.2	1068.9	1166.4	1025.9	634.1	925.52	753.5	596.09	870.32	552.69	624.86	825.8	886.26	527.41	1072.5	751.52	501.51	792.57	1079.4
AP1GBP1	1580674	78.483	77.841	103.13	103.55	77.193	92.67	98.736	91.607	97.765	100.89	105.09	116.4	108.15	109.51	118.58	146.27	115.96	159.72	114.52	106.38	90.034	88.293	89.71	96.269	94.074	85.722
AP1GBP1	4610112	71.138	85.129	149.77	226.43	144.52	167.45	198.16	164.16	223.9	209.94	205.92	186.09	211.34	152.55	273.73	252.36	167.51	306.26	163.44	150.48	180.95	152.13	205.8	188.21	117.55	135.4
AP1M1	2190241	163.8	721.26	822.44	1669.3	1874.4	1183	2065.7	1276.2	1271.6	1411.8	1633.2	1441.9	1856.5	1293	1244	1128.9	1281	1872.3	1739.6	1614.9	823.55	1344.1	1141.9	806.44	1416.3	1481.4
AP1M2	1170041	81.111	85.703	154.49	158.36	135.88	202	348.61	195.58	245.95	208.34	263.74	170.75	215.28	149.13	156.2	165.28	188.08	193.43	182.97	204.39	133.97	201.81	153.05	113.46	163.27	131.16
AP1S1	2190341	72.347	78.223	103.09	539.03	145.62	333.29	384.13	161.39	696.42	1019.8	907.35	1077.1	403.36	311.29	598.15	1021.6	1243.8	638.4	311.17	485.34	324.43	691.51	546.89	318.59	181.31	511.38
AP1S1	5490673	75.879	88.967	599.67	1223.7	1216.8	948.96	1833.7	738.76	1085	1036.5	1568.5	1757.6	937.05	838.36	926.61	1643.1	1459.9	750.92	634.1	808.57	423.52	997.15	873.55	670.75	563.66	804.65
AP1S1	7040079	85.58	80.734	235.64	1060.8	281.71	725.88	982.76	378.5	1336.6	1416	1438.3	2119.9	740.5	616.3	846.18	1586.1	1736.7	971.24	445.89	713.71	586.06	1064.9	759.28	503.89	282.53	860.13
AP1S2	940706	85.816	111.43	560.81	1486.7	969.34	1128.9	552.96	728.13	1081.3	760.76	753.85	1111	1309.5	623.58	1047.7	641.92	1317.4	1686.8	736.92	1464.1	839.01	582.78	906.06	560.83	928.43	584.86
AP1S2	1070192	161.66	549.85	1086.5	2186.8	1343.8	1795.2	1044.3	956.83	1336.6	1016.1	1136.9	1567.6	1846.7	1195.2	1639.3	782.41	1508	2098.5	1302	1896.5	1220	699.14	1217	774.98	1670.8	827.64
AP1S3	4480491	77.603	83.342	85.045	146.39	100.42	245.49	118.07	90.404	118.37	130.95	152.86	419.46	147.75	98.014	71.397	84.543	109.6	94.346	117.69	87.763	94.19	89.508	129.93	109.96	91.385	109.18
AP2A1	1660072	75.488	85.629	303.2	236.22	225.98	349.93	249.23	252.05	289.28	189.92	234.13	372.13	333.52	191.81	151.74	177.74	152.88	218.65	206.55	176.63	162.1	203.36	208.96	265.03	199.56	220
AP2A1	4390180	72.877	88.446	239.3	332.66	187.97	473.58	319.91	299.14	342.95	294.09	271.06	429.41	369.77	248.71	142.54	187.45	137.29	184.32	164.64	150.9	215.29	294.92	214.5	258.86	263.52	251.37
AP2A1	5890465	96.955	93.582	95.753	92.243	109.11	88.609	104.84	98.552	99.81	89.811	117.21	121.42	120.04	103.82	106.77	112.89	110.32	108.87	108.39	102.8	97.603	90.5	96.769	88.504	90.808	88.783
AP2A2	6270041	85.495	85.845	275.69	323.69	363.26	265.64	905.24	283.19	281.02	333.27	466.6	194.04	481.46	242.13	275.02	289.66	428.46	228.9	262.84	234.42	156.57	186.25	364.12	264.57	650.81	184.24
AP2B1	1400605	85.483	85.426	232.42	289.19	730.11	318.75	510.17	860.79	222.82	341.32	473.58	384.7	323.73	208.82	459.26	723.95	515.7	708.9	352.25	324.83	146.14	359.92	323.32	309.18	348.26	214.9
AP2B1	2340451	76.018	72.632	300.87	472.55	906.58	553.18	851.59	1524.5	387.24	743.53	796.52	564.91	563.18	275.6	612.63	905.99	829.32	1159.1	447.9	391.78	234.34	585.91	503.87	501.94	529.29	279.13
AP2M1	240187	87.85	94.783	1725.4	1388.2	2072	1849.2	1582.5	1624.8	964.1	966.67	1660.4	1847.6	1267.4	872.17	1298.2	1193.1	1190.4	1631.5	977.92	1232.5	798.42	1156.2	1101.5	920.08	1195.3	2887.3
AP2M1	840148	81.762	83.277	3004.3	2293.5	3313.4	2331.2	2705	2729.2	1232.6	1252.7	2121.3	2391.2	1683.1	1242.1	1660.8	1517.5	1290.2	1815.9	1225.7	1618.4	1032.1	1453.6	1231.3	1187.1	1481.7	3220.5
AP2S1	3120228	83.48	85.541	7884.3	7744.2	5470.7	5569.1	4594.7	8170.2	6484.6	3924.3	4657.8	10820	5944.4	3252.1	2915.8	4049.6	4165.5	5331.7	2328.6	2796.7	3958.1	4120.6	4476.2	2632.8	2855.7	6253.5
AP2S1	6370661	776.72	4073.4	26240	20646	20251	15496	14114	24002	16813	11076	12186	30618	19539	13387	13201	17253	13402	19785	15176	13024	11099	11016	11733	9451.4	9864.2	16244
AP3B1	2230603	94.312	206.47	1453.5	2533.7	1751.8	3019.8	1445.5	1978.6	2187.8	1872.9	1536	2472.9	2131.8	1190.6	2091.5	1903.3	2520.3	2657.7	1881.4	1785.2	1906.2	1941.4	1649.1	1644.8	1559.9	2122.6
AP3B2	4230360	72.474	77.395	84.423	80.471	93.462	73.624	90.021	78.232	72.855	74.547	67.462	84.36	89.394	83.955	71.217	74.231	83.519	77.963	74.186	85.409	105.75	71.808	60.127	63.613	122.33	77.664
AP3D1	1050053	83.111	80.337	80.24	85.869	70.433	78.11	79.066	74.88	89.295	83.905	77.537	110.51	95.325	89.766	91.067	93.477	101.8	90.469	87.939	80.831	68.191	73.955	68.969	60.626	71.717	65.798
AP3D1	4210612	73.47	97.565	756.48	729.62	696	647.98	1415.2	1152.6	776.6	912.9	1327.8	839.44	1231.8	619.52	834.38	936.38	1073.2	810.32	967.55	570.59	511.66	966.26	672.85	601.02	877.61	732.26
AP3D1	6100719	82.956	111.85	793.12	751.58	770.78	726.11	1676.1	1412.2	903.97	950.6	1468.9	1044	1286.6	641.64	872.73	971.53	1080.5	993.08	972.98	538.34	556.18	1075.5	752.56	590.76	985.55	755.34
AP3M1	2760202	80.226	98.233	494.26	604.44	397.55	671.48	747.8	378.31	740.12	457.71	662.73	1001.6	599.95	281.85	509.83	618.29	1072.6	2132.3	437.76	415.54	352.29	552.28	768.07	549.73	309.04	528.97
AP3M1	4540075	88.504	83.712	77.735	88.021	86.883	89.497	93.132	102.5	91.218	91.433	83.537	109.55	86.058	108.15	94.909	88.531	107.52	109.49	100.89	108.21	76.974	79.212	73.715	71.811	68.656	73.18
AP3M1	6200437	83.085	87.163	821.18	780.12	599.23	912.03	1065.6	712.59	1041.3	558.69	866.69	1478.7	785.83	324.15	805.52	978.82	1612.6	3620.2	693.14	703.49	482.98	758.14	1092.1	783.96	445.53	664.66
AP3M2	3420128	86.893	103.22	689.44	609.46	900.48	611.34	1289.7	933.73	351.91	341.33	561.83	921.76	650.43	406.8	510.9	733.2	588.47	961.51	588.5	742.31	271.95	382.09	819.44	277.91	606.47	826.2
AP3S1	7200402	78.726	77.613	348.59	846.76	516.32	634.36	338.24	477.48	556.64	766.39	608.11	1392.1	536.59	361.43	523.07	489.29	649.52	793.59	672.97	504.52	638.32	797.18	457.25	432.15	379.09	587.81
AP3S2	2750286	84.934	87.992	223.3	181.11	259.44	192.88	198.75	222.23	142.03	241.74	207.15	186.68	220.09	155.95	146.97	209.67	277.45	252.78	227.22	165.12	146.65	162.91	204.78	189	111.91	157.57
AP4B1	510129	74.009	90.81	543.75	1132.4	805.82	623.33	882.27	594.27	513.41	405.81	700.92	893.28	518.65	688.29	975.72	436.79	1075.8	1033.8	961.86	1158	278.39	535.66	443.46	492.47	619.63	296.79
AP4E1	270343	74.744	83.054	252.38	261.3	229.28	268.51	263.34	315.01	189.93	157.1	244.67	283.44	263.48	162.94	321.23	305.09	338.49	294.02	255.71	273.69	209.78	208.3	261.28	261.3	215.59	232.47
AP4M1	2750168	76.009	82.596	218.92	194.82	249.43	266.45	307.06	221.55	190.77	211.07	200.29	229.52	194.58	206.26	144.4	140.78	171	188.39	173.08	194.33	107.01	221.35	198.2	202.89	156.57	120.6
AP4S1	2970669	73.032	93.26	133.41	163.83	136.5	161.95	164.49	151.76	155.34	154.38	137.83	234.98	201.9	159.25	146.04	136.2	158.45	186.15	165.53	149.32	120.35	154.99	170.7	138.58	145.66	220.88
APAF1	1820324	83.618	84.33	612.9	958.08	723.06	756.89	1203.4	612.03	1236.1	1039.7	799.62	878.01	715.33	515.54	926.66	940.04	974.36	921.45	704.93	806.75	507.14	795.64	682.94	648.83	562.66	781.16
APAF1	2760082	79.036	92.092	83.23	95.367	85.259	88.297	91.13	101.12	116.84	100.69	98.74	112.62	98.653	103.92	97.702	111.07	99.996	126.03	85.671	96.922	82.862	100.75	82.522	78.627	77.124	104.28
APBA1	430112	80.587	86.528	81.789	74.344	72.445	83.97	75.004	81.484	73.351	72.244	69.613	92.252	88.34	85.584	60.97	68.308	70.265	75.658	80.339	80.819	65.524	69.822	66.696	62.364	72.872	68.661
APBA1	520372	78.646	85.447	81.017	76.05	80.291	81.784	72.258	69.382	82.197	66.456	75.583	95.49	95.957	85.497	72.663	80.574	91.978	96.887	80.605	78.997	70.123	78.332	70.718	63.362	75.137	66.564
APBA2	3710053	83.589	77.111	99.499	121.55	124.07	95.577	184.08	84.418	83.056	74.375	119.03	101.05	99.568	107.71	76.176	143.25	192.97	108.92	150.67	109.3	81.997	71.661	107.65	77.085	84.019	93.173
APBA2BP	1580152	73.556	78.97	72.964	69.47	72.789	77.28	73.483	70.224	73.233	73.673	67.385	88.331	84.902	75.363	64.158	69.004	75.499	81.954	74.069	100.65	67.248	65.23	61.036	66.248	68.3	66.642
APBA2BP	7560243	77.2	85.758	111.84	115.31	100.34	103.7	137.39	136.74	139.09	124.14	97.527	139.5	134.31	122.84	96.616	97.733	120.76	90.907	109.55	117.74	82.755	114.17	101.11	108.11	95.298	97.607
APBA3	4070014	78.139	87.721	635.55	540.72	408.12	474.79	869.74	613.8	483.37	601.52	452.99	760.82	738.72	460.58	377.2	417.61	408.51	621.94	444.21	491.97	336.2	459.31	376.84	373.52	375.78	251.67
APBB1	1340040	66.83	89.204	78.795	75.067	79.078	82.82	78.702	88.474	78.968	68.877	65.762	107.21	85.174	84.203	65.168	68.238	73.456	92.03	85.96	85.244	62.55	73.959	77.822	74.278	66.724	72.274
APBB1	4570592	71.723	63.48	91.135	81.388	75.309	72.109	78.406	81.195	73.321	77.303	66.701	100.78	88.995	75.838	72.138	74.508	70.429	88.005	79.496	78.733	70.498	68.203	68.074	75.492	65.965	66.04
APBB1	6900180	77.51	88.153	81.792	84.836	79.756	68.517	85.279	71.066	72.618	74.993	71.201	91.793	84.638	89.922	79.524	69.962	79.524	83.985	82.203	84.413	70.943	64.155	68.114	63.07	67.192	62.239
APBB1IP	1820722	88.004	91.139	442	892.06	703.73	1192.1	753.59	1036.3	757.02	571.68	530.79	780.56	1245.4	577.05	576.41	213.63	603.67	505.32	263.63	943.21	906.43	358.27	507.36	493.6	1052.4	332.88
APBB2	990392	77.318	79.193	86.447	137.68	108.61	115.57	85.488	85.83	107.12	105.16	132.86	162.2	122.07	126.7	124.35	137.64	118.56	153.6	188.35	103.88	85.409	103.48	148.25	83.372	92.896	77.042
APBB3	4120279	88.65	94.923	330.52	1011.4	828.98	601.25	857.97	358.67	567.51	928.51	737.34	530.52	530.01	785.07	532.6	413.65	470.28	670.06	1304.7	775.29	348.97	1281.5	380.18	562.86	886.56	287.34
APBB3	7320402	67.834	71.082	176.33	469.35	332.79	286.85	434.68	169.29	237.79	361.3	338.89	273.44	284.47	478.88	238.63	194.08	224.85	302.57	528.51	370.68	157.94	507.51	181.82	295.95	392.2	145.59
APC	5720722	67.457	81.946	85.082	81.947	77.285	74.288	85.112	84.007	87.259	79.61	87.921	100.27	86.81	92.951	77.517	80.624	97.337	92.209	94.459	98.228	71.112	76.548	71.873	70.913	65.109	72.21
APC2	4180358	78.13	82.864	72.702	86.088	79.172	86.805	79.696	82.467	82.76	77.177	79.062	99.358	100.64	87.012	83.538	87.652	84.246	93.849	87.215	95.4	71.264	78.658	86.918	71.905	74.928	79.564
APCDD1	4280739	96.787	91.046	4318.3	393.93	311.04	332.92	227.16	162.11	382.74	342.89	246.11	224.69	284.58	170.3	182.65	344.18	299.05	285.55	422.52	279.68	207.41	136.09	6860.5	153.08	139.88	154.55
APCDD1L	130138	73.321	74.003	1382	380.11	518.5	82.181	121.62	168.59	86.206	72.374	165.24	870.93	351.74	299.45	132.89	240.89	141.78	197.93	337.13	176.41	74.241	83.552	480.2	78.355	104.67	100.12
APCS	3460279	100.43	117.88	90.709	106.82	89.34	99.307	109.26	104.71	111.68	92.926	85.91	116.42	131.18	133.31	121.25	120.45	112.14	124.76	113.84	109.18	89.695	91.304	98.124	95.998	105.35	86.136
APEG1	6620484	73.233	70.366	92.637	109.35	109.37	73.245	103.11	78.349	76.487	85.735	81.37	124.85	87.859	117.33	104.39	109.08	116.25	96.059	96.168	131.66	65.535	89.662	96.835	68.797	73.303	86.308
APEH	450475	69.931	79.386	1227.1	1845.9	1884.4	2335.9	2244.6	1956.9	1914.2	1169	2164	2618.4	1968.8	1046.3	1599.1	1524.2	1602.4	1326.4	1182.5	1363.3	1347.5	1717.4	1197.1	1429.1	1691.1	860.9
APEX1	3120309	81.619	88.757	3329.7	1411	1159.6	1737.1	1546	4052.9	1352.9	1322.3	1427.8	1034.9	915.71	567.32	1320.1	2818.1	1577.6	1537	1348.9	1389	800.87	2282.1	1663.8	859.44	783.07	1907.3
APEX1	6510053	89.372	145.14	8241.9	3383	2023	4085.1	4168.6	7369.6	2935.7	2589.8	2859.4	2524.8	2522.4	1558.4	3431.3	5274.1	2744.9	2730.2	2505.8	3041.4	2139.3	4117.9	3645.6	2130.5	1903.6	4777.9
APEX2	1430047	81.554	98.782	807.67	800.13	569.79	840.87	818.97	1243.3	892.72	635.22	1683.5	1088.2	725.77	651.18	765.72	1082.5	771.58	663.54	542	764	938.98	1040.5	1150.1	655.42	563.28	687.79
APH1A	1850221	74.801	116.77	2277.9	2691.3	3514.7	4163.3	4684.4	3796.8	2455	1694.7	2131.5	3088.1	1792.3	1239.9	3798.2	4714.4	4365.4	3590.9	2511.9	2244.7	1060.7	1910.8	2001.5	2600.8	2185.5	2044.4
APH1A	7550364	74.248	95.366	2279.6	2503.3	2901.9	3889.7	4547.5	3101.3	2382.8	1812.5	1966.8	2949.7	1749.6	1183	2373	2706.8	2522	2299.2	1644.8	1836	1049.2	1709.7	1708.6	2467.4	2082.4	2018.4
APH1B	7160224	80.983	91.059	621.11	390.21	842.92	632.28	451.27	443.46	283.61	254.95	269.75	356.33	303.31	261.04	763.8	458.47	414.73	623.13	312.43	347.42	940.49	188.61	387.58	274.98	442.19	243.14
API5	7050523	83.73	98.602	1177.5	1496.7	1075.2	1374.2	1760.8	1395.9	1294.7	1592.6	1922.3	2462.6	1615.8	695.56	1483	1694.6	2376	1932.2	1210.1	1422.7	1085.8	2077	1467.1	1210.8	1017.9	1615.2
APIP	6200202	82.952	86.615	514.59	369.19	256.3	735.83	414.06	637.78	659.86	579.37	403.05	1243.9	476.77	256.09	643.42	466.82	1056.7	795.09	307.87	469.81	799.16	831.68	694.65	476.2	385.39	535.11
APIP	7380010	79.228	79.89	476.92	380.85	289.1	851.04	445.52	568.11	536.12	676.46	485.49	993.21	494.06	219.41	433.62	357.38	692.67	724.63	370.35	338.35	787.36	695.81	548.71	405.4	388.37	574.6
APITD1	1070360	73.112	67.931	107.21	152.63	105.55	113.01	160.45	129.38	167.25	312.16	173.37	208.57	138.11	144.71	163.16	278.78	215.99	165.65	132.69	141.27	122.95	170.24	234.05	221.67	124.49	119.53
APITD1	5960709	95.323	102.81	475.38	731.53	340.98	622.68	1249.1	646.35	789.26	1257.6	697.18	1549.8	481.2	459.07	639.75	905.72	668.22	650.27	410.6	465.22	367.23	882.86	1235.1	1031.2	2012.4	588.87
APLN	7200427	75.656	85.341	2819.7	236.68	318.59	188.84	337.1	115.99	153.55	93.821	300.87	137.33	161.12	174.97	101.14	212.13	176.14	142.29	152.95	127	96.682	179.94	135.73	75.691	102.13	126.05
APLP1	3140431	73.458	88.815	82.376	84.55	70.752	367.13	101.06	91.276	91.012	86.101	85.333	109.36	96.819	93.688	69.431	283.07	84.24	74.429	106.14	78.862	78.116	61.574	71.47	63.873	103.62	69.11
APLP1	7000008	77.288	80.462	177.9	102.06	116.04	688.01	152.67	87.234	172.02	144.84	164.6	125.11	124.52	128.88	110.1	677.89	95.256	95.335	237.74	103.7	116.72	82.228	125.7	92.575	169.91	71.508
APLP2	460753	76.218	72.59	225.22	374.72	318.09	317.38	870.19	308	662.06	616.61	279.49	290.45	574.1	322.07	331.69	204.43	517.04	317.84	215.5	319.14	333.52	173.64	183.18	536.46	526.69	203.29
APLP2	3450577	90.389	89.062	689.37	1767.5	1494.8	1306.3	3068.2	1364.4	3247.3	3043.2	1248.6	1302.7	2682.4	956.09	1642.4	1395.7	4627.3	2190.1	1014.2	1523.6	1892	702.23	797.91	2409.4	2290.9	797.36
APM-1	6270703	94.895	85.929	215.9	192.29	168.21	292.71	200.78	184.01	357.87	415.22	357.51	103.69	247.9	207.33	203.68	94.12	186.94	788.7	299.31	220.77	125.35	105.02	188.4	202.25	268.41	937.57
APOA1	4570364	76.011	79.01	85.532	91.786	82.021	89.02	92.274	94.497	76.756	101.92	82.2	85.965	80.062	88.78	83.441	67.344	62.101	81.079	72.926	83.955	66.898	73.277	74.449	67.609	91.483	95.67
APOA1BP	1570725	95.671	101.35	3086.2	2363.5	2168.1	2768.3	2828.1	4349.2	2618.7	1873.9	1976.6	3733.4	1825.4	1229.3	3251	4558.7	3616.1	2672.2	1656.9	2086.2	1710.3	2617.2	2724.8	1766.9	2047.2	3228.8
APOA2	6380020	89.322	84.759	103.18	73.771	93.717	79.187	82.656	81.664	79.825	79.094	84.965	113.24	112.24	94.047	82.295	89.123	75.546	102.81	90.096	98.776	74.113	80.604	67.059	67.366	65.816	72.159
APOA4	3780468	69.647	80.236	74.026	66.957	65.98	67.277	70.754	75.601	68.265	63.648	62.339	77.415	83.191	72.892	66.703	79.176	70.256	80.533	89.669	88.839	68.839	66.299	65.498	66.269	66.251	64.399
APOA5	1470600	77.656	79.432	74.515	78.628	73.97	78.311	73.052	78.817	71.414	73.518	70.914	77.644	83.305	76.22	73.957	75.43	76.429	79.256	97.211	83.837	68.328	67.379	73.443	62.717	67.213	62.817
APOB	240541	73.614	78.278	76.011	87.08	93.186	84.594	73.521	82.214	77.719	76.192	72.076	107.21	96.48	84.395	97.696	81.081	85.39	126.81	83.385	93.249	74.147	67.856	66.409	72.542	73.04	65.081
APOB48R	6250241	76.604	74.998	126.06	199.6	300.15	279.78	212.55	159.08	172.86	130.48	160.45	200	200.48	136.79	114.31	92.852	175.48	153.1	124.98	213.66	127.27	173.48	140.59	120.75	266.79	89.601
APOBEC1	990438	71.731	79.759	82.64	104.57	77.139	182.23	81.725	73.678	66.87	72.475	73.734	86.104	101.8	88.788	82.887	75.604	75.916	86.1	89.014	105.55	69.237	258.81	94.513	57.41	61.427	66.938
APOBEC2	3890743	65.515	72.548	70.627	87.727	80.483	82.601	89.395	74.641	85.159	80.726	82.572	82.715	83.008	86.612	91.256	83.485	97.134	79.509	93.671	107.42	66.163	109.44	65.847	94.939	69.772	69.964
APOBEC3A	7330671	86.33	119.62	255.15	104.66	116.09	69.741	180.02	65.449	101.46	69.541	113.79	741.77	118.86	94.965	160.42	69.308	214.33	307.91	85.017	145.35	98.079	79.498	120.12	136.62	180.88	133.93
APOBEC3B	3170068	72.522	81.389	83.72	193.67	125.67	73.972	171.46	72.373	206.56	68.164	115.55	114.41	105.5	104.98	191.03	76.22	153.46	227.01	81.843	110.46	90.913	248.63	70.482	70.768	80.107	93.068
APOBEC3C	3120221	85.464	88.958	164.28	365.49	189.12	268.25	154.73	185.39	294.22	181.17	236.14	302.07	288.05	188.57	182.58	119.94	169.92	211.7	186.15	230.57	237.76	178.62	212.63	149.72	266.98	153.79
APOBEC3D	6350402	74.408	77.1	69.281	75.44	81.747	73.829	80.675	84.93	79.488	64.111	72.124	96.59	81.305	82.898	74.697	80.911	82.377	98.637	89.926	78.689	66.362	65.873	66.197	65.82	68.586	68.347
APOBEC3F	610379	80.145	81.359	140.04	271.92	126.85	159.51	178.21	140.91	201.07	141.2	173.43	204.96	185.01	154.13	190.16	126.64	188.94	330.18	161.48	198.09	229.86	97.6	168.68	110.6	148.19	132.74
APOBEC3F	1410279	73.419	85.231	407.67	582.6	383.15	355.18	434.73	296.92	343.43	281.61	426.53	370.55	287.94	368.63	302.96	234.66	306.82	551.41	516.83	405.6	315.21	194.78	307.61	180.71	347.88	243.51
APOBEC3F	5340403	70.27	73.711	72.813	94.976	61.787	75.008	70.112	78.789	92.686	97.494	84.573	109.75	93.394	90.497	114.6	88.637	108.17	181.4	103.33	116.41	108.45	64.664	102.04	68.926	75.189	70.81
APOBEC3F	6290743	85.78	84.668	307.3	253.07	206.39	192.2	233.57	566.42	218.41	229.65	196.19	239.21	294.9	179.76	250.49	198.76	206.31	400.57	165.22	329.81	205.17	234.68	234.71	193.1	158.57	180.69
APOBEC3G	1190026	72.459	77.191	188.71	383	158.81	265.9	228.16	364.53	274.28	251.58	214.56	290.09	356.92	226.05	381.07	111.35	305.58	503.91	109.51	376.7	391.17	123.79	324.3	215.05	247.14	144.59
APOBEC3G	4120369	77.206	87.285	151.19	400.82	108.65	258	239.2	288.19	260.84	248.83	244.31	313.73	407.7	192.54	353.88	122.92	247.4	639.65	119	326.68	445.47	126.52	333.14	204.08	200.83	154.14
APOBEC3H	160292	81.032	90.028	94.107	141.31	101.4	119.14	202.97	138.95	292.16	140.09	98.783	166.46	130.15	104.66	131.18	81.127	152.96	135.01	100.39	147.07	244.4	90.062	103.94	127.83	124.89	73.644
APOBEC4	7100128	77.068	80.633	76.336	76.006	72.954	70.95	79.444	66.297	70.826	80.107	68.472	77.015	73.77	79.429	81.81	82.491	79.207	72.464	90.474	112.73	73.834	65.144	62.028	70.726	63.369	66.04
APOC1	3830465	104.64	170.25	1146.8	4226	2433.5	8888.1	3452.2	6914.5	6034.1	4463.9	3260.6	8633.1	6662.7	3400.4	8283.5	1565.4	9864.1	5658.2	568.38	9038	2981.8	1423	4245.3	3823.5	10956	2720.7
APOC2	3800403	78.717	84.813	108.23	138.13	205.39	309.43	187.83	307.71	317.21	113.4	158.28	269.43	228.6	148.82	166.94	119.44	340.74	165.07	117.2	448.88	305.94	92.891	262.48	175.5	402.1	228.52
APOC3	2630010	81.761	89.902	81.99	84.453	79.324	77.734	80.796	74.595	70.598	71.261	63.377	80.865	89.244	87.386	73.744	70.246	73.821	80.382	84.12	84.336	68.842	76.58	76.465	60.183	83.814	60.416
APOC4	3440717	77.011	85.611	84.476	94.517	79.018	92.621	84.312	99.914	85.258	78.586	68.1	109.18	93.792	91.575	104.95	82.465	101.2	101.42	93.167	103.95	69.246	70.781	73.943	74.358	99.488	76.347
APOD	7150634	66.67	74.325	360.59	3173.4	2928.3	1625.4	2575.3	485.82	1048.3	3105.5	3403.3	859.81	1050.3	1580.3	9829	8594.6	2389.6	1850.6	2159.9	3733.2	5422.9	493.68	218.66	1561.4	6086.1	428.82
APOE	730414	88	193.19	13752	14776	10870	23199	9205	19136	11269	12188	9342.2	25447	23720	11970	18483	7506.7	28288	16792	1244.7	20245	7978.3	3746.9	14694	7509.7	25991	6083.6
APOF	130400	72.947	85.996	102.44	106.29	82.383	87.439	103.94	88.849	79.624	77.642	93.152	104.14	92.955	117.86	80.46	78.266	82.306	81.008	90.566	93.049	71.019	83.021	86.906	84.636	82.984	84.672
APOH	1740669	78.24	74.34	72.38	181.01	72.828	79.037	455.04	75.797	846.08	536.48	95.681	142.29	189.04	101.56	118.47	255.73	462.1	113.09	99.817	117.63	501.76	272.44	100.02	422.29	91.37	73.967
APOL1	4040386	76.203	86.621	104.79	163.71	122.56	184.25	149.35	159.92	179.56	164.09	165.96	269.38	219.66	133.48	203.95	135.45	146.03	382.17	149.1	162.66	119.88	140.58	150.99	143.68	125.03	121.51
APOL1	6370470	65.251	63.364	73.348	82.618	66.819	84.129	75.593	78.353	74.123	75.927	62.079	121.44	93.904	99.74	64.379	75.355	72.237	78.023	82.875	77.451	69.299	66.838	62.72	62.054	61.692	68.53
APOL2	1570358	81.673	88.485	234.89	306.19	283.86	662.11	259.02	234.41	165.67	198.83	275.61	950.18	233.58	216.09	202.06	207.46	208.2	526.93	332.24	300.16	172.43	313.32	237.14	166.85	159.83	131.3
APOL2	4040270	73.379	77.495	143.42	100.91	110.97	113.42	122.19	109.68	110.54	94.562	126.78	126.57	129.67	112.93	100.25	94.419	120.41	120.77	112.11	92.974	77.889	245.15	113.57	86.913	102.92	81.758
APOL2	4880291	69.107	77.185	77.841	78.712	76.665	80.979	73.927	83.316	76.24	72.583	72.275	105.21	97.847	82.438	78.622	81.907	84.932	87.489	70.249	88.375	80.183	81.168	64.084	62.824	71.947	61.248
APOL2	5700754	63.813	82.603	276.02	280.5	409.62	1276.5	343.59	568.34	218.83	210.33	373.69	1194.7	525.93	295.01	433.12	176.88	210.34	1420.2	318.67	407.56	536.11	266.52	359.07	214.03	227.38	122.22
APOL3	460327	72.519	63.969	65.475	71.024	64.151	63.203	63.34	68.236	68.317	63.683	65.711	83.427	84.491	80.663	63.932	68.899	67.503	70.54	72.746	73.334	59.087	62.079	58.919	68.25	64.653	65.085
APOL3	1980750	83.465	83.79	391.58	402.98	255.67	469.43	401.03	1325.3	460.46	369.43	514.68	649.68	517.1	327.02	478.6	205.86	397.8	994.14	232.66	701.49	741.62	709.85	439.62	369.46	373.83	269.68
APOL3	4900102	75.151	77.726	82.543	83.757	78.904	99.396	92.453	93.75	94.685	88.512	80.184	113.37	89.961	79.375	69.648	82.788	78.251	92.527	86.988	86.272	73.857	68.305	72.477	71.476	78.725	74.545
APOL4	610661	73.434	75.549	75.006	86.667	70.802	89.528	85.144	85.321	73.696	73.827	70.631	89.901	93.619	75.302	79.043	80.093	72.673	85.628	97.01	83.654	71.157	72.297	63.463	62.95	72.942	67.477
APOL4	3400142	88.557	79.598	77.936	89.815	77.732	77.146	78.306	87.608	85.281	76.796	79.295	101.25	98.466	88.631	79.883	77.579	80.337	124.83	111.6	100.56	80.199	69.57	75.796	63.149	76.563	81.781
APOL5	6450301	79.435	83.164	82.527	91.791	88.074	92.902	91.746	83.393	79.906	81.699	76.907	99.696	93.978	83.878	79.186	86.955	92.077	84.428	100.37	97.522	76.508	71.867	79.377	80.407	74.87	82.775
APOL6	5550397	87.922	74.853	77.967	86.297	74.933	85.069	86.204	95.208	84.915	85.726	83.487	114.12	114.94	84.336	92.779	107.75	104.12	190.1	107.09	102.8	96.166	84.288	71.814	80.494	74.301	62.658
APOLD1	1770364	74.547	79.493	526.91	460.71	316.64	211.83	327.81	308.58	320.74	232.04	616.99	281.05	353.54	476.86	283.54	489.21	583.68	1227.2	359.12	378.58	296.51	247.34	639.01	584.24	324.95	172.42
APOM	3830022	77.635	77.721	108.04	144.46	151.65	161.65	174.14	196.75	212.32	162.05	134.01	145.83	148.81	132.31	179.55	149.39	136.75	161.64	134.58	156.32	220.44	127.11	199.94	99.275	128.97	145.66
APOO	2690132	80.51	90.419	469.98	451.98	257.15	449.38	388.69	1788.1	349.87	359.23	267.87	759.26	388.99	142.32	422.43	299.83	568.69	473.44	262.13	304.27	352.78	351.69	543.93	412.36	238.68	257.23
APOOL	4250270	83.272	81.864	231.95	174.83	132.7	196.47	160.54	228.43	137.05	112.11	123.73	343.38	172	162.34	281.85	306.54	157.55	202.8	140.12	162.63	189.19	180.5	153.38	194.95	103.3	127.17
APP	650110	72.072	80.085	1119	3185.3	825.57	1715.4	2214.1	1311.1	3481.4	4519.2	2166.1	2299.7	2750.2	2251.2	2664.9	11010	5039.2	6720.2	2499.1	2203.1	942.85	2402.6	4575.5	2769.1	940.59	1250.4
APP	1190735	84.03	85.933	175.9	165.82	114.08	107.82	111.22	163.67	170.62	166.13	115.55	163.14	164.93	153.3	194.17	340.11	162.06	309.01	159.9	162.31	106.13	219.27	231.52	130.87	82.342	128.58
APP	3370577	89.002	96.733	1930.8	2204.5	1594.5	1654.1	2316.5	2891	1961.6	2467.9	1261.4	1454.1	2122.4	1440.8	2293.2	7413.4	3077.4	5327.2	2014.9	1967.9	1104.7	1621.6	3140.1	1882.3	693.11	829.66
APPBP2	1440707	81.334	83.175	82.206	104.15	84.216	105.96	95.386	90.344	153.55	185.82	143.56	133.83	173.59	109.52	145.16	128.66	147.6	205.21	120.79	103.31	101.85	98.828	113.7	96.212	97.242	92.13
APPBP2	5270333	88.399	123.25	875.68	1044.1	882.74	1069.5	1570.5	898.68	1296.3	2077.3	1643	806.29	2450	740.83	1685.6	1328.8	2332.8	2332.5	1100.1	999.32	783.13	729.21	975.09	1408	1071.2	845.99
APPL1	5860554	76.228	84.175	631.79	906.67	608.28	1018.9	787.72	479.27	970.41	783.64	867.53	933.55	1185.2	570.86	696.5	534.13	858.94	855.06	829.87	885.01	696.52	858.16	638.75	708.92	794.27	763.21
APPL2	4180100	70.878	96.475	392.42	601.11	591.78	984.31	843.24	1025.9	421.37	674.94	612.59	443.8	541.7	332.02	855.54	735.94	927.72	788.78	767.09	626.12	325.22	568	679.77	472.32	444.43	1464.6
APRIN	4780292	82.07	81.858	73.095	81.569	82.711	73.335	83.859	86.385	73.923	69.132	67.469	84.331	97.155	86.798	79.383	81.458	74.157	79.9	85.806	87.276	63.831	72.649	62.061	66.199	65.711	63.025
APRT	160746	83.159	83.53	1188.8	1605.7	1357.5	2008.7	1389.3	1388.4	2570.8	1486.7	2339.4	2919.4	1879.9	867.08	813.42	1233.8	1905.2	1354.4	757.34	813.78	1350.7	2672.3	2082.4	1450.3	988.2	1274.6
APRT	6510603	79.644	77.959	724.07	902.68	917.87	1128.9	840.57	1261.4	1190.5	785.69	1197.2	1476.4	1033.9	566.3	467.53	728.32	1049.3	768.25	485.22	477.8	811.41	1676.1	1182.4	730.99	580.39	754.9
APTX	1570138	87.838	106.32	651.28	692.78	751.26	570.71	1448.7	1027.7	541.02	545.31	1391.3	1396.9	715.47	490.38	1342.5	1015.6	1332.8	1449.1	1173.7	960.85	447.63	1067.5	728.89	667.18	786.79	1334.4
APTX	4150703	67.855	76.426	71.927	76.576	81.056	83.329	74.093	72.747	68.641	72.222	75.215	86.583	81.547	88.23	62.82	61.634	73.002	71.242	73.965	74.664	70.102	63.726	64.448	70.917	63.755	70.197
APTX	6590674	76.819	84.823	273.35	364.84	385.57	278.66	585.94	473.29	265.89	293.66	705.71	669.67	380.4	258.7	588.38	345.06	539.4	603.14	638.19	481.92	193.59	446.2	372.04	344.48	367.67	560.63
AQP1	70338	77.875	80.011	84.31	122.6	82.526	107.32	92.81	94.75	265.53	133.15	99.413	117.11	134.6	116.42	122.47	117.62	114.14	139.1	105.25	225.1	90.746	95.561	97.731	87.695	82.319	90.478
AQP1	450619	63.19	72.937	115.52	247.34	104.47	298.49	186.34	155.23	1277.1	362.18	266.85	129.72	247.18	204.25	128.52	202.73	137.92	222.44	183.46	807.54	139.34	174.51	155	161.34	141.35	155.34
AQP10	2340577	70.625	78.266	66.19	84.476	76.454	132.62	76.178	83.226	90.286	74.305	72.137	79.789	90.383	87.717	88.449	84.614	95.588	87.189	83.851	95.16	68.129	68.409	68.995	73.902	70.39	75.833
AQP11	4210072	76.939	77.795	104.91	193.57	97.844	180.25	148.05	286.74	148.05	128	104.63	166.84	145.48	108.15	168.78	172.59	188.87	170.09	121.74	164.48	94.349	150.22	100.49	190.57	80.637	206.69
AQP12A	7150706	94.309	117.23	102.82	201.28	147.68	164.51	109.83	210.64	153.79	356.62	200.68	184.18	328.62	124.85	100.7	92.735	90.704	118.04	231.25	114.64	210.92	104.25	116.13	79.894	139.42	103.15
AQP2	4480079	79.543	80.343	79.225	86.163	79.873	74.613	85.71	87.313	77.439	77.794	70.766	87.733	78.885	81.013	79.95	76.106	85.471	92.464	88.924	92.757	105.99	69.966	66.679	72.109	81.468	78.753
AQP3	1050040	69.385	81.095	78.89	90.683	90.865	89.677	342.9	85.202	144.45	87.057	123.58	128.58	134.47	94.073	134.4	90.836	416.33	108.34	123.98	114.95	85.424	135.28	96.409	276.83	101.45	143.63
AQP4	2070161	73.856	79.594	83.066	88.207	78.568	126.07	80.92	72.549	128.51	130.16	68.69	99.526	106.52	82.373	78.385	104.04	120.05	191.31	100.96	107.18	85.179	119.16	70.724	72.642	64.623	85.846
AQP4	2750176	79.121	77.268	75.817	150	108.04	1388.9	496.42	88.785	1575	2180.9	112.05	92.665	309.64	135.81	214.52	342.54	1203.4	1162.2	225.21	218.91	499.53	665.8	84.428	287.53	192.97	458.21
AQP5	2810543	78.097	80.338	72.11	303.2	85.337	128.3	614.97	275.23	2318.8	1047.4	396.12	82.394	94.369	407.28	128.62	72.717	111.12	263.1	943.47	372.09	128.21	104.98	355.98	89.308	105.09	76.86
AQP6	4490678	77.153	75.325	126.11	128.63	117.1	126.3	143.57	163.19	129.26	122.14	146.86	178.82	139.25	107.54	125.59	128.98	127.73	152.44	132.24	134.3	85.536	99.685	100.58	141.79	104.23	163.63
AQP6	6620347	71.977	85.364	91.336	96.102	102.99	79.517	90.897	93.668	95.151	83.901	87.484	115.84	115.85	101.54	88.836	87.114	90.572	97.539	93.899	92.087	75.719	96.82	97.612	94.677	88.759	92.478
AQP7	5090209	80.963	78.645	77.249	89.573	76.303	80.229	118.49	84.561	91.062	86.297	81.028	84.611	90.012	85.249	86.496	69.894	100.2	90.104	102.77	95.508	76.943	77.051	76.702	96.79	95.054	74.932
AQP7P2	2630543	80.557	85.029	86.295	90.647	69.022	84.463	81.863	80.007	84.74	81.318	74.311	98.504	104.07	86.402	82.277	73.452	90.11	92.868	75.992	84.175	68.375	83.865	70.086	74.463	63.007	55.962
AQP7P2	4200494	74.822	78.198	68.819	71.442	73.85	69.48	64.478	67.426	71.262	66.654	65.483	96.772	87.458	85.869	76.655	74.781	76.349	87.934	81.252	76.492	67.415	65.04	61.501	72.886	61.446	66.633
AQP7P2	5720246	79.757	82.412	78.166	84.89	75.24	78.919	178.12	78.604	82.022	119.46	96.684	102.36	93.996	93.278	113.75	95.512	337.87	102.88	94.576	100.12	72.368	97.208	100.74	128.03	157.66	67.792
AQP7P2	5960382	78.928	76.724	86.449	91.25	78.342	86.046	139.37	80.47	99.717	97.895	79.149	89.256	96.356	90.175	109.62	83.844	134.91	84.816	89.056	88.379	77.488	89.026	72.415	112.61	98.535	72.015
AQP8	2470064	73.305	78.455	80.42	75.303	83.19	75.726	77.232	75.795	71.888	72.033	73.147	80.011	84.683	86.043	75.004	68.608	83.249	88.476	88.827	89.884	69.293	76.734	67.927	65.702	75.164	66.769
AQP9	160494	92.645	100.7	539.4	616.31	2928.4	732.78	454.52	542.8	426.57	109.07	171.92	1197.9	470.51	266.29	410.69	330.41	627.3	1832.2	174.23	190.74	123	251.51	761.24	390.09	814.97	262.84
AQR	1070546	81.945	78.704	168.35	203.26	132.72	193.69	254.8	146.07	166.8	200.48	267.13	161	209.07	151.28	155.55	150.65	170.76	171.93	158.89	172.82	190.1	148.29	206.15	139.21	128.85	161.12
AQR	2690639	93.35	99.735	335.37	430.16	468.94	464.86	561.77	704.69	321.63	280.02	454.99	460.76	401.27	239.43	473	471.96	389.19	468.74	376.83	433.13	353.96	452.24	459.9	268.77	287.4	289.84
AR	2000494	76.976	78.39	85.744	161.07	151.67	122.32	177.59	145.63	125.09	114.78	127.02	110.46	119.79	127.19	158.11	92.836	110.41	105.26	186.61	136.59	305.83	84.504	90.134	134.35	131.28	80.344
AR	3710017	74.735	71.135	72.389	75.901	63.733	74.048	72.122	75.78	72.723	72.129	62.742	91.262	74.228	79.714	79.408	77.841	83.248	84.307	90.374	87.52	80.132	61.839	60.258	68.377	62.728	63.067
AR	6900072	79.45	84.452	84.397	74.528	75.232	79.829	77.162	75.72	69.632	73.897	77.521	82.279	78.829	72.93	76.724	67.545	79.029	83.671	85.295	75.936	66.32	62.392	69.393	67.123	65.947	67.117
ARAF	2100576	125.36	142.48	707.84	1067.3	1382.2	998.53	1804.7	2020.5	1245.4	1036.5	1768.6	1285.4	1330	1259.4	1663.3	6417.7	1701.9	1631	1675.3	1532.1	716.04	2383.9	1082.1	1032	1282.6	562.95
ARC	430674	84.785	79.428	95.681	86.361	87.271	96.991	94.848	91.288	82.71	71.319	83.608	128.49	119.8	95.859	78.213	90.701	82.438	111.95	104.67	89.137	72.315	100.05	80.703	83.828	108.11	83.746
ARCN1	2750653	85.321	135.41	813.2	2998.3	1218.2	2057.8	1596.2	1289.4	2441.5	1747	2268.2	2374.5	2335.4	1336.1	2020.4	2711	3453.4	3655.3	2268.9	1730.3	2048.6	1350.4	1523.4	1828.1	1268.3	2088.6
ARD1A	6590053	89.316	104.42	997.22	958.76	815.13	846.16	1295.9	912.15	848.78	734.55	2142.9	1900.1	1172.6	853.35	1014.9	1280.8	1153.8	2099.9	875.57	848.15	1968.7	1951.7	1044.2	639.8	478.64	935.46
AREG	6520600	83.849	82.545	79.114	75.661	68.614	69.141	77.267	78.271	74.432	83.897	68.432	94.717	87.82	83.852	84.46	73.602	72.333	77.517	91.189	85.947	68.324	69.601	75.019	67.384	69.32	63.097
ARF1	1430259	79.498	105.59	418.69	650.11	444.56	993.07	1006	461.05	784.24	443.79	559.69	1076.3	520.47	546.08	642.42	592.08	707.93	714.74	644.21	437.77	390.78	596.92	754.89	533.97	709.76	370.27
ARF1	3310139	99.035	358.32	5842.6	6858.8	6328.1	10536	11582	6275.5	7169.2	4371.6	6061	11603	5758.9	4576.7	8490.3	7547.1	9867.1	8218	6347.6	5251.4	4659	5626	7096.7	4674.5	6479.2	3091.3
ARF1	5550491	83.289	82.673	81.047	88.848	86.39	91.281	106.6	95.98	79.323	90.067	88.544	125.6	110.04	99.1	95.567	81.791	99.862	127.14	86.67	98.966	72.069	84.803	86.825	72.086	75.296	67.191
ARF3	2680446	75.345	77.728	659.57	1935.4	1255.8	1339.6	2337.8	3142	1775.3	1763.9	2136	2252.9	1316.6	722.01	1914.2	1639.6	1703	2006.3	1240	1120.9	1400.4	1758.4	1182.5	954.33	1268.7	955.75
ARF4	1430136	80.202	76.756	137.18	358	151.9	291.93	151.15	338.63	438.68	282.79	525.43	412.04	384.74	209.43	662.08	622.41	677.92	720.28	526.99	297.3	390.17	708.34	335.15	234.44	159.51	232.84
ARF4	6770176	107.63	374.38	3440.7	8093.1	6190.2	7803.3	4094.7	5404.6	8571.2	4722.5	10258	7582.2	7624.1	3671.3	8559	7682.6	10686	10211	10889	5326.6	6415.9	9314.4	5496.2	4518.4	3429.8	3008.3
ARF5	3370189	85.033	89.343	3500.7	3096.9	3936.8	3275.4	5856.7	3843.4	3767.4	2143	3279.4	4550.5	1858.1	1941.3	2311	2679.7	2858.6	1938.4	1941.7	2846.1	1243.2	2316.1	2207.3	1537.5	1918.3	2215.1
ARF6	510300	68.24	81.837	224.34	246.91	253.28	259.15	319.09	541.2	204.91	215.74	270.64	289.81	209.86	164.35	141.21	145.14	137.13	216.17	145.46	187.76	198.32	243.9	238.47	177.55	233.71	221.55
ARFGAP1	2710209	75.053	81.968	149.03	197.44	224.55	146.88	224.22	197.27	127.65	104.13	144.08	222.84	172.38	246.65	115.29	115.77	108.91	131.48	164.74	163.51	86.392	107.71	100.16	110.53	129.73	95.672
ARFGAP1	5900445	85.073	91.588	1477	1917.6	2556.4	991.18	1718	1968.9	807.44	632.24	1140.1	1552	1100.6	2654.4	981.25	910.17	1038.9	741.42	1408.7	1365.3	391.26	948.95	759.08	785.42	827.31	531.47
ARFGAP2	3190066	81.266	83.774	495.7	395.39	523.44	485.18	713.42	736.56	440.67	365.37	562.36	587.09	513.14	521.76	598.75	462.02	696.3	692.16	611.95	587.37	376.78	483.09	642.48	392.87	446.1	425.52
ARFGAP3	3850639	69.879	78.214	153.24	152.15	189.27	215.18	158.32	193.49	227.04	226.94	149.32	176.68	178.22	123.4	95.324	88.448	77.095	122.25	136.01	125.27	196.33	193.4	173.99	130.78	109.74	129.62
ARFGAP3	5090056	81.509	79.174	965.28	789.58	873.15	1473.9	656.51	3295.8	1307.8	1033.6	635.53	966.25	1026.5	439.63	1121.2	1702.7	1019.2	2256.4	1194.3	699.89	848.32	1330.7	1549.3	615	408.92	773.98
ARFGEF1	3710681	73.428	73.049	426.73	979.97	765.63	1201.6	1661.1	741.46	1022	772.63	1417.4	1615.9	1209.4	464.03	1012.2	1156.9	2448.9	1739.8	749.64	855.68	743.39	1215.3	1073.2	2496.3	718.56	1583.5
ARFGEF1	6100524	72.021	99.379	294.19	724.46	607.22	836.6	1181.8	908.81	804.67	598.06	1131.6	1212.6	936.46	434.35	1234.1	1484.8	3480.7	2405	742.55	930.59	562.78	828.34	950.96	2125.2	568.51	1203.7
ARFGEF2	3610554	66.176	78.172	193.32	203.32	145.48	178.71	145.74	370.2	127.39	147.57	111.03	428.38	166.98	155.09	218.67	214.4	166.3	233.33	167.72	170.65	130.27	164.8	183.96	138.21	113.47	129.25
ARFIP1	10753	85.49	90.531	626.67	1497.8	704.46	1898.4	1368.8	1069.6	978.67	1351.5	1402.7	1544.6	1240.6	704.16	1267.1	1223.3	1790.4	1586.2	1087.2	966.27	1132.8	1184.7	1256	1142.4	771.99	553.86
ARFIP1	2060630	92.74	104.15	85.197	96.049	88.096	80.697	99.013	93.455	94.925	100.32	100.73	128.81	122.3	109.88	105.01	106.68	108.56	108.68	103.85	122.45	89.384	86.567	79.619	89.848	88.665	93.244
ARFIP1	4220484	81.364	87.055	84.697	91.199	71.724	98.041	78.741	81.272	92.436	90.243	74.298	103.12	94.469	98.521	81.956	100.75	97.838	99.257	88.631	91.273	75.522	81.029	78.665	65.474	69.407	68.943
ARFIP2	870082	61.941	78.619	90.393	86.345	87.366	95.031	84.491	118.13	97.247	94.512	71.329	112.48	93.008	84.476	74.807	94.592	90.032	103.92	93.078	97.919	82.553	94.89	81.332	78.62	75.51	80.278
ARFRP1	6110520	79.205	72.48	197.14	265.47	242.1	227.11	297.65	215.4	191.85	184.44	149.9	411.88	272.2	282.82	178.9	186.26	200.96	186.87	224.06	206.54	138.15	248.45	179.49	162.01	171.14	102.33
ARG1	5270753	77.093	84.308	83.417	79.059	84.836	66.346	78.701	77.741	67.919	71.662	67.458	90.303	76.97	73.051	76.69	79.981	78.004	87.654	81.273	77.75	67.394	65.652	68.549	69.357	61.405	261.03
ARG2	5720725	84.138	84.011	458.64	139.44	185.73	104.64	250.71	157.06	185.98	185.7	91.265	106.13	148.49	151.18	146	132.7	138.22	241.51	122.54	132.26	125.23	267.14	202.15	114.49	87.439	119.52
ARG99	4570735	77.037	80.288	81.205	93.45	78.569	77.253	86.255	70.732	68.233	70.761	73.024	98.702	87.764	83.261	74.333	79.369	75.869	88.574	85.06	87.413	66.021	67.267	62.186	66.149	61.549	93.428
ARGFX	7330307	74.955	72.284	71.206	72.691	65.729	61.907	66.15	65.447	70.434	66.682	66.548	94.221	84.463	82.656	74.967	81.606	78.007	76.384	84.832	73.936	62.49	62.58	56.513	59.563	63.805	63.245
ARGFXP2	2340537	70.285	79.607	70.471	72.551	65.272	67.568	73.648	73.845	70.774	68.083	63.163	94.179	88.145	86.46	75.586	82.556	71.318	80.786	81.128	74.815	63.057	67.497	63.317	67.03	65.427	72.184
ARGFXP2	5720176	88.13	90.744	84.723	82.445	81.275	79.99	81.867	80.515	81.244	70.725	72.805	87.826	88.801	84.977	80.851	82.825	87.938	93.085	88.912	97.131	72.898	70.822	75.741	68.98	68.94	70.1
ARGLU1	4880132	87.5	209.59	1827	3806	4131.9	4190.8	8527.1	1588.1	5116.8	2829.2	4317.1	2522.1	4625.3	2477.5	3217.1	3711.2	5345.8	5842.1	3619	3997	2155	2697	3776.8	3210.7	4524	2322.1
ARHGAP1	6480082	86.871	105.47	1780.9	2994.9	2602.3	3364.8	4104.1	3397.7	3222.8	2364.8	3234.9	3721.8	3028.5	2399.3	2959.2	2450.9	3720.4	3667.1	2645.8	2436.9	2332.7	2157.2	3862.1	2053.9	2047.5	1773.1
ARHGAP10	2000669	92.697	87.235	212.45	455.56	446.24	417.63	281.56	445.73	331.64	277.26	414.61	583.26	398.98	357.34	408.46	385.31	400.89	422.8	334.83	487.09	191.32	234.52	263.66	320.67	393.31	240.47
ARHGAP11A	290110	77.473	70.77	230.88	207.3	193.77	319.33	262.13	272.92	211.88	191.16	210.95	315.94	209.76	137.15	195.59	183.11	248.95	213.46	209.44	197.55	162.1	265.58	205.89	155.45	201.84	251.35
ARHGAP11A	990121	80.441	78.759	101.19	86.027	89.122	88.709	81.362	94.247	85.646	76.578	81.226	125.77	103.66	86.51	85.083	88.441	81.755	95.081	98.101	102.24	73.678	75.2	81.059	68.495	72.796	94.119
ARHGAP11A	4180537	72.482	76.099	104.62	104.4	108.03	100.82	114.2	123.44	104.66	97.745	98.965	134.38	126.49	106.9	101.16	98.784	100.34	137.81	111.44	111.7	89.414	91.249	90.615	81.71	84.428	87.538
ARHGAP11B	6060050	77.415	70.024	80.79	104.33	87.256	83.446	104.66	89.738	90.775	75.33	83.109	164.29	107.82	110.39	96.222	93.114	80.837	97.012	83.56	97.52	74.57	83.863	89.519	70.233	75.244	75.753
ARHGAP12	5340747	71.456	91.259	345.38	458.32	234.79	1094.8	900.45	401.94	590.85	643.29	458.44	554.91	540.59	318.12	432.92	436.77	712.95	463.43	412.33	342.31	663.99	588.28	552.87	701.7	380.88	336.05
ARHGAP12	5490612	81.571	82.381	206.13	282.93	140.38	670.52	384.53	288.13	349.11	377.31	290.22	300.31	265.25	180.01	335.22	484.31	617.63	516.56	303.56	277.83	362.29	393.28	400.73	430.88	218.81	183.6
ARHGAP15	1660685	72.816	118.06	435.87	502.49	647.19	1013.3	565.24	1058.1	866.92	625.35	465.06	563.16	757.59	618.24	1063.4	366.5	1242.3	876.2	342.77	1596.5	988.05	334.94	670.14	661.67	1162.7	305.57
ARHGAP17	160561	83.139	110.3	1332.7	1207.7	1938.6	1172.8	2152.5	1738.7	1191.2	829	1414.2	1219	970.87	839.53	1003.6	1271.2	1582.5	1698.2	1313.8	1610.3	668.95	1428.9	1088.1	981.34	1569.5	782.82
ARHGAP17	3170520	75.099	73.391	432.2	439.08	493.8	392.73	670.78	495.77	415.48	271.91	388.42	434.91	400.13	646.48	307.32	326.57	421.61	352.55	376.48	630.89	177.59	389.3	271.84	267.69	418.97	247.71
ARHGAP17	6590564	81.306	79.551	84.45	78.301	82.251	75.395	83.03	82.474	85.95	74.552	62.237	94.668	99.038	85.475	84.214	77.184	77.625	90.174	98.693	90.569	68.994	80.802	80.144	76.174	85.398	75.307
ARHGAP18	3140445	89.054	104.74	949.16	1491.2	859.58	1215.3	1097	329.06	988.22	813.57	696.09	958.59	1161.5	642.18	672.42	400.98	616.64	793.54	480.56	960.93	1023.4	676.04	1115.1	508.04	831.14	446.09
ARHGAP19	6110332	77.687	95.805	385.62	341.89	347.01	379.82	534.56	367.31	381.39	205.98	340.07	505.03	288.39	229.72	288.29	374.97	444.84	381.99	319.57	320.15	256.27	264.1	388.14	406.23	316.84	413.01
ARHGAP20	6480593	74.985	69.893	89.692	147.3	135.63	122.93	157.43	79.367	167.34	195.15	126.42	98.582	147	96.949	158.81	148.6	615.72	201.28	109.02	152	151.1	115.04	87.041	115.8	93.316	81.016
ARHGAP21	1260543	118.5	886.99	2447	3254.5	2187.9	5581.4	2291.1	1606.5	2106.6	2422.7	2515.3	2614.4	2568.5	2283.9	3160.5	3032.5	3171	3784.1	4429.9	3110	1620.6	2283.1	2102.1	1946.5	1910.2	2024.5
ARHGAP22	510520	76.908	73.689	316.06	285.28	436.19	182.61	147.72	140.82	138.8	137.21	163.06	353.47	219.42	242.9	192.91	118.91	227.83	311.49	236.53	380.64	153.66	156.82	227.1	147.45	287.58	132.53
ARHGAP23	4210630	74.49	82.593	614.37	783.08	863.46	722.92	988.15	461.95	597.28	595.6	811.65	4394.4	678.97	419.23	1028.8	883.68	842	1181.6	927.61	744.05	355.66	578.8	848.82	444.13	485.34	2111.5
ARHGAP23	4590706	76.608	79.587	74.99	76.453	74.178	64.694	69.57	65.586	66.246	78.027	70.18	110.81	90.515	86.815	67.883	78.205	69.308	74.985	78.092	75.593	69.061	67.896	73.842	59.068	65.21	63.736
ARHGAP23	5910367	88.42	85.155	88.699	77.548	79.288	74.841	74.284	72.358	74.432	73.365	62.734	85.562	82.724	86.982	83.366	71.006	70.983	72.94	85.085	86.276	69.648	75.579	71.83	71.126	68.231	67.889
ARHGAP24	10239	84.282	80.726	109.94	130.81	123.55	193.72	115.21	95.143	127.37	311.12	116.1	116.54	134.68	128.72	180.21	131	222.47	197.78	138.89	191.09	129.97	87.017	150.07	215.62	162.12	134.28
ARHGAP24	130008	74.54	76.763	104.91	127.77	94.529	196.33	120.96	87.953	108.57	223.46	100.83	120.1	118.78	116.54	163.46	120.66	177.34	198.08	129.4	156.87	108.26	84.684	122.18	162.79	121.55	143.91
ARHGAP24	2260538	73.159	87.496	82.547	107.08	87.047	95.315	89.71	109.31	98.857	97.919	94.708	130.76	112.6	91.9	114.84	74.72	121.42	117.66	99.291	107.93	80.355	99.587	74.456	98.701	82.07	103.33
ARHGAP24	4290243	93.656	93.98	251.1	280.3	273.6	374.39	264.21	138.44	313.13	769.66	237.86	257.31	298.04	268.09	377.36	216.62	376.98	474.05	304.44	323	291.06	189.74	340.14	477.88	341.23	473.7
ARHGAP25	1240184	70.682	70.578	78.869	87.936	75.035	84.255	81.011	80.21	75.598	76.856	74.724	91.328	90.401	86.377	86.899	87.823	87.626	100.18	85.489	93.097	81.567	73.713	73.694	73.551	79.999	71.032
ARHGAP25	3850148	80.165	98.495	361.28	335.58	372.27	587.99	307.84	611.29	398.82	263.88	236.01	355.58	380.34	290.56	463.07	173.38	419.19	505.78	220.53	662.49	359.08	171.51	334.92	274.4	580.42	241.11
ARHGAP25	6520196	67.511	72.818	70.096	83.934	68.364	73.699	73.096	83.674	70.894	74.525	69.901	91.627	88.501	79.051	68.617	75.151	91.638	85.83	96.985	86.989	67.699	72.458	67.674	67.87	70.975	76.395
ARHGAP26	6350706	74.947	81.081	92.746	169.28	99.866	186.76	123.31	114.62	166.35	142.25	156.88	158.68	149.82	159.91	140.94	94.722	97.671	178.88	123.22	133.64	179.36	118.34	230.59	96.983	150.94	109.32
ARHGAP27	1260239	67.919	70.592	133.78	115.76	111.7	183.65	376.35	197.7	150.65	125.57	121.98	150.67	158.78	104.4	119.21	97.321	116.18	157.97	121.67	130.17	89.372	116.29	132.15	128.4	119.48	96.869
ARHGAP28	50215	72.712	75.97	79.374	145.83	89.912	80.652	67.971	73.676	80.692	65.395	74.575	101.89	112.56	76.161	82.265	116.14	91.883	106.28	94.989	100.16	67.196	68.183	82.395	70.435	71.526	133.74
ARHGAP28	510575	79.813	84.315	195.57	491.39	347.77	228.27	156.21	147.34	236.5	140.86	209.86	206.23	317.69	159.85	243.41	268.87	284.55	341.52	339.65	287.97	125.97	120.54	174.75	235.18	154.17	237.6
ARHGAP28	4670753	86.808	86.09	85.565	108.25	82.77	83.558	82.243	83.38	88.233	77.418	76.121	104.87	106.35	87.415	89.682	106.7	95.863	112.69	107.14	94.309	69.429	73.615	81.264	67.78	76.116	114.74
ARHGAP28	5810458	77.754	89.008	157.42	387.29	243.32	194.83	143.26	110.27	193.19	138.28	198.62	151.57	241.48	143.63	232.12	207.53	262.27	294.01	325.25	258.5	96.008	120.54	138.1	188.88	139.28	192.24
ARHGAP29	7000390	82.56	90.274	91.281	104.02	102.73	111.56	137.3	101.19	126.07	159.91	94.636	170.41	115.65	156.13	90.437	97.577	118.64	131.72	114.04	179.11	85.805	93.66	67.134	90.619	77.111	69.433
ARHGAP30	4390441	75.266	74.621	154.93	236.77	386.88	406.71	296.76	333.91	339.28	199.2	252.93	256.25	347.68	203.5	373.74	141.02	301.86	358.7	161.83	370.91	300.9	169.19	287.74	175.71	468.24	196.91
ARHGAP30	5360537	79.801	81.815	346.19	516.36	828	715.3	640.14	847.47	566.46	525.56	576.24	604.82	786.39	422.94	880.07	485.93	750.04	886.7	430.9	893.66	669.41	560.08	636.28	420.75	819.12	475.42
ARHGAP30	7650747	68.422	73.51	68.887	93.192	66.37	78.268	75.972	65.217	102.27	91.44	78.445	108.44	110.08	100.97	129.69	80.412	100.76	126.09	85.937	105.32	92.126	74.217	96.984	78.498	98.009	102.45
ARHGAP4	7200240	85.712	85.068	410.41	453.24	1211.2	541.32	467.59	326.88	358.17	313.94	596.32	445.23	726.99	608.72	591	302.08	846.08	731.29	438.62	936.39	377.11	380.92	612.07	370.31	664.85	273.57
ARHGAP5	2570605	94.561	89.552	83.92	111.84	94.309	98.602	111.34	92.582	110.21	88.687	99.454	102.36	137.3	86.632	109.48	124.21	113.35	134.17	106.2	100.35	78.438	82.17	78.887	101.76	88.254	104.14
ARHGAP6	130653	82.807	77.879	86.287	86.479	79.753	81.434	80.721	80.494	80.491	75.907	75.613	86.086	104.9	89.981	91.02	82.683	88.532	94.841	101.73	87.694	80.925	68.723	69.228	71.131	70.854	74.896
ARHGAP6	620364	79.061	75.122	79.319	85.497	70.371	66.959	74.739	70.096	76.311	64.126	59.939	88.762	88.484	78.167	76.378	73.592	79.981	76.487	82.512	73.916	65.48	66.136	65.812	55.93	57.806	67.992
ARHGAP6	830187	77.333	82.021	76.177	79.131	75.684	82.956	76.716	86.495	71.445	70.768	66.756	79.736	85.138	76.376	76.003	69.202	70.64	85.648	86.12	78.397	65.742	69.427	62.116	64.798	64.251	65.62
ARHGAP6	3130646	85.011	81.858	76.868	81.504	74.273	79.174	74.762	77.696	73.711	76.102	65.375	89.218	91.909	88.544	78.199	82.445	77.688	95.128	95.576	78.571	74.139	64.152	61.93	61.352	70.833	63.538
ARHGAP8	60551	73.661	76.822	79.57	90.322	75.409	79.841	85.246	88.087	89.346	69.13	78.609	113.33	88.292	104.93	85.227	108.87	103.68	105.77	94.601	115.93	70.865	73.702	87.811	70.881	70.135	76.229
ARHGAP8	6760482	75.17	79.163	86.427	107.1	81.123	103.06	102.47	118.9	164	126.93	82.635	118.1	130.32	123.69	143.35	126.07	128.52	119.55	89.336	107.45	121.43	109.83	137.55	110.69	80.846	135.15
ARHGAP8	7550403	74.338	83.069	83.859	74.701	79.249	71.297	78.083	81.718	66.525	68.938	65.528	95.214	91.671	90.175	68.098	64.109	75.59	85.509	81.827	81.782	61.691	62.944	72.1	64.204	80.94	63.932
ARHGAP9	110180	73.037	92.188	299.53	724.8	660.52	880.39	607.43	530.46	673.83	310.06	433.89	653.3	986.29	539.82	862.52	251.61	588.98	722.39	499.87	916.24	844.43	342.62	640.78	375.92	1068.3	367.14
ARHGAP9	2650594	77.164	75.997	152.98	218.26	344.36	377.29	222.75	284.72	196.02	136.21	139.94	221.5	250.49	173.95	219.47	107.56	192.51	240.34	152.53	313.1	259.63	139.84	199.69	144.07	273.75	136.56
ARHGDIA	4760255	79.473	99.939	5879	4571.6	7726	6496	6047.5	3472.2	3276.3	3140.8	4409.4	7440.1	6208.8	2932.7	4277.9	2159.9	3313.7	3335.7	3321.1	2857.2	2465.8	2222	3440.6	2539.2	4281.8	3434.7
ARHGDIB	1570193	132.83	731.8	8293.4	17093	14423	13284	21065	13061	20195	14796	10868	10572	15575	14023	23801	13935	25827	17073	10125	21105	15473	11083	8497	13718	14057	5010.6
ARHGDIG	4180377	73.806	77.545	84.309	86.366	78.283	92.96	77.034	92.055	81.024	64.495	70.273	92.067	87.731	81.611	84.072	80.594	82.608	91.327	100.3	91.522	71.31	66.433	69.585	65.772	65.66	63.65
ARHGDIG	6650653	95.465	100.12	96.839	91.386	98.203	98.311	95.706	96.988	94.259	85.878	90.765	112.18	106.05	111.35	102.5	108.78	115.87	129.66	117.45	114.54	85.02	86.989	87.71	92.189	98.594	98.234
ARHGEF1	870324	69.772	73.483	382.41	366.55	428.95	535.17	842.52	361.88	629.15	344.73	286.97	552.9	457.8	297.74	154.96	212.77	410.23	288.5	228.96	264.71	177.99	279.3	218.07	469.34	393.59	323.33
ARHGEF1	2490672	75.557	76.522	82.93	85.916	73.904	85.346	75.606	77.774	79.163	74.022	67.794	91.932	98.078	81.076	86.75	78.174	89.074	95.229	80.459	84.145	67.2	90.659	72.082	61.839	66.784	73.936
ARHGEF1	3180736	66.698	74.926	149.86	196.97	195.36	245.05	377.88	183.64	261.6	178.02	157.25	331.34	259.5	184.26	102.55	115.98	200.07	154.71	161.13	150.15	106.42	157.39	144.73	219.93	209.41	166.86
ARHGEF10	6900703	87.789	106.88	598.91	948.91	1099.6	1206.1	1051	282.89	725.95	574.44	986.13	1882.6	706.25	716.21	746.74	822.95	883.61	1012.3	1098.5	821.05	468.22	460.64	1053.3	402.7	689.4	528.52
ARHGEF10L	70048	70.937	80.668	91.014	101.84	89.705	82.564	97.877	101.91	88.482	91.539	93.652	116.48	106.99	109.13	99.938	99.459	115.45	112.76	102.17	108.17	85.14	91.579	91.852	85.244	84.947	79.127
ARHGEF10L	730561	80.857	89.394	91.067	100.58	89.483	98.165	95.047	87.502	91.594	86.521	78.531	114.32	107.07	89.054	94.468	102.23	102.39	115.48	120.29	96.066	78.629	81.026	91.979	78.858	91.392	99.889
ARHGEF10L	5550170	70.329	74.273	105.34	130.82	122.66	135.13	155.88	138.76	101.75	116.19	96.08	127.93	123.91	116.42	84.256	92.971	108.38	95.688	106.94	107.44	79.53	95.807	103.98	78.489	128.81	78.813
ARHGEF11	2510594	79.966	75.626	82.314	86.221	75.423	75.276	80.935	76.057	76.31	78.318	67.453	83.673	95.999	79.852	76.706	72.351	78.29	100.5	94.208	77.66	69.208	70.113	68.832	67.322	62.335	57.268
ARHGEF11	6520594	83.865	81.258	319.27	268.88	201.85	402.75	435.26	334.29	275.71	215.13	258.46	329.18	216.79	208.1	231.05	202.23	267.4	298.66	216.21	219.98	175.28	212.37	312.55	279.81	279.06	203.92
ARHGEF11	7150070	88.592	93.9	411.99	310.03	286.17	494.74	560.98	351.95	287.19	224.99	355.59	419.81	268.98	235.94	216.15	256.3	355.49	267.75	230.03	258.41	213.55	280.45	449.74	354.13	356.85	329.89
ARHGEF12	5270193	95.874	188.03	140.94	338.99	232.43	337.28	649.1	153.26	416.35	429.27	368.53	164.18	384.3	242.66	236.18	231.45	616.6	344.77	343.94	325.58	216.23	161.87	204.49	349.94	244.44	305.88
ARHGEF15	3610601	74.474	70.213	161.08	90.385	122.87	109.82	129.38	95.232	93.386	92.628	84.39	133.41	126.06	127.94	106.28	95.677	101.37	124.05	127.29	139.5	80.699	77.614	80.065	85.86	88.275	98.864
ARHGEF16	1030753	85.925	106.66	329.03	247.12	201.18	907.69	461.5	183.31	393.68	388.32	278.98	461.19	284.89	264.65	250.69	326.39	265.81	371.81	240.54	241.56	119.66	387.32	391.22	447.21	320.92	162.76
ARHGEF17	1660020	76.553	85.715	328.49	376.22	688.46	460.83	592	317	363.95	374.7	448.56	388.88	351.39	354.31	335.04	267.86	502.55	414.93	477.94	465.52	279.67	272.27	278.41	393.57	424.85	204.23
ARHGEF18	6130725	82.089	137.31	1615.4	2417.5	3111	4608.2	7499.4	3341.2	2186.3	2548.7	3712.5	3587.1	2933	2497.2	3110.1	2969.6	6486.7	4405	2600.6	2104.3	1663.8	2587.2	1380.5	1984	2822.6	1460.3
ARHGEF19	6250546	79.46	78.097	238.27	714.31	667.17	238.45	1984.6	246.23	1315.1	747.69	603.19	615.72	470.07	543.12	518.73	899.26	623.32	649.7	783.93	458.52	142.66	736.22	682.92	937.05	540.78	492.97
ARHGEF2	4120411	93.198	187.62	2403.6	2145.6	2551.2	2533.9	7133.8	2198.7	4310.5	1533.6	2307.2	1664.9	1796.1	2595	3173.3	2782.9	2485.6	3346.4	2883	3164.1	1408.5	3683.2	2275.4	1893.7	6598.9	2044.2
ARHGEF3	6250435	97.164	121.47	2218.4	2373.6	1506.5	2324	2382.1	2142.9	2492.2	1175.1	1634.2	2428.9	2489.5	1208.1	2607.9	1772.3	2522.7	2643.9	1548.6	2121.1	2503.5	1785.5	2085	1534.4	2207.8	1120.7
ARHGEF4	3850333	74.818	69.932	282.45	288.09	110.5	564.26	152.74	82.417	78.268	65.657	122.1	112.01	109.27	117.35	86.748	82.243	97.776	95.344	210.26	126.38	70.499	97.762	75.898	66.874	110.45	577.53
ARHGEF4	6250370	75.763	81.858	80.357	91.406	79.777	93.31	75.413	80.927	73.862	66.423	72.327	104.02	82.115	82.449	69.561	73.809	92.359	75.251	75.398	84.144	62.262	77.441	64.566	81.051	85.362	87.312
ARHGEF5	4150356	78.315	76.485	284.37	317.66	314.19	515.75	734.2	431.06	350.36	337.34	512.04	518.76	235.36	202.98	269.65	375.67	548.74	316.46	192.83	312.02	152.03	290.29	286.94	248.45	213.01	468.92
ARHGEF6	770703	81.413	164.73	491.96	844.16	1014.8	1244.4	997.31	2128.5	1031.2	650.01	1668.9	884.11	1112.4	814.75	1605.2	679.39	2010.9	2813.1	914.52	2242.7	1244.6	594.26	849.77	704.59	1295.2	455.09
ARHGEF7	510554	89.78	114.34	975.16	1417.7	1299.2	1795.2	2606.4	969.4	1601.8	1198.2	2041.9	1122.7	1510.3	902.5	1153.9	1177.1	2342.1	2226.8	1554.1	1269.2	637.74	922.97	1601.7	920.54	1114.3	938.64
ARHGEF7	1430379	73.638	70.184	75.872	76.689	68.877	70.582	74.756	78.725	70.315	66.404	61.813	82.172	87.982	71.296	66.332	63.044	76.113	78.995	77.685	71.999	61.655	71.603	55.301	60.992	70.062	70.179
ARHGEF7	2320445	89.073	73.623	103.14	101.29	93.029	109.56	118.12	102.24	105.39	95.564	90.504	131.63	146.28	146.4	91.807	86.59	102.31	111.01	120.64	113.84	76.549	101.61	93.773	78.144	80.541	79.944
ARHGEF7	5340484	93.37	86.72	74.252	95.204	78.274	83.915	80.485	77.576	78.669	74.703	70.823	98.112	98.213	80.983	82.193	80.418	87.565	88.099	91.474	87.914	75.965	71.857	83.575	69.904	67.869	75.262
ARHGEF9	1070196	74.942	76.308	96.425	104.99	96.971	89.593	130.47	98.382	91.8	95.707	103.74	126.1	132.05	120.03	100.55	140.97	149.34	134.19	109.78	113.43	97.391	82.678	106.28	107.69	113.43	81.927
ARID1A	2030471	78.81	72.549	85.149	81.469	66.774	77.788	75.615	74.106	86.405	83.877	71.317	92.036	97.128	87.789	82.32	100.47	101.21	86.797	82.385	80.753	75.143	72.206	74.276	61.837	69.546	60.671
ARID1A	6280411	83.131	108.98	1147.9	1345	1552	1102.6	1981.9	1037.8	1731	1754.6	1846.9	1465.4	1075.4	925.97	1816.4	2300.6	2254.5	2301.6	1008.9	1414.8	716.81	1568.5	1463.8	2103.4	1270.4	1394.5
ARID1B	6480289	83.242	76.467	74.627	83.858	66.47	82.062	78.851	76.751	77.81	72.261	66.773	94.766	83.801	90.318	68.002	89.621	83.945	98.335	85.009	87.8	62.932	73.503	65.766	75.616	72.841	62.438
ARID1B	7200717	94.514	87.571	83.49	86.59	80.905	81.598	87.854	91.989	79.521	79.898	80.42	99.897	100.08	91.419	90.634	103.57	102.17	118.95	106.66	113.13	81.74	73.835	80.407	77.836	71.608	77.876
ARID2	4920463	70.398	81.744	100.31	133.02	87.434	115.97	151.34	146.6	152.95	133.7	151.9	114.56	137.05	128.97	119.47	120.63	234.64	199.67	141.48	152.64	101.61	119.08	134.6	122.63	98.48	119.9
ARID2	7100044	72.57	79.595	250.84	295.15	237.11	293.16	478.12	341.01	304.76	223.49	316.08	225.62	274.13	200.04	272.64	165.73	466.64	346.28	284.6	277.04	178.96	270.61	216.73	220.89	219.44	275.4
ARID3A	6510553	83.921	81.123	821.95	436.57	542.77	459.77	999.08	992	517.58	246.27	664.67	327.78	478.46	297.57	463.3	658.43	1288.6	434.13	410.96	338.03	354.08	699.2	380.9	383.05	470.39	760.47
ARID3B	5960670	93.051	91.216	276.66	187.47	264.83	308.12	321.84	357.29	211.49	183.4	292.29	182.87	275.77	229.09	236.48	209	282.48	292.57	214.62	209.36	215.7	214.55	221.75	152.17	211.53	261.27
ARID3C	3120634	75.306	80.043	77.193	86.915	79.011	82.155	84.376	83.026	75.477	76.423	74.959	108.48	103.48	89.838	96.311	88.495	83.12	94.805	93.783	89.984	72.107	68.906	69.207	69.424	67.578	77.648
ARID4A	2510368	78.524	81.547	87.719	126.33	78.807	120.43	102.28	83.233	112.76	94.276	105.13	107.07	119.07	119.72	98.991	127.38	118.95	112.49	108.21	126.75	80.808	96.94	82.492	105.39	97.511	84.963
ARID4A	2600402	81.049	81.233	155.45	208.62	102.19	224.11	192.19	105.89	185.09	144.13	152.13	155.2	183.59	172.3	163.32	215.67	191.36	190.27	167.92	232.17	98.33	165.38	113.74	144.57	179.36	125.02
ARID4A	7160440	74.684	87.042	198.53	269.77	212.31	251.59	254.01	219.55	309.9	234.06	375.87	226.43	293	193.84	270.86	355.81	405.39	364.7	269.5	279.54	198.27	244.19	206.13	248.58	227.73	173.21
ARID4B	2940722	81.321	76.943	90.208	143.86	79.577	112.49	108.17	89.12	136.37	112.97	114.36	171.3	126.03	122.6	109.56	160.85	167.94	186.93	130.43	126.54	100.01	115.19	131.68	110.67	96.595	82.999
ARID4B	5090402	132.94	153.9	681.31	1179.4	459.99	938.25	1024.5	529.11	1004.6	795.23	606.65	1728	782.85	995.16	800.42	1331.1	1681.3	832.31	1176.8	1048.6	358.79	907.96	521.2	1287.9	744.3	691.74
ARID4B	6590722	73.895	85.095	333.12	610.13	345.31	726.12	615.86	284.58	456.87	359	343.03	991.13	509.19	947.56	422.71	695.62	650.77	411.06	1016.9	806.51	132.57	454.47	277.24	575.85	709.95	265.59
ARID5A	160554	84.604	84.818	118.53	106.66	122.19	116.02	113.77	119.87	90.336	72.886	96.955	137.5	157.67	108.06	92.301	85.78	101.63	118.25	98.132	107.38	88.245	93.226	100.94	92.764	110.57	94.325
ARID5A	4850014	87.651	85.478	79.289	83.621	72.577	73.327	73.713	80.065	85.081	81.241	78.383	109.35	105.53	89.453	72.262	77.364	79.211	90.821	81.891	82.794	70.34	71.171	67.11	76.576	70.301	64.746
ARID5A	7200301	95.107	85.707	193.62	163.95	230.04	244.97	221.88	257.76	128.55	97.65	118.77	144.25	199.93	148.44	120.74	131.17	144.44	115.29	117.21	144.93	121.62	138.76	151.75	114.89	140.7	113.46
ARID5B	1410408	83.784	115.69	652.44	2544.1	2860.6	1930.7	2460.4	2339.3	2283.7	1431.8	2410.3	2130.4	1630.1	1410	1713	1837.4	3954.3	3978.3	3001.3	1950	1586.6	2776.6	2359.3	2032.3	1357	2096
ARIH1	6560433	80.546	78.97	352.6	325.74	239.33	290.42	263.57	243.94	201.22	231.21	312.45	379.46	268.67	201.2	252.55	398.25	372.97	451.5	245.89	245.71	210.92	280.06	298.63	198.55	143.77	315
ARIH2	1010682	73.901	87.809	485.87	623.28	898.53	753.39	644.53	680.58	621.29	599.49	1287.8	683.7	774.86	545.87	917.07	874.55	1266.5	1259.8	898.56	833.65	498.32	546.85	584.98	600.26	853.11	527.41
ARL1	4860468	94.713	105.73	1168.4	2230.4	1345.9	2320.2	2686.4	2579.3	2298.3	3298.4	1823.2	1573.2	1875	1275.1	1746	1632.7	2182.6	1958.3	2210.3	1569	1126.1	2516.6	1499.3	1266.8	1427.8	2077.1
ARL10	5270053	80.856	78.592	77.568	79.775	77.963	74.187	71.79	74.852	68.109	65.695	68.487	91.362	90.754	78.412	82.596	85.042	84.768	100.02	83.899	97.072	66.732	69.982	65.339	62.815	66.182	78.868
ARL11	3360138	74.044	79.143	74.819	75.402	78.624	68.64	74.392	77.524	73.332	66.283	69.846	82.101	78.448	89.673	72.066	65.25	67.765	76.436	87.248	88.705	63.33	66.473	68.365	72.486	73.549	70.309
ARL13A	4730291	81.012	79.782	81.377	86.393	77.373	86.195	82.051	82.051	74.449	76.469	71.745	104.35	92.886	86.191	83.396	83.663	84.017	96.4	96.079	100.02	70.638	75.525	76.485	71.204	74.764	68.169
ARL13B	4480722	73.025	73.848	167.21	227.04	304.13	300.04	312.85	242.05	263.41	262.32	217.62	275.36	227.8	147.54	170.22	246.64	150.7	345.59	192.13	170.17	153.48	154.1	135.57	206.17	140.27	223.58
ARL13B	5050471	69.881	72.516	101.15	136.85	84.618	123.78	134.26	81.244	145.97	137.36	91.105	186.57	135.28	105.68	85.208	129.22	84.555	108.16	113.08	105.34	82.052	125.47	83.416	112.9	79.164	117.11
ARL14	3400209	79.194	114.52	95.9	119.02	152.12	3558.4	88.922	107.05	187.72	156.75	86.716	202.59	171.84	109.22	105.47	117.43	88.101	181.51	107.15	145.89	76.065	96.906	93.639	82.566	75.672	66.688
ARL15	2140605	111.17	101.21	115.23	179.11	132.47	134.9	143.75	122.26	147.59	177.1	126.8	146.48	165.9	172.31	224.15	207.1	243.8	282.51	171.63	210.09	131.71	106.13	169.33	142.4	144.96	134.17
ARL15	5670494	84.921	80.937	180.77	461.2	207.35	385.27	302.43	153.79	286.11	302.98	305.42	256.06	384.82	302.77	361.67	311.36	531.13	506.58	248	440.96	233.53	165.6	268.86	256.7	318.47	244.76
ARL16	990154	179.34	177.57	3507.4	6627.8	3823.2	2941	6566.7	1590.5	4966.7	4467.1	5277.3	6414.7	4944.7	8602.1	2203.7	2241.5	1934.3	3208.5	5749.1	4706	2259	4684	3868.4	5254.5	4820.6	3925.8
ARL16	7050500	85.107	93.442	1277.5	941.72	1266.1	1038.5	1329.3	578.4	768.25	1720.5	961.37	1664.8	1072	592.61	1207.5	1035.8	1119.7	1174.2	837.84	619.02	521.24	758.56	859.86	867.31	1023.6	822.43
ARL17P1	6560307	103.24	94.495	122.31	165.35	133.12	133.28	162.01	115.49	149.57	151.39	118.42	247.07	154.35	194.59	152.64	180.66	158.63	155.23	231.19	219.2	111.28	114.19	136.86	158.34	226.15	131.3
ARL2	3290739	119.53	621.9	4477	2649	3672.2	2433.7	4049.6	4555.3	2101	2253	1901.8	4864.7	2863.1	2049	2653.1	2941.7	2989.4	3821.4	3230.5	3382.2	1842	1356.6	3363.6	1679.1	1819.2	2518.2
ARL2BP	2570523	80.984	91.979	941.62	2413.8	2058.6	2028	4085.9	2941.4	2120	1583.8	2710.4	1994.9	2557	1286.6	1623.6	2071.8	4193.5	3076.6	3041.8	2298.7	1388.3	3972.4	2080.1	1717.8	1773.3	1830.7
ARL3	7150671	74.981	94.418	153	192.23	166.99	178.84	191.22	116.8	160.44	220.29	245.9	159.78	156.38	145.37	182.91	162.08	330.38	291.43	249.79	203.54	115.03	97.874	244.39	166.27	214.49	128.33
ARL4A	1010161	69.709	75.046	113.98	220.47	86.495	118.36	133.14	127.82	140.7	173.84	171.72	240.87	142.57	101.72	143.28	351.06	210.68	278	113.94	118.04	127.64	163.01	181.72	139.69	123.85	155.91
ARL4A	1260364	82.069	84.46	206.65	470.57	217.96	239.26	402.21	169.96	187.4	603.76	517.65	235.77	257.41	187.52	146.29	311.37	213.06	637.25	242.41	179.76	202.15	152.44	196.57	395.02	170.7	284.58
ARL4A	1410113	76.529	80.202	250.66	1526.5	157.13	316.02	514.57	271.45	629.86	864.99	623.22	653.76	348.01	237.52	297.07	1558.3	541.84	1834.4	374.32	271.98	415.87	257.7	432.89	1190.1	381.65	630.83
ARL4A	6290369	77.056	82.713	272.27	986.99	189.39	288.54	567.67	247.98	507.02	631.64	517.87	499.71	304.94	214.21	163.83	387.09	230	534.05	205.63	167.37	285.86	308.8	375.08	690.34	273.12	501.02
ARL4A	7560615	71.288	82.058	322.5	1024.5	362.55	390.42	797.81	269.14	378.85	1157.4	1062.8	471.55	427.34	276.37	445.16	978.32	723.15	1572	500.31	301.11	376.53	312.85	492.21	891.3	328.41	525.24
ARL4C	1300192	73.502	79.438	159.34	326.09	329.36	243.48	214.86	168.5	165.27	155.34	261.42	482.71	317.97	184.61	183.29	169.23	145.74	271.11	170.67	166.83	108.7	98.239	299.48	103.75	165.19	375.97
ARL4D	4780010	72.977	80.709	93.747	129.78	92.494	96.699	93.421	193.85	139.25	108.04	86.315	149.55	112.53	102.95	83.876	107.42	109.43	166.05	107.65	108.22	76.162	110.61	119.66	120.02	109.65	196.48
ARL5A	70364	77.261	78.429	112.18	195.68	89.35	116.62	107.65	102.84	209.7	222.32	140.95	180.4	224.35	147.74	180.93	159.14	219.31	207.83	135.24	156.04	162.61	148.44	135.79	128.17	106.77	253.27
ARL5A	2630209	75.241	84.651	949.26	1228.2	764.06	1336.1	1052.3	809.77	1185	1151.5	818.79	871.33	1294.3	477.27	1206	960.01	2045.8	1497	784.03	1250.2	1117.5	905.3	825.18	744.75	641.69	1259.4
ARL5A	6270195	389.26	1418.6	6921.4	7532.3	5006.5	7511.3	8132.2	4382.3	6146	6341	5106	4919.6	8107	4753.7	8593.5	6283.6	9217.4	8147.8	7299.8	8899.9	4954.2	4464.9	4724.6	6004.6	5043	7453.9
ARL5B	1710753	77.677	86.037	319.64	217.4	124.51	231.95	184.41	241.62	227.72	213.89	142.94	271.75	250.73	169	213.66	362.79	211.13	221.81	314.6	214.88	180.24	351.89	248.67	173.07	118.03	259.37
ARL5B	2340564	78.24	86.446	136.25	136.33	89.046	142.6	110.13	131.46	127.71	118.35	100.69	162.15	137.16	96.051	114.22	160.38	125.19	126.81	131.07	101.91	119.28	176.6	146.09	107.94	65.915	145.68
ARL5C	1260743	84.242	94.897	82.97	77.482	90.079	76.508	80.002	81.405	77.456	90.536	73.177	99.866	94.555	84.575	94.017	93.961	92.583	99.479	94.019	110.04	80.643	73.123	74.567	73.833	69.279	71.211
ARL6	1090482	67.209	76.741	130.55	178.65	116.18	127.36	106.36	125.04	115	150.55	134.53	322.09	161.25	98.561	118.91	148.62	127.98	197.45	113.33	129.48	124.85	95.818	103.46	119.64	84.473	129.51
ARL6	2850154	78.267	74.205	74.949	77.773	82.934	74.861	77.875	76.132	69.149	66.688	67.537	93.236	88.312	92.928	60.743	71.761	64.359	80.72	79.501	73.739	66.339	66.921	64.918	60.997	62.703	60.633
ARL6	5270646	78.274	81.905	115.48	139.92	107.64	125.66	108.98	108.39	92.333	115.37	103.4	217.11	141.38	97.846	117.16	107.86	121.24	163.9	97.647	122.15	93.862	94.333	94.565	110.41	89.976	101.79
ARL6	6520471	79.241	80.142	78.244	77.489	70.364	66.067	78.751	76.495	75.558	66.348	71.497	89.85	88.788	71.208	103.08	82.698	93.083	90.172	91.175	86.083	69.79	58.241	67.992	63.27	61.211	64.752
ARL6IP1	2690047	89.518	174.32	2311	6122.3	3738	6657.9	5185.9	7327	6028.2	5320.1	6419	11372	7223.4	2609.1	7325.1	11584	8334.1	10010	3443.4	5131.8	4489.8	7827.8	7631.2	5036.9	4373.6	4870.1
ARL6IP1	5960324	81.56	86.57	835.19	1281.2	1217.7	2054.8	1776.6	1522.8	1276.5	1737.5	1748.7	2547.8	1725	722.6	1181.6	1076	889.57	1282.6	755.51	1277.6	1328.1	1919.7	1581.2	1328	1201.2	1585.2
ARL6IP2	2850494	80.006	88.808	232.9	428.55	256.51	262.19	480.19	340.01	578.51	358.25	301.54	746.21	334.1	260	677.97	654.41	796.44	596.49	422.74	341.85	223.48	495.1	268.96	524.65	258.53	411.92
ARL6IP4	2350192	75.347	73.577	874.97	1184.7	1031	1123.8	1630	776.85	823.97	515.69	1035.8	1385.2	1135.5	957.85	451.96	373.81	379.83	554.31	576.94	550.11	702.28	657.86	671.67	478.71	707.43	514.44
ARL6IP4	3120289	74.627	81.968	106.83	130.15	118.66	84.293	157.54	102.26	96.627	89.998	108.13	150.3	152.23	161.11	97.882	96.474	93.57	105.32	133.41	109.06	94.769	113.72	93.76	90.276	147.82	124.19
ARL6IP4	4900053	71.215	74.579	730.58	1103.8	1086.4	851.52	1516	942.18	877.88	448.18	920.2	1035.6	1027.5	885.36	683.13	480.7	604.78	569.13	608.32	606.52	676.76	585.12	706.47	451.08	789.14	476.87
ARL6IP5	2070563	185.35	1842.2	3650.1	10481	8729.2	12252	8490.8	7524.7	8323.4	6603.3	12392	7805.3	13804	5408.4	8411.8	6978.5	6633.6	10111	9196.9	7385.8	10515	5799.2	6616.8	6222.2	7836.4	2777.9
ARL6IP6	670382	84.207	93.956	339.77	443.25	323.2	417.96	278.12	418.73	373.49	470.71	313.64	638.5	408.65	179.11	814.66	949.5	587.03	1078.1	243.31	352.58	279.44	378.64	610.6	288.16	176.2	1050.3
ARL6IP6	7050438	77.078	78.285	74.646	68.964	64.955	75.593	75.646	67.005	66.534	65.221	63.456	84.845	87.131	82.979	80.164	79.924	81.922	84.06	87.332	82.213	57.178	60.594	58.555	64.882	61.489	57.658
ARL8A	1190768	77.889	72.168	79.593	79.331	92.822	91.445	82.868	96.63	75.723	76.026	74.521	110.49	95.126	88.182	66.376	78.445	68.446	89.221	83.927	93.952	69.794	72.827	67.608	64.834	81.334	79.47
ARL8B	130685	81.635	111.38	1340.8	2703.1	1908.1	3958.9	2283.2	2741.7	2987	1863.8	4518.4	4572.2	2965.1	1203.9	2358.5	3040	3453	4191.6	2643.6	2333.9	2196.4	2626.7	1696.4	2403.5	2050.1	2175
ARL9	6350066	76.271	78.703	155.86	103.06	108.03	114.82	181.32	173.37	80.099	105	88.259	380.37	162.65	102.27	103.71	100.28	97.559	220.31	117.74	125.27	104.45	89.36	91.092	85.469	91.202	189.04
ARMC1	7570209	89.079	158.54	1110.8	1722.7	1459.1	1546.1	2541.3	1106.7	1505.5	1027.1	1212.3	3385.9	2017.4	1197.8	1506.2	1895	2437.9	1911.3	1687.4	1679.1	1001.5	2347.6	1260.1	3185.8	1474	1628.9
ARMC10	2900372	81.385	83.005	106.64	133.74	92.783	124.02	104.52	112.55	175.54	141.32	114.11	196.94	138.61	113.28	125.82	132.77	136.79	160.45	114.55	136.02	95.248	135.78	117.65	99.165	92.153	114.4
ARMC10	6840593	89.549	98.634	1065.8	1864.8	750.77	1571.2	1115.7	1316.4	2211.1	1849.3	1723.6	3149.9	1280.5	847.09	1317.7	1565	2089.3	1721.6	830.09	1121.6	1313	1295.5	1490.5	1029.1	599.99	1577.9
ARMC2	1710152	73.018	71.855	85.773	92.423	104.68	96.557	153.21	99.754	84.967	112.13	97.642	96.739	98.731	91.539	81.648	73.945	80.713	101.88	100.52	119.78	85.645	74	94.343	95.433	83.144	78.71
ARMC2	6130324	95.397	92.458	96.243	97.684	103.18	91.425	120.32	111.15	86.621	98.783	83.448	110.13	108.66	98.42	118.87	103.93	103.93	106.82	114.43	123.71	84.582	92.53	98.016	97.203	91.352	84.981
ARMC4	4200274	73.705	69.097	73.91	80.893	87.22	75.831	93.172	82.042	75.966	103.57	84.607	119.12	95.696	99.095	99.131	112.03	85.205	109.47	100.33	151.18	67.117	125.56	127.68	95.76	62.947	84.426
ARMC5	2060154	74.983	76.206	224.98	197.97	247.72	149.69	538.23	175.52	232.31	231.67	298.19	202.11	228.96	332.89	137.44	117.35	180.03	199.84	227.42	204.21	133.56	215.77	192.6	188.08	253.19	172.99
ARMC6	2060128	84.97	85.33	202.02	182.47	241.65	201.02	367.55	281.45	260.23	199.2	257.08	265.92	275.41	174.89	158.59	150.21	205.89	274.81	229.26	244.33	138.63	175.02	179.24	189.51	251.97	300.64
ARMC7	730020	83.834	85.313	458.85	417.18	476.16	459.2	581.5	469.53	420.88	486.35	678.86	351.61	634.54	319.98	494.34	415.37	940.93	517.99	424.67	443.83	243.31	227.67	318.97	491.71	410	508.01
ARMC8	940736	69.577	71.636	87.638	93.778	75.06	85.82	95.439	102.38	90.086	90.697	78.052	113.67	113.48	91.285	88.331	90.098	84.601	103.16	89.494	87.021	75.587	87.492	81.692	82.564	82.512	97.303
ARMC8	2510575	87.761	84.457	211.12	222.84	189.53	200.63	230.89	257.81	171.76	186.06	201.73	314.89	195.41	148.64	282.61	267.95	200.84	365.55	179.92	164.12	133.18	173.13	168.85	131.93	110.46	416.13
ARMC8	6110369	80.462	78.561	82.551	88.348	90.232	86.354	88.842	94.01	98.956	84.091	85.301	122.63	101.95	91.623	99.926	93.377	92.619	114.38	98.132	108.18	78.288	81.126	90.596	73.244	82.359	104.94
ARMC8	6550750	70.584	72.021	133.9	151.32	109.95	118.31	120.75	175.99	116.57	130.44	124.18	178.36	123.69	98.914	129.17	154.48	116.63	210.7	110.44	112.27	100.69	107.47	101.87	93.305	99.669	230.62
ARMC9	4880619	73.124	80.915	98.152	184.76	145.45	113.37	140.84	99.18	129.41	102.52	134.67	145.29	143.21	110.23	96.201	97.961	197.64	121.91	133.36	113.67	101.79	148.65	102.85	83.653	107.38	77.612
ARMCX1	840561	84.804	95.267	1211.4	967.01	812.82	760.59	1070.8	229.1	467.18	1048.9	709.63	1204.5	570.94	484.23	770.05	916.96	628.74	853.92	1083.7	773.56	837.93	838.08	435.58	393.52	492.32	951.56
ARMCX1	4230451	76.412	82.5	266.33	400.86	204.25	190.89	246.61	123.28	238.56	393.47	267.44	411.9	237.81	171.99	464.21	589.85	445.67	539.25	522.51	472.43	298.29	423.11	235.94	208.96	212.1	328.57
ARMCX2	3930201	79.025	108.33	1727.7	1541.7	1487.2	1013.3	1549.4	323.98	1254.4	1580.5	950.65	1818.4	1408.3	944.12	905.5	681.51	1144.8	1555.1	2066.8	1236.3	1946.5	1968.6	643.47	533.75	903	514.85
ARMCX3	2320647	73.237	80.505	162.89	337.63	178.99	271.89	330.53	169.95	381.12	305.03	296.24	324.83	394.35	179.03	345.92	652.59	835.81	425.3	699.97	292.6	451.21	788.88	175.08	289.51	200.03	222.49
ARMCX3	3780753	79.6	75.197	90.134	78.725	82.374	83.141	83.778	85.274	80.906	77.608	74.473	112.06	97.779	92.625	87.539	76.03	85.289	101.56	114	99.552	74.595	79.554	71.504	66.413	83.121	75.891
ARMCX3	6180725	83.933	83.114	80.106	88.258	72.205	76.177	81.311	83.522	76.293	70.676	69.439	121.73	94.61	82.578	71.237	80.459	78.175	88.133	78.257	79.256	71.689	71.203	69.654	67.465	64.659	64.027
ARMCX3	7150427	71.494	81.928	85.788	208.77	77.126	101.49	97.239	75.291	208.46	192.98	195.94	205.06	251.84	150.97	159.6	413.39	366.57	213.72	334.12	165.07	174.06	399.53	120.71	155.43	91.624	152.77
ARMCX4	1470474	76.457	76.965	88.389	114.31	96.536	86.186	117.94	74.676	81.629	100.16	95.628	106.7	114.49	100.04	104.31	90.937	110.32	107.36	163.97	130.58	84.654	90.695	78.165	83.351	124.04	85.382
ARMCX5	1580619	74.277	85.263	366.21	560.75	342.39	662.57	570.15	429.89	654.37	571.99	1369.3	572.33	568.3	385.68	405.3	561.15	763.08	394.41	515.27	364.98	776.4	832.7	402.98	404.3	343.47	695.26
ARMCX6	1690475	82.137	84.332	674.28	636.85	778.95	676.61	1862.1	330.76	583.08	477.98	445.53	849.79	485.09	579.55	600.06	968.7	1028.1	573.51	669.19	593.1	561.54	1118.1	262.61	443.18	529.09	450.23
ARMCX6	4150020	74.638	77.6	77.466	82.893	85.995	75	75.118	88.81	91.537	82.915	88.571	123.5	106.38	89.168	83.021	95.772	103.2	122.43	96.823	104.64	82.03	79.65	71.308	74.473	81.206	86.237
ARMCX6	4490215	75.758	76.643	346.47	573.22	471.67	489.49	1171	224.17	597.01	515.65	421.43	928.69	354.93	358.97	606.18	1074.4	1193.5	695.55	552.67	552.08	599.81	1347.9	214.09	355.18	404.52	403.32
ARMET	4560110	95.927	182.71	4850.8	5942.9	6196.3	6492.5	4662	7608.7	4389.3	2649.7	5320.2	9439.3	6150.7	2861.1	7517.8	7962.3	5905.5	8526.2	13082	4506.4	7731.4	4078.4	6262.7	3327.8	3099.3	1548.4
ARMETL1	1510079	92.622	91.379	100.37	96.762	93.68	98.475	86.773	110.39	105.07	107.88	86.427	101.95	126.16	101.39	131.81	123.33	114.52	99.308	109.09	128.54	94.848	78.216	75.173	90.023	78.528	74.879
ARNT	2190040	65.682	77.449	134.86	202.65	170.06	184.72	226.31	119.19	182.59	165.97	227.69	288.22	196.69	156.73	168.27	244.42	220.19	220.54	278.62	167.28	117.65	168.46	183.91	197.4	183.82	149.89
ARNT	2640338	84.213	91.157	96.837	107.44	97.737	115.29	124.05	95.653	104.9	95.521	85.249	157.04	126.48	116.96	101.65	93.71	91.046	144.31	144.26	156.02	88.106	85.904	89.314	90.431	105.81	80.831
ARNT2	4180307	75.111	74.638	360.45	197.2	199.73	157.27	282.9	112.9	193.44	166.88	172.62	151.48	281.88	174.43	150.08	115.52	257.75	377.49	641.37	109.91	108.27	220.63	410.41	85.004	137.16	257.02
ARNTL	20064	75.25	88.827	89.412	88.349	80.4	97.103	95.268	106.04	87.828	88.48	93.602	117.11	109.16	100.01	93.286	107.17	93.983	100.01	114.93	102.57	79.184	84.921	91.197	78.547	92.618	71.974
ARNTL	7150519	85.119	76.109	195.89	358.21	187.28	190.43	429.07	203.42	240.82	208.32	391.56	266.84	321.5	166.36	262.01	388.76	264.63	363.27	150.77	166.07	171.23	234.93	263.94	237.07	183.84	196.58
ARNTL2	770523	65.121	67.861	70.918	84.926	76.203	83.885	79.067	90.091	78.635	69.648	69.595	133.62	88.627	73.536	85.974	83.043	79.7	80.375	77.238	85.9	69.552	62.429	68.397	68.104	61.367	80.053
ARPC1A	7610692	78.337	116.36	2838.8	3311.1	3037.6	3551.8	3701.4	4405.2	3852.1	3487.2	3836.6	7140.8	2158.2	2091.5	3753.3	3039.6	3758.9	3104.4	1798	2195.7	1836	4273.2	2259.8	2005.2	1582.5	2865.3
ARPC1B	130717	83.663	75.208	88.876	852.15	199.06	498.71	351.13	353.39	1284	834.78	1206.7	1554.1	834.55	524.93	839.52	916.33	1299.9	1054.3	426.51	634.95	506.96	1267.6	730.35	529.96	457.15	437.03
ARPC2	5340546	67.821	74.25	68.675	78.141	79.689	80.752	80.75	90.291	82.01	68.173	75.85	103.85	108.24	95.752	97.225	80.997	85.654	83.546	90.383	88.991	75.875	68.346	69.677	66.188	70.739	76.749
ARPC2	7160327	117.2	506.76	13240	16667	15218	16957	15756	12503	12658	8978.1	9792.6	20630	14819	7669.9	12181	11407	9706	13419	7476.5	9409.1	10710	7296.4	9322.3	6309.8	8601.8	13136
ARPC2	7560162	82.575	83.926	91.285	95.953	83.955	94.188	86.116	97.129	87.807	90.813	88.604	112.06	119.43	88.629	108.93	105.03	102.52	117.76	107.65	114.25	77.773	78.646	104.45	71.499	95.419	107.21
ARPC3	7380193	87.789	84.559	3698	4296.6	2326.9	6222.1	4385	4935.8	3739	3557.2	4005.1	5872.1	3338	1612.6	6453	4429.9	7163.1	6150.7	3574.4	4840.4	4483.2	5002.6	4137.1	1764.9	2975.7	4103.3
ARPC4	2230068	77.303	74.121	77.675	74.281	80.951	77.368	88.697	83.103	66.258	78.095	77.369	111.22	83.008	96.531	72.977	74.9	78.832	72.805	91.394	79.781	68.292	74.395	64.196	64.788	64.758	65.4
ARPC4	2600619	80.367	85.755	292.06	1911.8	508.86	1588.9	650.08	435.01	1821.9	986.92	2136.7	3014.7	1739.6	789.19	2133.2	2450.5	2311.5	2446.7	1187.8	1524.6	1742.2	1119.4	1392.9	733.79	839.91	1105.4
ARPC4	2690601	74.936	86.081	931.07	1577.7	2278.4	2946.4	1588.2	2207.7	1676.9	1031.2	2343.6	2539.7	1760	985.14	1865.1	1798.3	1656.2	2315.6	1691.7	1750	1628.1	1049.8	1474	812.64	1259	1008.2
ARPC5	20142	103.48	341.07	8673.7	11781	11061	13436	11851	5550.7	10996	8457.4	7924.6	14824	9753.3	5754.4	10607	10401	11304	12045	6846.5	7881.4	7139.7	6783.4	11018	6955.3	8435.7	12244
ARPC5L	4830056	92.226	93.138	1400.4	2149.3	1728.8	1901.8	3113.1	1558.2	1397.7	888.83	2694.4	4649.2	1674.9	1155.5	1876.6	2877	3501.3	2406.2	1427	1439.5	2092.7	2226.2	2161.9	935.93	1398.1	1482.2
ARPM1	2480615	73.065	82.525	136.78	148.61	109.38	127.92	150.21	128.33	112.35	111.86	92.005	144.37	120.18	106.68	110.56	170.12	116.54	120.19	134.47	123.49	116.83	195.48	95.716	97.128	85.969	104.89
ARPM2	2600754	76.983	73.146	86.026	81.565	76.352	74.679	89.539	89.419	73.689	73.623	74.316	101.87	92.299	89.391	82.99	96.261	89.56	91.406	89.938	91.958	71.308	73.591	78.18	64.618	71.102	67.644
ARPP-19	2140368	99.32	101.08	374.75	384.34	413.35	636.07	402.54	539.22	267.03	294.59	416.99	408.43	451.29	223.7	557.08	591.79	500.92	584.56	451.92	419.67	366	322.4	479.44	315.84	276.4	298.71
ARPP-19	6620356	88.156	159.9	2173.1	2790.5	2174.1	3574.8	2459.1	2272.4	1671.1	1758.6	2974.1	2717.8	3024.2	1447.4	1974	1792.2	1494.1	2364.4	2145.1	1638.1	2258	2036.2	2423.5	1729.6	1460.7	1650.4
ARPP-21	1690561	78.044	82.698	425.15	79.494	77.516	75.294	78.898	74.337	71.361	67.404	68.525	85.786	78.252	86.433	78.187	81.594	89.873	85.955	83.93	82.415	71.048	67.572	69.62	69.8	64.914	66.878
ARPP-21	4560301	77.295	76.744	208.98	70.913	73.582	67.676	68.218	77.156	70.838	68	64.229	97.288	79.152	78.203	69.016	79.701	92.679	94.271	83.982	85.459	72.127	76.782	66.158	63.101	64.024	63.585
ARPP-21	6370551	67.233	73.527	75.149	87.805	76.129	82.251	85.506	86.587	86.959	70.271	72.674	109.34	105.13	82.531	70.862	73.118	77.052	80.064	83.745	70.223	71.38	70.533	66.219	63.503	67.404	62.24
ARPP-21	7160437	70.846	76.623	228.9	77.001	71.587	65.779	71.183	63.697	68.424	73.145	60.435	91.302	77.497	87.413	59.443	65.31	73.548	82.05	70.791	83.423	61.883	63.865	56.936	62.317	67.079	55.118
ARPP-21	7210554	67.515	77.293	265.39	78.133	77.825	69.226	76.221	81.16	77.046	71.54	66.233	89.011	99.635	104.12	73.03	78.707	92.058	83.542	95.198	88.45	71.464	68.884	62.654	63.568	63.61	70.277
ARR3	3850307	85.741	84.418	76.667	81.989	83.286	84.639	81.121	82.376	71.222	63.524	63.766	106.3	92.499	82.051	72.731	70.671	74.711	88.526	78.371	86.223	68.778	67.676	60.3	68.98	73.052	66.977
ARRB1	2490288	84.093	83.279	344.19	781.02	589.57	1245.1	2232.4	874.62	699.15	956.84	414.84	478.59	717.33	609.54	683.57	631.93	1008.1	446.77	394.38	790.62	497.33	884.58	523.54	587.11	808.73	278.48
ARRB1	5670673	85.487	86.972	209.95	472.99	432.77	849.7	1590.6	613.4	434.73	642.93	260.88	297.79	488.65	418.54	533.34	477.41	833.9	332.31	252.35	536.09	318.21	576.19	348.66	379.36	548	155.6
ARRB2	3930133	74.206	82.282	94.383	92.572	106.24	85.21	108.05	107.02	98.198	92.826	87.352	118.72	123.81	102.74	75.684	90.302	98.275	113.07	110.01	118.21	76.72	86.247	93.113	69.609	88.808	77.766
ARRB2	4260347	74.743	76.461	117.74	183.94	188.18	203.32	255.49	198.99	316.8	147.4	133.89	177.6	186.68	150.13	191.85	131.66	164.73	170.3	101.89	170.77	147.94	145.18	205.26	136.85	268.51	98.025
ARRDC1	4850646	75.229	83.102	129.69	236.42	151.39	366.51	400.76	306.59	223.59	190.86	239.62	270.4	259.78	186.98	176.19	191.83	201.4	225.75	157.06	180.71	258.67	205.39	212.6	209.53	260.28	157.94
ARRDC2	2260082	71.25	76.653	96.217	78.66	81.643	86.956	101.3	98.525	99.076	75.419	82.421	113.38	111.56	80.287	80.172	91.536	103.63	107.13	83.857	89.912	74.896	92.29	87.495	72.083	70.705	71.49
ARRDC2	3870504	68.158	73.744	76.517	108.18	76.789	76.669	72.818	66.906	86.401	81.785	80.149	96.758	107.37	98.48	102.08	80.173	91.227	132.17	83.194	87.593	76.385	73.992	75.239	72.688	72.457	68.286
ARRDC2	7000609	83.356	91.303	275.97	501.39	340.26	907.37	702.76	422.32	543.38	360.15	507.64	391.67	566.15	532.5	536.75	235.64	401.15	584.67	359.2	317.28	318.48	362.92	299.3	410.64	633.03	349.3
ARRDC3	4060672	106.34	113.51	112.24	583.86	128.87	225.34	147.83	142.27	333.56	394.16	309.11	367.01	367.06	308.85	348.78	563.72	468.77	711.84	334.57	471.36	231.2	425.14	195.9	343.01	215.9	305.93
ARRDC3	6450161	77.796	70.585	78.456	107.55	83.695	86.323	76.609	78.603	95.699	93.147	76.78	107.03	104.47	105.08	92.883	106.79	94.323	123.53	86.995	97.712	79.243	89.243	78.276	91.613	81.138	83.502
ARRDC4	3450463	72.835	75.588	147.38	501.29	1027.7	710.45	542.83	610.29	360.16	352.41	459.9	319.38	518.95	266.75	264.25	152.98	605.58	390.76	835.42	521.66	355.36	272.8	585.54	232.49	633.71	512.52
ARRDC4	6580168	88.837	95.552	113.67	206.26	339.69	267.22	205.3	359.57	209.21	159.25	198.8	161.54	260.12	163.64	195.64	126.08	280.2	188.55	356.88	248.02	160.02	142.74	222.69	116.62	232.86	179.46
ARRDC5	2370270	79.979	71.77	82.689	102.79	85.627	105.99	90.208	130.25	89.976	91.407	78.058	95.693	103.96	115.06	116.82	73.839	99.337	117.62	109.93	130.7	101.66	82.017	78.569	71.726	107.15	66.625
ARS2	3420121	82.33	119.7	3625.7	3401.1	3014.3	2682.3	5022	3281.8	2692.3	3046.8	3653.3	4180	2956	2512.1	3188.3	3771.6	3537.6	3866.3	3954.9	4590.7	1219.6	3530.5	2883.1	1843	3307.6	2866
ARS2	7330646	72.478	73.16	78.605	86.677	67.07	61.016	75.039	75.822	78.129	75.945	78.281	109.08	105.67	98.351	72.044	79.145	76.966	81.907	96.486	94.702	69.078	68.389	64.496	59.399	65.608	65.194
ARSA	4150168	70.296	86.362	297.6	216.78	391.82	489.44	317.49	559.71	400.2	335.82	222.72	190.44	346.31	248.1	279.79	356.29	235.24	456.69	409.19	364.6	440.99	273.84	375.41	250.62	274.83	249.05
ARSA	4920546	89.087	87.4	309.23	366.61	491.41	1169.3	532.91	1097	809.77	940.24	483.51	405.37	800.69	299.53	441.87	524.83	328.15	427.47	445.7	481.89	1105.7	522.44	526.88	434.8	465.11	388.86
ARSB	150546	67.24	74.261	89.484	93.743	86.283	76.555	76.297	76.519	69.282	68.814	69.882	94.018	98.299	83.468	81.584	89	91.911	83.907	87.748	81.862	62.482	78.951	85.968	65.553	66.36	66.384
ARSB	270215	87.253	88.063	402.44	789	534.89	342.27	346.83	432.33	521.23	207.9	410.9	518.97	608.64	316.08	444.81	340.26	496.3	718.91	547.19	471.88	445.48	359.86	635.84	365.32	492.53	308.26
ARSB	6900309	75.738	72.755	111.83	122.7	97.374	93.971	109.38	101.72	100.92	86.55	87.365	118.09	122.54	90.838	96.648	107.69	113.56	134.69	98.113	110.49	87.299	93.582	123.37	79.621	88.227	76.293
ARSB	7040600	85.802	76.821	75.275	150.56	76.063	86.778	97.315	85.325	131.91	95.105	106.42	135.35	159.95	117.81	136.41	124.34	136.22	179.97	135.78	126.65	127.78	100.96	173.93	95.501	96.558	91.903
ARSD	4230609	78.978	73.346	99.213	352.02	97.839	329.53	221.76	152.6	258.9	242.1	210.13	185.71	194.4	165.6	293.43	149.69	265.53	197.99	177.58	212.51	169.03	257.58	166.53	154.13	141.83	92.883
ARSD	4540672	102.37	89.723	85.036	98.62	103.29	98.628	98.492	104.95	92.176	84.966	84.749	107.68	106.17	104.95	111.06	97.766	86.775	94.481	105.22	99.965	78.179	86.01	83.718	85.562	87.986	78.102
ARSD	6580689	77.276	84.158	502.29	2398.1	1202.6	2378.4	5703.2	1637.4	2434.7	3073.7	2268.7	1587.3	2205.9	1314.2	2416.1	1357.4	3550.8	1813.4	1647.6	1814	1033	2562.2	1945.1	2084.6	1716.2	249.43
ARSE	3940630	75.625	81.973	66.129	107.3	76.107	231.26	249.37	59.502	311.74	194.46	123.79	114.67	338.06	111.63	83.752	79.081	211.37	120.49	138.45	106.8	107.45	96.229	199.08	123.25	107.44	65.165
ARSF	4390403	73.934	82.16	72.811	78.096	80.397	73.353	82.849	77.04	70.032	74.675	67.662	94.895	82.918	73.003	82.605	80.292	71.517	85.672	87.385	86.394	65.039	66.939	70.475	59.624	66.044	60.287
ARSG	3190753	76.531	81.435	122.56	151.51	171.31	130.57	128.07	152.68	170.88	157.37	133.94	151.67	198.04	164.37	154.27	104.4	135.25	184.5	148.49	160.71	121.14	109.33	135.84	118.42	118.42	90.442
ARSH	50292	81.44	82.842	73.187	90.615	76.376	80.008	84.534	81.453	75.574	86.727	78.122	92.639	93.552	79.089	99.761	77.44	82.966	107.79	97.844	96.515	74.577	67.276	74.513	63.588	65.039	67.505
ARSI	4230161	78.443	68.246	71.37	113.08	91.397	85.928	91.587	84.851	89.591	79.019	76.537	123.67	119.62	91.888	74.945	88.556	99.082	102.64	101.18	86.724	66.009	74.614	76.486	70.565	71.479	68.88
ARSJ	2640725	87.215	83.805	114.08	310.92	136.64	120.06	176.62	109.82	132.98	191.82	177.02	312.19	228.32	134.34	145.79	229.15	148.72	237.99	201.56	142.1	128.76	199.29	311.37	224.79	90.66	94.565
ARSK	7560255	90.648	83.702	104.4	204.5	93.839	121.52	112.37	118.14	131.71	174.6	121.44	211.54	149.92	123.58	136.35	234.17	185.59	168.54	121.38	134.56	114.5	101.68	107.84	134	99.732	99.761
ART1	3710114	80.006	81.745	82.486	95.977	82.345	95.194	84.427	93.187	86.588	82.793	81.476	112.78	107.17	79.255	91.307	94.528	78.231	117.65	118.77	100.16	72.998	89.619	77.434	74.197	79.632	84.86
ART3	7040497	78.036	82.483	78.074	95.59	77.418	71.906	87.848	91.794	74.007	72.18	62.464	98.331	99.53	101.12	71.492	113.85	78.921	133	85.018	103.36	70.287	70.611	69.385	63.962	72.376	66.976
ART4	1400577	89.369	88.954	113.62	111.68	113.22	137.45	127.98	156.85	145.22	111.78	118.6	152.18	140.88	121.46	155.1	128.57	180.64	158.7	146.1	150.71	119.21	131.43	126.65	123.86	143.78	115.64
ART5	50437	67.514	70.89	83.993	75.878	84.607	72.548	78.409	83.207	79.795	69.155	73.309	91.124	83.713	84.452	72.415	83.02	76.412	83.863	72.738	83.987	74.334	65.692	67.879	80.896	66.498	69.501
ART5	3130239	82.417	87.059	123.13	83.602	101.13	82.118	89.92	118.93	85.314	77.503	68.908	97.473	96.711	89.974	93.325	95.017	102.87	88.923	90.726	113.29	65.513	64.702	67.956	93.156	79.068	69.923
ARTN	1850246	70.058	70.282	71.583	68.381	63.057	64.489	68.595	66.254	63.026	76.338	77.898	81.67	71.726	69.703	70.243	64.146	69.189	69.509	78.057	75.191	58.602	60.054	60.434	64.037	60.154	82.154
ARTN	4760468	82.311	80.873	73.991	67.448	74.117	70.58	78.405	68.652	72.76	74.521	69.888	86.16	85.921	79.141	77.233	70.926	83.057	84.851	86.011	84.62	69.417	66.763	66.783	67.219	63.945	64.838
ARTN	6270446	88.039	81.427	87.748	95.872	92.443	90.026	95.836	91.37	88.77	78.761	77.493	99.894	102.88	93.862	92.307	90.18	96.268	109.36	110.42	103.02	72.564	62.089	85.508	65.9	68.144	86.954
ARTN	6560494	81.682	76.74	170.94	99.901	73.759	86.259	95.373	210.98	106.85	81.497	82.04	121.44	109.63	95.881	102.94	134.94	120.55	111.78	95.551	94.714	76.69	77.446	138.64	74.274	67.793	337.81
ARV1	1500246	89.711	107.07	566.65	972.8	576.98	1239.2	1143.1	735.12	1478.2	1379.2	1143.4	2084.8	752.35	719.96	1164.1	940.26	1561.5	1460.1	875.48	830.45	1039.7	635.93	914.68	586.41	1338.1	675.24
ARVCF	5810301	81.676	74.949	97.349	125.38	100.84	95.315	143.07	97.024	131.29	99.108	92.388	102.53	96.14	116.51	92.582	91.855	95.701	104.5	103.91	116.75	72.202	102.67	100.73	91.804	88.36	71.206
ARVP6125	7150255	83.692	85.5	80.672	88.906	82.341	76.714	80.151	94.047	82.719	78.3	75.508	91.697	92.427	101.55	78.132	85.913	85.49	101.45	88.353	96.569	72.998	76.081	71.495	72.856	73.947	69.087
ARX	4070020	85.338	95.351	83.743	104.41	85.11	89.333	152.42	219.15	91.688	131.8	112	117.61	98.273	102.97	78.099	83.08	158.73	152.06	144.36	220.97	90.285	93.764	87.291	288.57	95.986	87.656
AS3MT	4280390	86.461	84.331	441.64	204.5	312.16	128.21	184.08	262.85	129.42	104.58	148.71	246.19	258.28	129.91	145.63	144.66	224.03	314.25	225.77	196.2	255.66	99.202	242.4	112.66	148.44	165.23
ASAH1	2030482	79.203	86.36	241.26	307.71	145.48	399.48	329.31	287.01	558.04	294.2	315.74	519.57	328.12	244.83	265.98	258.55	257.11	383.2	202.79	240.76	767.69	206.71	394.09	173.66	275.6	176.11
ASAH1	5420332	83.441	81.347	84.769	83.955	79.907	74.332	88.925	90.68	80.667	80.358	73.136	105.43	90.2	88.712	78.517	88.633	83.162	103.4	98.299	103.28	77.8	78.33	70.33	69.27	80.997	68.271
ASAH2	1190112	74.786	77.916	78.343	78.974	63.624	75.192	77.683	75.612	82.293	75.201	68.86	97.391	94.545	87.863	72.05	68.838	74.5	82.117	75.627	74.398	72.627	72.191	68.935	61.348	68.675	70.14
ASAH2	4210132	86.021	90.606	84.053	78.431	81.771	75.546	88.966	70.91	82.032	77.411	80.379	97.484	91.783	83.884	77.334	87.022	84.809	105.04	109.46	90.308	73.145	81.16	75.359	72.645	80.93	66.28
ASAH2	4830544	99.51	99.259	93.54	87.876	92.945	86.461	85.66	93.22	88.971	84.14	80.357	109.07	107.75	96.655	87.004	88.768	90.569	100.64	102.9	99.841	82.031	74.552	77.431	75.09	81.08	71.981
ASAH2B	2370731	75.789	70.423	85.379	86.949	90.535	96.805	109.09	99.553	87.487	82.736	80.113	114.25	98.892	88.522	80.58	79.56	98.977	107.27	96.103	103.74	86.785	92.893	85.156	80.607	79.559	89.786
ASAH2B	4810537	88.118	87.619	100.14	87.714	82.857	91.121	81.477	86.173	96.682	77.89	76.831	110.99	91.116	94.323	90.862	88.639	91.151	95.966	104.59	102.08	79.133	86.164	79.759	67.796	76.923	78.849
ASAH3	650131	77.975	80.78	82.435	76.238	77.192	79.805	75.551	74.771	83.602	75.356	65.185	104.94	83.545	85.778	70.254	72.556	79.592	86.144	84.932	78.481	69.227	68.079	65.399	67.076	67.525	71.615
ASAH3L	1010307	82.423	78.08	97.265	98.292	83.542	87.017	85.711	89.081	78.596	84.743	82.285	119.51	93.859	96.291	91.954	91.673	112.01	103.76	97.317	96.172	75.789	76.066	88.632	76.237	79.757	83.912
ASAHL	620639	78.149	76.212	219.53	1050.2	432.75	448.62	426.93	832.74	352.4	231.07	357.08	611.01	490.29	454.85	473.44	472.74	518.27	727.43	624.59	432.64	418.32	267.62	319.26	390.44	456.84	236.94
ASAHL	5130176	90.725	77.802	149.41	953.29	436.51	310.27	291.59	810.36	238.4	162.32	258.04	478.59	341.09	323.06	359.88	376.59	411.79	573.52	506.12	317.98	385.84	150.77	191.95	315.8	348.14	154.03
ASAHL	5690390	80.931	80.117	102.64	296.8	116.21	158.89	147.54	265.93	141.79	126.32	169.18	216.54	221.8	133.83	182.79	136.02	207.93	240.99	171.95	164.03	196.68	107.84	138.31	159.59	155.04	104.09
ASAM	5570682	81.902	94.586	306.19	436.6	394.7	206.73	127.15	245.33	125.93	123.97	304.46	423.84	352.48	166.5	228.78	188.42	233.97	396.9	368.08	190.88	160.08	94.62	221.22	132.02	169.67	151.18
ASB1	1820347	74.95	95.199	671.51	497.88	1057.1	450.43	733.77	221.75	328.02	388.88	592.98	713.45	341.42	496.26	382.11	461.88	481.11	615.11	618.06	326.23	307.03	237.5	398.74	298.4	441.98	466.87
ASB10	4570017	69.539	67.212	105.9	109.74	117.91	117.51	126.61	142.46	111.38	101.37	107.51	132.24	105.17	95.947	125.87	110.13	105.93	118.57	109.06	129.58	104.11	123.93	134.66	135.48	121.16	128.13
ASB11	1450474	79.477	79.182	79.642	71.459	67.017	68.285	72.602	84.5	81.166	71.278	71.443	90.502	73.674	80.282	78.328	76.232	72.73	67.553	76	74.246	66.898	68.157	64.127	60.795	66.5	63.542
ASB11	4640152	73.028	82.589	72.627	85.755	75.958	85.756	83.512	87.831	77.135	75.598	75.178	90.678	87.898	77.067	76.358	90.077	73.319	95.394	91.242	74.81	69.954	70.436	73.05	64.699	68.545	71.484
ASB11	6510369	83.518	80.08	90.336	88.273	91.172	85.319	89.291	101.59	100.19	83.531	81.118	107.25	97.582	92.301	101.99	95.56	111.62	113.32	102.7	101.35	81.512	82.079	87.085	75.97	81.167	79.281
ASB12	7160519	77.214	81.542	84.971	77.347	83.376	78.916	111.42	77.585	78.128	70.022	72.733	90.939	87.15	81.206	98.561	78.461	76.506	92.869	92.758	86.697	77.738	72.804	71.384	77.381	83.616	63.092
ASB13	5050575	77.132	76.892	560.39	374.57	449.5	327.13	270.97	428.06	239.57	294.23	273.69	296.99	421.56	263.52	389.82	355.23	493.92	341.81	418.38	261.79	180.35	225.27	428.54	230.41	267.01	227.61
ASB14	2850047	69.278	68.102	73.814	74.729	76.527	73.116	72.638	71.578	77.277	71.412	60.729	73.435	88.273	82.597	70.31	65.628	65.451	81.276	79.827	76.037	67.65	70.868	64.541	65.214	70.1	68.795
ASB15	2030747	74.46	72.884	79.642	79.893	72.995	71.871	72.409	73.439	76.267	71.176	68.373	107.12	91.19	100.62	90.521	88.003	87.922	109.75	105.78	90.97	76.126	66.934	67.38	75.806	59.222	72.43
ASB16	2320152	88.21	103.07	82.089	86.145	78.71	103.35	97.631	1418.6	111.46	77.267	70.168	113.35	184.4	110.34	207.4	73.229	78.581	256.27	74.118	120.06	1387.1	75.807	150.87	77.444	117.93	94.047
ASB17	270189	80.789	72.347	77.748	84.2	72.475	72.946	78.27	78.73	80.056	81.804	66.645	91.509	94.237	84.959	74.283	70.938	80.237	86.901	83.469	88.705	65.842	67.316	57.78	69.357	71.226	67.994
ASB17	1580523	77.676	87.912	83.058	76.864	74.619	84.056	92.978	79.833	81.081	86.748	76.427	95.837	96.07	89.061	70.175	82.95	75.184	92.263	91.942	83.133	80.131	75.502	75.452	67.784	69.054	73.978
ASB2	3440674	91.345	82.519	92.221	91.133	88.413	91.664	91.249	99.781	90.228	91.372	73.688	107.16	111.07	91.754	100.18	91.068	99.525	103.09	106.65	101.11	70.248	72.143	79.439	72.864	80.999	81.65
ASB3	60309	81.129	76.98	764.17	821.86	686.17	652.16	899.37	919.75	805.96	992.78	753.18	1115.4	716.99	401.86	764.34	969.8	1029.8	912.45	681.29	530.84	630.79	700.33	612.37	861.44	532.55	770.35
ASB3	2690068	119.97	345.01	581.22	601.6	366.99	498.09	850.11	458.83	589.63	586.54	555.8	904.63	673.52	451.61	603.48	554.92	534.64	671.82	717.45	584.99	415.03	498.95	337.25	611.62	507.57	557.23
ASB3	5720458	74.143	72.757	78.591	118.69	67.773	80.926	90.918	102.58	129.57	126.27	119.91	170.75	124.32	90.754	167.85	256.9	173.41	198.53	129.67	117.96	119.29	121.52	106.86	85.571	94.926	118.9
ASB4	1170382	65.114	68.583	131.41	82.551	73.333	108.75	87.258	84.783	104.85	81.116	79.526	112.08	84.901	87.233	74.852	69.159	73.948	82.998	87.645	72.86	74.368	77.404	74.224	68.102	75.746	67.992
ASB4	2320014	70.337	74.941	92.699	80.995	73.4	86.46	82.917	82.137	76.085	76.289	78.44	98.314	79.084	85.311	69.292	71.584	64.633	74.538	93.518	81.854	70.454	75.528	63.763	62.017	68.912	65.79
ASB4	3130014	81.66	82.607	86.48	80.056	70.058	80.734	84.006	80.429	99.66	84.062	76.2	98.685	103.39	92.589	84.694	85.109	82.438	98.65	97.313	91.763	76.592	73.26	68.803	78.704	68.099	75.375
ASB5	1440445	76.249	81.594	71.474	76.111	65.008	69.63	73.824	71.97	68.828	63.294	68.859	90.765	78.668	79.768	76.999	71.425	71.866	70.69	68.853	108.17	70.347	68.661	66.946	63.386	68.469	68.491
ASB5	5270554	75.107	80.722	77.501	76.091	81.562	71.934	73.237	76.445	69.267	79.083	71.187	81.89	94.8	78.198	79.978	73.711	75.04	79.058	70.131	185.07	69.356	64.282	63.191	66.915	59.029	66.408
ASB6	870164	76.407	73.991	64.115	71.028	63.696	67.663	73.215	62.107	72.606	79.407	70.005	77.152	70.786	77.263	69.774	74.803	69.547	69.121	82.29	65.759	62.676	71.924	67.966	64.747	64.568	58.458
ASB6	1780450	82.733	87.575	269.14	251.69	195.82	414.35	295.39	281.46	170.04	135.56	252.64	258.04	332.58	184.26	188.7	199.32	272.6	318.28	228.2	193.44	153.39	175.52	222.38	182.74	193.65	190.9
ASB6	7000333	70.268	77.474	263.19	253.75	174.1	346.43	396.41	290.7	146.14	149.27	267.51	248.44	223.04	177.68	203.08	225.11	313.92	350.43	210.58	159.16	135.86	183.3	164.92	142.69	175.08	162.92
ASB7	1470528	67.611	68.702	77.777	96.688	77.843	81.245	79.188	81.996	73.305	87.534	92.819	121.17	97.199	88.982	82.367	78.058	75.332	100.74	94.125	70.878	67.957	81.656	74.706	63.639	66.502	75.656
ASB7	2190156	70.906	75.803	78.764	87.492	77.294	81.809	79.552	82.851	64.888	80.606	80.318	93.858	88.788	80.812	88.057	85.006	75.772	99.851	85.114	80.068	73.301	75.11	84.512	66.576	66.053	72.23
ASB7	2190528	81.886	100.09	136.38	163.17	176.69	184.14	129.49	136.5	119.13	136.8	238.13	269.67	187.33	119.95	143.92	192.44	147.86	210.79	191.07	151.73	150.63	163.63	157.05	97.157	123.19	191.8
ASB8	870451	62.931	81.968	352.25	645.89	522.47	522.7	944.98	1212.4	709.09	760.53	620.89	485.12	573.65	319.22	578.53	402.48	663.8	801.03	607.3	581.49	500.07	593.38	389.87	425.36	396.24	285.15
ASB8	2490441	81.271	80.452	205.69	348.77	256.15	298.07	350.78	562.43	352.77	312.89	323.91	323.95	295.56	208.67	273.58	244.18	347.4	361.42	279.1	267.95	235.22	267.28	237.21	251.55	206.35	159.91
ASB9	130110	72.048	79.395	119.04	193.18	104.03	110.65	160.33	242.26	175.89	159.78	114.84	146.72	187.5	92.705	162.7	129.46	326.28	159.21	112.23	114.11	79.719	162.93	152.78	98.356	133.72	99.061
ASB9	4480091	75.736	83.606	267.72	547.99	220.29	196.83	375.01	479.42	421.95	382.86	232.44	326.28	410.92	167.22	358.23	267.75	806.98	294.84	216.71	236.18	142.17	367.88	300.87	178.89	352.8	200.9
ASCC1	830528	79.843	102.48	2234.2	1103.9	1650.3	2224.4	1369	1647.6	1004.7	921.85	1054.1	2036.8	902.21	579.42	1576.2	2054.1	1554.6	1750.6	1029.5	1057.4	1166.2	1022	1698.9	1035.1	985.05	923.56
ASCC2	1570523	94.023	176.91	2158.6	1630.6	1944.7	2062.7	1851.5	4615.9	2829.1	2854.6	4692.1	1295.3	2680.1	1374.3	2064.3	2803.2	1968.2	3209.8	2117.1	2160.9	1043	2292.5	999.93	1254	1231.7	1388
ASCC3	290070	70.914	78.23	108.31	140.03	114.66	134.98	131.83	120.23	105.61	123.4	121.4	179.85	163.3	102.58	131.71	128.17	145.99	158.52	137.97	134.71	103.87	197.04	109.53	133.47	130.8	106.84
ASCC3	650722	79.436	90.13	1112.5	1256.5	555.22	618.35	910.26	704.57	804.15	1237.7	1349.6	1922.5	938.12	483.07	1308.4	1575.1	942.84	1866.3	423.17	524.67	645.6	1220.9	957.63	625.56	489.23	1084.8
ASCC3	870040	83.605	75.266	1221.3	1058.7	771.38	680.03	1133.4	537.15	516.72	881.44	1101	1133.5	809.24	460.48	942.46	1137.4	653.76	1381.7	390.72	523.53	530.4	963.75	418.08	475.05	414.83	999.1
ASCC3	5490138	73.435	81.501	88.987	77.412	79.632	76.056	84.479	77.698	84.679	80.007	71.002	120.94	91.335	92.154	77.507	92.979	87.977	93.725	92.908	91.042	67.763	87.262	70.743	69.508	72.202	72.661
ASCC3L1	3170072	83.09	94.109	156.19	214.83	299.48	282.62	698.06	213.67	210.67	309.94	374.22	192.17	264.43	208	352.27	283.06	392.33	319.81	271.4	309.84	149.36	214.84	357.14	230.93	386.94	141.43
ASCL1	4830376	92.694	97.409	101.51	90.757	95.411	87.469	95.226	105.14	130.17	91.428	88.037	108.6	105.19	103.98	90.651	143.11	84.679	97.403	103.64	106.22	108.91	76.963	78.972	65.206	76.388	98.456
ASCL2	7200435	108.02	109.84	1406.5	460.77	214.59	239.23	981.31	1622.1	376.33	454.52	171.33	442.96	425.63	314.39	307.59	211.98	783.97	362.5	192.89	1005.7	306.22	144.86	1506.2	607.47	512.79	1075.5
ASCL3	6770500	71.158	84.437	88.532	80.961	74.967	78.118	79.498	76.072	70.652	73.61	72.883	90.838	87.033	72.836	66.829	80.468	70.447	79.602	83.78	90.618	67.913	68.659	70.557	65.215	58.896	62.91
ASCL4	540437	62.276	76.858	76.781	64.383	63.186	77.172	78.554	153.33	66.477	64.795	57.998	93.632	77.826	70.982	74.585	75.896	76.452	76.058	86.141	91.444	69.109	63.916	64.178	58.339	64.076	70.16
ASF1A	7560048	94.946	97.184	761.12	271.13	241.36	352.08	540.35	510.69	322.35	431.54	336.26	314.35	355.41	258.09	574.15	517.48	655.06	541.15	278.02	510.34	464.77	610.26	692.39	326.85	459.13	969.04
ASF1B	2630673	68.857	80.402	278.99	327.66	397.21	139.81	375.41	504.42	229.55	274.86	364.01	669.28	255.4	131.68	268.05	219.74	131.15	409.49	143.01	251.81	127.66	334.26	445.37	141.63	121.22	513.69
ASGR1	2370064	79.646	85.864	446.07	311.83	389.03	245.06	349.54	292.4	281.47	128.61	184.2	323.96	305.88	179.98	216.13	219.37	360.78	286.55	208.77	205.72	325.02	161.47	259.27	143.56	334.37	190.29
ASGR2	1030386	81.166	86.995	71.152	74.607	76.585	77.846	70.334	74.186	72.885	69.564	64.091	95.484	85.997	85.078	81.569	79.452	78.095	85.004	97.073	85.301	64.289	68.858	79.06	65.985	61.856	63.856
ASGR2	3800576	80.712	83.404	157.44	108.36	119.03	119.05	98.892	119.71	101.49	98.439	96.822	128.61	126.87	90.36	107.03	81.774	90.693	128.4	116.61	129.3	216.19	79.179	114.39	67.88	81.636	74.109
ASGR2	4860753	82.882	81.897	99.789	88.077	103.68	97.859	90.756	99.79	83.186	77.392	79.569	106.93	104.39	98.431	86.219	89.912	79.913	100.94	106.88	108.1	114.16	73.653	79.59	78.286	66.455	68.152
ASH1L	4810239	81.224	90.202	92.551	116.69	92.009	100.21	99.28	103.13	108.39	98.795	97.42	137.23	107.21	103.1	101.5	108.31	112.46	118.65	98.131	114.48	91.294	112.9	103.4	96.225	100.71	129.16
ASH2L	3440348	78.987	91.573	722.36	930.92	592.82	1139.9	836.07	686.13	769.58	516.09	717.31	1763.4	674.93	419.66	762.51	1134.9	746.16	1810.1	711.1	908.18	413.78	485.98	1249.8	397.05	571.1	853.54
ASIP	3460474	62.961	71.759	190.11	100.76	90.209	103.97	80.295	91.428	84.915	86.609	79.508	99.286	102.83	88.802	110	88.332	114.06	103.54	99.878	120.06	79.036	70.018	89.548	77.204	118.45	68.677
ASL	1690128	70.979	78.8	75.185	76.157	69.971	74.254	73.318	72.387	83.519	78.15	66.502	96.569	93.528	88.564	84.112	77.823	74.227	83.872	82.063	91.597	66.97	69.06	69.406	64.963	62.563	86.173
ASL	4850681	74.09	70.66	79.869	133.73	96.506	110.92	154.38	110.8	188.33	109.88	93.974	176.72	164.89	183.48	100.81	144.67	118.78	105.65	118.92	195.44	81.564	97.606	95.141	174.85	116.31	76.862
ASL	6620598	83.55	78.473	127.82	265.44	140.51	211.03	354.18	166.91	453.46	247.21	209.44	310.13	355.38	324.24	161.63	239.55	228.32	177.74	186.68	309.36	159.87	183.97	217.64	300.18	207.43	139.61
ASMT	6220546	79.814	77.768	74.894	82.895	77.803	79.79	86.119	75.002	77.529	69.897	72.461	101.48	91.545	85.493	75.977	68.602	88.566	88.201	104.64	96.673	68.269	71.959	79.145	66.606	69.802	60.789
ASMTL	430376	77.482	82.932	423.09	316.03	328.24	425.35	544.69	552.47	258.37	189.62	351.64	226.71	305.24	221.85	149.32	329.84	315.8	222.43	243.73	194.31	261.88	232.35	256.42	221.45	284.51	283.58
ASMTL	1010349	79.941	82.725	552.82	481.88	463.15	451.35	639.84	576.07	453.02	284.47	519.42	425.74	521.4	402.53	330.79	588.89	430.34	352.49	360.02	308.83	296.44	346.65	319.5	362.24	456.75	369.77
ASMTL	6760619	92.028	99.675	374.87	366.45	414.69	375.77	401.15	581.93	387.81	273.07	477.53	320.3	356.23	336.52	409.9	723.12	482.24	418.14	434.34	363.82	309.55	320.79	355.83	305.52	414.65	498.96
ASNA1	4480435	72.959	77.109	96.23	92.541	79.632	91.745	99.656	91.508	91.826	97.791	91.104	127.3	104.53	105.48	80.084	76.439	88.209	105.07	91.771	88.021	84.276	86.472	92.967	70.393	83.998	91.957
ASNS	1510296	78.702	79.413	875.84	1529.2	1588.7	543.34	1562.1	4243.1	817.45	712.71	1196.4	1392.6	789.73	692.86	1669.9	1315	3435.3	2472.9	1539.2	910.1	637.11	2836.9	555.01	444.23	594.32	2070.5
ASNS	5960181	64.387	76.116	312.19	511.98	352.47	220.42	576.19	741.6	258.48	207.76	373.2	611.55	312.76	332.96	452.47	315.01	539.65	478.04	631.74	334.01	216.65	970.05	183.12	179.37	296.51	627.77
ASNSD1	6960242	78.712	79.564	1328	1511.9	925.87	1671.6	1693.9	1692.9	1345.1	829.49	1630.8	1144.2	1238.8	738.54	1770.3	1722.5	3329.1	2312.1	1399.9	1485.6	1676.4	1279.5	1327.9	1044.1	818.76	1331.6
ASPA	3140209	80.171	80.499	71.634	84.149	69.22	77.227	75.597	76.586	78.89	70.429	75.972	77.049	85.222	85.629	73.502	80.915	71.578	88.078	86.804	77.648	67.241	67.202	65.927	70.143	61.781	65.538
ASPH	2370450	70.648	78.198	163.11	561.47	542.36	199.16	309	229.37	378.05	180.57	200.74	437.34	610.57	233.53	206.99	265.94	247.87	437.72	302.98	204.22	166.09	317.28	200.98	226.97	280.73	277.57
ASPH	5890619	74.298	76.94	159.23	378.21	135.66	235.27	265.22	202.98	249.2	219.5	144.96	1043.3	439.86	151.16	208.89	335.65	316.83	453.41	203.79	189.85	270.34	364.77	210.58	194.94	249.87	677.52
ASPH	6100746	82.248	83.345	83.568	92.798	80.02	77.723	87.569	87.899	89.167	76.447	81.586	130.6	100.97	89.38	84.878	86.638	96.349	110.44	99.606	97.84	83.364	80	81.048	67.584	77.03	63.147
ASPHD1	1440088	81.721	72.057	96.494	127.99	151.95	472.48	164.5	85.192	175.01	245.62	118.12	256.68	113.22	154.9	86.734	180.15	96.462	89.162	109.18	91.893	69.919	105.9	93.694	71.208	135.56	70.312
ASPHD1	6420561	83.358	82.021	81.216	91.236	84.569	163.26	93.368	93.088	116.54	99.555	74.575	144.55	89.138	99.628	89.567	97.582	94.735	84.512	96.378	91.113	82.568	78.329	73.478	72.371	70.64	64.221
ASPHD1	7210703	72.87	73.078	81.983	89.57	85.549	95.588	88.658	81.685	97.735	90.998	72.998	117.74	85.593	94.279	91.468	110.34	82.599	96.076	91.136	85.032	74.845	92.256	65.037	66.697	77.09	64.52
ASPHD2	7400102	76.372	79.134	319.01	184.63	138.97	433.22	159.38	250.51	120.9	115.32	174.4	237.51	210.37	143.53	140.69	211.52	174.62	181.46	160.01	157.92	194.85	209.04	181.58	84.046	146.42	127.21
ASPM	6130441	73.824	85.89	846.31	699.54	563.06	268.74	832.65	289.79	366.29	207.59	500.95	3364.3	452.23	273.57	832.24	1260.3	347.94	1201.9	277.55	375.44	220.49	500.95	923.13	268.66	195.88	2214.3
ASPN	4050431	86.707	78.564	89.799	161.8	118.28	117.64	96.984	86.666	100.23	107.76	171.22	120.44	188.49	115.75	89.094	84.445	95.749	98.057	160.51	107.74	107.27	93.433	80.771	96.084	89.66	78.826
ASPRV1	4860255	88.25	86.188	123.93	89.563	95.523	93.882	91.416	106.41	93.139	94.486	108.58	106.97	99.318	98.172	98.658	90.137	100.46	109.31	105.64	105.79	86.565	89.822	92.717	79.077	85.266	224.81
ASPSCR1	1850307	80.556	87.919	906.78	340.59	258.57	358	765.51	322.23	431.63	406.78	388.29	262.21	643.22	293.01	436.24	289.76	746.7	369.51	249.33	231.28	168.45	344.81	510.51	380.42	412.37	222.22
ASPSCR1	3420576	86.226	86.89	318.45	137.35	125.66	177.78	259.56	134.6	186.83	169.92	187.29	141.89	258.53	132.08	153.89	119.05	221.63	186.31	148.38	118.15	92.107	134.45	208.47	143.15	167.34	119.95
ASPSCR1	6940484	310.32	1094.2	43502	2302.4	2634.8	1685.3	4604.8	2182.4	3134.1	2679.7	3223.7	1567.3	4734.1	2322.8	4435.8	2300.3	5833.5	4471.1	2501.4	2166.8	1038.1	2292.8	5678.6	2655.5	3028.4	2024.5
ASRGL1	6770270	73.22	68.003	208.06	268.97	111.46	154.13	228.05	591.86	570.91	611.66	206.81	111.07	149.76	119.6	426.39	399.44	426.67	441.08	82.999	149.12	283.14	240.14	215.82	154.63	317.22	101.14
ASS1	110433	79.243	78.249	209.85	1517.6	1986.7	2851.3	2295.1	749.57	4075	1749.5	2163.1	2968.7	1687.9	2061.1	6880.9	795.73	2463	3105.2	2155.9	4099.4	2290.3	2307.2	2286.8	765.63	1576.5	933.63
ASS1	2640544	77.927	89.685	190.62	1340.2	1778.1	2628	2077	665.68	3485.5	1559.9	2149.5	2560.5	1268.7	1591.7	4450.9	548.69	1752.3	2639.6	1908.1	3121.3	1927.9	1760.2	2125.9	607.95	1402.8	803.24
ASS1	4900370	87.715	88.971	80.639	90.577	87.265	91.602	82.963	82.248	88.187	81.958	83.643	112.64	103.74	94.353	96.436	91.497	105.08	102.06	101.16	88.717	84.505	93.621	84.812	79.931	79.078	82.289
ASTE1	6650026	74.001	87.172	333.6	356.8	319.77	412.77	442.57	372.67	357.13	348.28	376.23	355.76	241.34	270.14	349.32	256.82	398.07	374.95	365.17	308.61	300.89	411.9	234.22	376.95	245.65	328.43
ASTL	6400070	77.342	80.265	82.822	88.018	77.365	73.286	82.873	82.546	89.524	71.826	61.423	107.04	94.048	88.062	83.083	85.7	75.188	95.197	83.647	90.047	77.075	74.993	76.079	72.834	78.268	69.133
ASTN1	1990333	78.079	86.522	132.7	89.01	87.481	82.16	87.401	87.939	85.023	81.965	72.56	97.548	94.908	106.43	96.313	90.421	88.88	92.575	104.81	104.92	70.815	79.5	78.999	63.722	83.019	76.662
ASTN1	2710736	76.83	80.459	108.48	94.964	78.744	83.202	80.245	85.828	85.271	76.941	81.762	96.335	93.555	87.406	79.947	77.005	79.865	83.194	83.94	86.087	74.222	77.006	77.902	62.427	69.091	74.109
ASTN2	360025	77.088	79.256	171.35	127.74	217.95	132.54	166.18	409.01	139.26	109.46	169.6	151.43	139.63	105.47	158.28	127.4	130.84	193.41	185.49	209.72	151.62	95.925	178.95	121.56	129.8	128.91
ASTN2	3120132	76.981	77.316	79.9	98.982	80.491	77.114	90.184	89.62	109.42	83.581	91.564	109.99	111.12	85.138	110.06	100.36	108.16	134.25	103	97.063	88.602	84.041	101.84	89.382	89.205	81.935
ASTN2	4010358	76.648	74.773	94.327	82.156	96.613	75.277	93.435	158.66	95.045	87.324	93.995	108.22	115.54	105.81	100.1	89.58	93.742	112.08	95.673	104.85	90.735	75.441	84.344	75.192	76.884	81.681
ASXL1	5390180	83.403	78.84	273.22	304.52	442.43	325.54	413	530.86	272.57	249.03	262.94	628.58	296.52	241.43	352.58	280.68	460.82	403.88	385.64	340.4	185.7	243.44	357.33	247.1	218.61	217.21
ASXL2	650075	81.282	75.471	1505.7	1030.4	633.68	1045.4	1247.1	839.77	803.36	794.43	861.83	1179	988.78	474.28	985.63	1122.2	1357.6	1676.4	584.84	869.39	853.28	1171.3	967.61	864.06	668.46	1249.3
ASXL3	2340133	71.117	77.493	84.594	89.542	74.002	78.94	72.266	76.6	77.084	74.646	67.262	86.827	99.746	87.559	81.073	85.036	78.604	85.301	89.442	92.283	72.14	71.057	68.427	78.639	74.442	66.087
ASZ1	1190274	69.676	70.717	67.402	70.753	68.318	77.741	67.715	76.445	235.85	65.08	77.074	94.653	83.748	131.24	70.014	225.07	132.59	78.674	78.411	78.487	54.167	59.395	61.984	78.212	62.092	66.573
ASZ1	1510431	81.679	85.681	87.732	82.848	67.249	78.096	85.242	81.711	167.68	80.394	72.547	102.96	92.698	108.7	81.684	153.21	87.422	78.247	95.234	82.692	79.011	69.014	84.708	76.958	73.571	75.761
ATAD1	5260221	89.729	88.536	462.99	722.32	341.07	897.94	574.72	386.71	582.25	570.5	641.91	1288.1	632.49	276.59	696.63	1038.1	1471.3	1058.1	540.11	507.3	645.03	578.58	832.46	563.81	415.19	685.66
ATAD1	5340551	70.087	90.278	550.21	782.71	502.85	1022.6	786.3	360.24	658.23	519.72	685.59	1209.2	867.44	418.59	474.78	547.76	890.18	806.39	648.74	527.94	671.83	611.55	757.82	770.85	599.87	721.84
ATAD2	1410242	74.555	82.13	182.26	312.03	166.84	97.683	302.47	338.41	153.31	156.55	265.69	597.39	200.24	212.14	321.04	516.9	269.94	968.37	138.41	176.93	147.97	406.61	311.74	210.98	128.88	516.88
ATAD3A	4150086	76.568	71.287	631.1	582.75	562.71	348.68	635.03	326.72	566.45	569.28	543.08	942	716.22	491.41	447.24	545.28	411.3	386.71	341	429.87	161.35	386.49	573.7	453.08	310.1	322.05
ATAD3B	7330091	88.459	80.276	74.215	137.81	81.539	81.012	81.394	78.443	137.81	138.53	105.17	128.83	116.73	106.76	115.08	132.72	114.89	115.73	102.77	96.099	80.743	102.36	133.78	88.207	80.53	82.759
ATAD3C	540296	88.934	91.403	94.816	86.443	86.301	89.933	85.612	84.133	75.507	79.593	78.454	105.23	95.114	113.3	112.21	84.805	111.89	102.64	104.08	108.56	85.915	87.627	76.986	75.671	71.539	71.551
ATAD4	630243	83.944	113.79	799.72	1268.8	828.72	3826.4	2927.2	2151.5	2789.2	6041.4	2582.8	415.9	3053.4	1348.5	4961.5	3853.8	5281.2	4094.3	1238.7	1288	1893.4	1841	2744.5	4581.9	2323.5	365.74
ATAD5	2120592	71.894	76.172	70.196	81.877	72.013	69.493	66.602	65.186	67.353	67.374	67.78	91.048	82.642	78.209	68.286	72.562	69.284	89.266	95.835	77.066	63.29	70.416	79.183	70.364	65.326	61.11
ATCAY	7050577	79.551	74.45	79.481	87.189	82.767	79.1	89.56	84.338	76.314	75.935	69.038	107.15	96.281	91.438	88.426	96.477	89.037	93.099	90.996	84.608	74.504	73.818	69.841	63.667	78.895	75.913
ATE1	460731	76.129	74.844	78.952	84.744	67.442	71.745	79.794	76.109	78.561	73.585	70.92	93.563	98.663	94.949	72.685	74.526	74.682	79.123	84.303	92.084	69.348	73.865	82.141	66.671	71.507	72.04
ATE1	3520427	86.285	83.97	139.58	134.97	96.596	111.18	101.4	122.38	103.63	95.501	86.938	139.07	132.36	100.42	97.751	140.02	118.78	138.41	105.22	126.71	96.924	117.73	128.98	92.511	96.811	137.91
ATE1	4150626	70.527	76.794	119.33	102.76	77.12	97.976	85.036	139.57	92.463	72.618	86.579	106.13	112.04	91.548	83.41	100.6	85.441	114.86	84.895	91.275	99.409	78.397	109.56	82.683	73.525	100.09
ATE1	6770243	74.381	85.387	90.245	89.878	85.918	78.467	78.462	94.094	89.583	79.866	70.564	85.967	92.287	90.065	93.994	86.086	93.617	95	93.092	104.01	85.398	71.784	82.581	76.035	82.219	98.811
ATF1	7200575	85.002	85.226	295.05	499.02	251.62	293.72	427.08	433.79	328.62	377.34	372.8	594.21	398.53	209.66	359.46	267.26	407.35	564.23	311.62	298.28	276.64	327.1	253.24	228.08	221.93	467.78
ATF2	2100735	84.403	79.075	188.41	153.34	133.55	167.26	105.7	156.89	127.1	115.7	103.88	196.67	157.47	104.95	125.24	163.66	127.51	223.98	167.54	139.35	104.39	113.59	150.56	104.29	110.08	139.4
ATF3	4780128	79.634	83.88	283.74	1013.9	878.31	705.22	835.2	609.7	781.56	235.03	412.04	794.29	893.9	372.08	429.53	953.19	887.23	1356.9	198.27	318.7	172.57	2437.8	307.4	607.96	424.71	706.64
ATF3	6380735	74.022	79.408	75.362	75.196	75.965	79.369	69.583	73.792	64.677	64.283	63.931	92.382	99.035	88.659	69.755	70.878	78.874	83.129	90.999	81.46	74.684	71.262	62.579	65.143	61.614	60.613
ATF3	6560575	78.46	82.318	73.475	87.316	76.578	68.155	75.037	72.963	82.569	80.552	71.192	93.242	103.86	89.752	83.087	86.126	83.842	82.623	88.678	83.927	72.697	90.409	68.45	67.801	58.561	62.785
ATF4	3460309	270.17	1267.3	11018	25273	15027	20142	11750	30036	13259	11863	15808	17149	14964	12860	19605	15605	23363	25735	26373	15639	12898	16445	10679	10258	8712.7	19419
ATF4	6480053	68.912	73.652	82.56	115.86	67.439	80.972	77.68	74.719	107.04	125.93	86.285	111.56	115.7	113.91	89.666	83.365	83.636	96.292	115.3	93.704	69.02	107.22	73.119	70.024	72.4	79.223
ATF4	7610187	78.701	79.087	934.51	2128.9	1000.9	1634.7	858.16	3382.1	1024.5	984.25	1306.7	1410.5	1151.5	752.99	1025.2	800.63	1537.9	1998.1	1542.2	993.85	1508.9	1422.8	830.26	774.6	578.92	1465.9
ATF5	1570484	84.507	88.735	597.59	1063	1027.3	586.7	447.56	591.84	414.97	420.47	601.78	652.62	910.79	491.64	1059.3	557.47	702.11	1161.3	552.75	965.35	353.35	464.5	674.16	498.7	408.32	4614
ATF6	5420343	82.194	128.18	962.09	1469.9	986.71	1335.8	1884.5	1031.9	1086.3	674.59	931.87	1646.5	735.2	624.41	1905.6	1769.3	1031.4	2414.9	1003	869.86	787.49	1581.8	888.88	781.32	899.32	1293.7
ATF7	1500400	90.973	101.56	88.169	97.913	90.043	88.201	83.554	84.172	93.944	89.05	79.786	109.66	102.28	92.827	97.022	90.64	88.086	102.12	97.734	99.671	86.73	83.079	76.586	74.905	87.197	75.6
ATF7IP	2570682	92.898	89.616	87.577	122.33	81.254	98.379	101.78	109.7	115.57	125.98	94.236	123.73	121.59	97.556	101	93.898	97.749	112.8	118.85	118.82	96.238	86.382	89.829	79.919	84.502	103.96
ATF7IP2	2480075	77.663	80.216	120.07	272.95	168.12	183.37	277.53	271.31	169.47	157.88	249.34	234.22	167.63	193.74	168.07	116.48	213.47	118.5	251.66	212.04	157.74	335.28	111.15	251.63	214.09	97.413
ATG10	20050	99.207	96.686	723.27	1650.3	1091	996.72	1852.1	569.78	1083.2	993.49	1440	1577.3	1155.5	2249.7	1015.7	876.27	976.78	928.53	1697.7	1683.3	764.57	1076.3	826.71	1302.2	1939.1	886.94
ATG10	5340603	78.979	80.639	164.41	314.25	196.12	242.21	196.44	197.95	221.32	184.19	259.05	322.11	208.24	223.18	197.13	241.41	255.66	193.3	192.92	205.08	162.59	218.52	158.95	170.99	189.54	154.55
ATG12	1410348	132.53	699.54	1465.3	3251.1	1348.2	2050.6	1590.5	933.46	1695.9	1925.2	2141.2	4219.4	2432.3	2841.8	2221.8	1961.3	1885.6	2516.6	2818.4	2596.1	1329.9	1970.1	1398.8	1622.3	2505.4	1407.6
ATG12	5720142	81.684	93.597	167.07	218.06	210.13	157.2	187.48	156.11	141.95	148.49	188.79	313.04	226.88	285.25	205.82	158.44	167.04	209.21	243.4	254.24	146.18	189.76	120.43	162.6	264.58	135.21
ATG16L1	2760491	86.336	114.92	608.76	704.1	966.27	830.01	842.96	1632.2	502.75	507.88	813.21	1244.5	745.35	423.39	481.02	638.78	968.99	657.24	594.29	559.25	291.42	604.56	610.5	401.52	583.58	644.23
ATG16L1	3420347	78.641	88.568	598.12	816.74	851.59	866.88	863.69	1995.5	464.9	411.35	949.22	1003.6	659	396.93	530.29	734.24	1067.9	653.02	537.9	515.79	281.38	656.19	545.25	374.36	561.7	544.53
ATG16L2	2000307	76.987	75.22	125.74	211.56	281.98	220.45	242.18	184	164.47	174.18	164.27	230.5	245.69	274.66	190.26	145.88	188.92	176.08	249.85	289.38	105.98	206.76	171.39	195.97	493.14	129.55
ATG2A	4200008	83.073	90.989	522.09	415.52	415.17	450.4	1073.5	490.11	513.93	524.03	370.79	736.79	602.53	406.82	565.14	427.27	597.26	544.77	396.88	478.66	319.55	388.92	392.11	542.13	519.14	257.94
ATG2B	4780762	82.603	79.921	254.15	351.36	243.37	304.36	369.53	284.29	321.01	253.1	344.98	318.11	332.25	223.42	276.13	396.12	225.11	308.9	316.01	248.35	183.99	364.11	277.06	272.81	241.94	204.23
ATG3	830035	89.659	132.68	949.31	920.41	911.04	1085.7	919.66	1270.7	823.07	1111.7	1111	1802	966.21	467.92	1469.7	1059	1364.5	1638	756.85	848.28	1051.4	1196.2	926.84	804.22	654.25	568.18
ATG3	1690253	107.41	97.365	243.69	240.4	225.98	288.37	290.3	332.3	232.02	240.87	302.19	488.99	270.31	184.91	246.14	181.28	195.6	297.13	206.23	213.5	219.25	318.79	262.71	239.96	204.96	195.33
ATG4A	620168	72.309	70.523	443.02	466.69	337.66	372.29	368.36	733.58	388.33	470.11	1252.3	381.38	534.55	293.42	477.58	562.15	589.36	470.02	349.4	353.64	692.49	606.71	366.69	271.81	421.16	273.24
ATG4A	5290370	65.533	72.025	68.74	82.021	72.27	87.594	80.701	76.291	85.742	84.56	67.94	106.92	99.093	67.745	82.331	91.915	93.142	87.619	82.654	93.682	62.391	75.419	71.69	81.893	66.368	81.178
ATG4B	10348	70.964	79.513	77.704	71.967	73.202	76.365	74.594	80.138	82.177	70.793	62.258	96.271	82.949	83.31	79.324	75.843	69.471	78.366	80.032	90.587	62.761	68.85	63.67	56.941	63.628	66.189
ATG4B	2060136	80.215	80.544	133.07	376.71	94.035	192.27	135.47	122.83	357.03	439.07	433.27	594.29	284.68	242.1	372.4	581.35	556.84	594.85	291.4	344.85	222.83	347.92	414.81	189.18	162.62	501.38
ATG4C	2970528	63.525	71.59	105.68	120.56	84.998	100.91	138.06	99.595	128.91	118.62	102.43	102.85	126.91	120.05	98.258	81.454	93.927	117.69	95.132	103.33	115.53	106.97	101.57	79.907	93.916	94.987
ATG4C	5090291	80.471	85.865	322.44	343.85	291.22	313.12	483.55	407.72	443.47	404.87	289.36	274.42	287.48	265.38	390.39	346.48	461.11	495.28	265.12	364.78	349.92	332.22	333.07	266.13	303.87	292.22
ATG4D	730767	78.146	78.669	89.349	105.46	87.914	103.76	129.46	107.25	95.006	92.501	101.73	119.66	122.78	100.06	84.824	86.723	93.823	112.71	101.64	96.261	77.066	85.139	83.416	81.313	89.884	107.39
ATG4D	1450647	90.472	84.219	128.36	153.5	138.49	207.15	282.65	186.11	166.05	162.24	265.47	240.69	194.03	167.56	132.62	154.87	148.3	220.49	174.63	151.39	126.56	156.72	147.3	134.21	179.46	229.31
ATG5	2030228	89.541	95.178	435.17	491.66	474.79	471.42	454.87	308.06	338.25	671.84	588.84	666.84	579.85	340.69	618.44	730.52	772.11	899.06	523.25	511.32	317.25	679.28	429.62	406.85	495.45	408.59
ATG7	5220754	75.347	90.406	539	1023.4	1643.9	1388.8	779.73	1037.5	618.31	339.77	707.28	1149.3	1057.1	521.99	1164.9	587.57	881.23	1699.4	809.28	1123	520.53	582.25	602.37	492.52	1066.8	464.13
ATG9A	1850605	72.488	72.206	73.05	75.167	69.757	74.469	73.914	68.694	74.597	58.534	65.278	79.829	93.573	83.005	62.272	76.694	78.943	78.297	76.343	71.414	65.451	67.293	72.116	66.678	59.603	69.436
ATG9A	3190326	92.099	87.011	826.19	611.78	1216.4	844.54	1544.4	767.17	400.18	451.96	612.4	839.25	692.61	456.7	710.93	656.36	784.95	664.58	675.08	556.29	270.23	393.93	671.06	620.23	629.54	652.33
ATG9A	3890528	66.803	77.907	556.28	435.11	784.9	644.26	1027.3	570.28	375.93	373.13	480.64	719.37	618.59	403.18	538.53	561.75	618.37	601.09	546.55	470.91	242.07	313.72	530.81	522.28	415.39	543.94
ATG9B	2570204	84.702	87.595	83.595	100.44	86.423	80.479	87.537	82.487	84.431	92.458	82.665	99.88	104.01	86.744	78.772	87.052	90.055	86.794	102.5	111.64	74.317	84.793	60.953	87.869	73.219	65.78
ATHL1	3310278	81.121	75.971	193.13	2575.9	2719.7	506.16	2733.1	301.97	947.66	1869.1	405.72	154.96	3476.8	503.19	914.26	418.51	578.44	196.82	553.89	584.29	230.05	473.62	550.54	2664.1	5917.5	176.94
ATIC	1770546	77.21	121.83	2733.5	2611.4	3034.2	2765.3	2877.8	3979.9	2016.4	1893.9	2459.6	3776.3	2421.2	1207.2	3367.2	3623	5117	3241.2	1819.3	2319.7	1085.6	2369.9	2620.1	2036.5	1583.4	3216.9
ATL3	1240243	88.725	89.333	1691.1	1238.5	981.69	1025.9	1356.9	1173.8	731.61	453.02	617.46	2388.3	803.65	443.63	1634.5	1664.1	904.7	2381.2	808.23	1101.8	671.52	1077	971.63	885.95	536.23	650.67
ATM	580537	81.48	83.505	81.776	74.944	88.364	85.47	83.586	76.203	79.81	85.736	71.927	106.43	93.857	86.836	78.801	74.149	84.173	91.307	97.49	90.805	69.541	77.552	69.825	65.809	67.842	70.354
ATM	4250008	84.128	96.962	164.85	514.95	328.43	172.96	396.34	373.02	477.29	448.77	313.73	335.98	409.83	311.13	512.58	345.25	640.19	776.08	485.01	511.87	787.29	199.85	402.21	344.47	393.1	362.88
ATM	6840605	79.891	96.48	238.48	895.02	342.61	236.08	655.76	404.52	834.08	856.44	546.23	507.59	772.07	507.89	789.65	545.08	954.61	1080.4	682.11	814.61	1380.3	288.22	641.26	544.58	567.39	655.84
ATM	7330592	70.218	72.494	60.914	72.034	72.116	61.8	68.226	64.566	59.021	54.772	66.559	79.703	77.786	68.719	71.896	72.194	73.062	79.623	72.883	80.519	61.182	66.26	57.096	59.919	65.336	63.144
ATMIN	1050180	90.412	91.359	256.53	284.37	198.7	334.09	221.34	426.74	314.71	229.75	387.18	281.56	238.96	187.25	260.51	295.92	470.85	486.26	331.15	238.59	321.08	286.63	315.95	221.51	171.06	231.26
ATMIN	6620600	107.48	265.13	1656.6	1425.6	1074.1	1666.6	1374.3	1502.2	1676.2	1162.7	1949.6	1040	1149.7	1080.1	1013.3	710.89	1248	1340.8	1402	1015.7	1651.2	1333.7	1375.1	1221.4	847.47	1242.1
ATN1	4220754	85.353	87.179	86.864	105.66	86.73	103.27	113.41	84.299	103.19	93.604	108.93	119.13	101.28	106.34	86.102	83.901	77.041	104.86	97.46	107.22	83.646	91.476	85.706	72.473	87.33	74.282
ATN1	4390543	77.538	85.248	1510.5	1150.6	532.83	1425.1	3127.9	692.35	646.85	805.52	1125.3	915.61	754.53	857.51	469.16	441.19	426.33	515.92	707.31	667.15	405.01	575.48	587.95	646.95	1071.9	848.49
ATN1	6580040	69.945	75.74	71.342	81.218	72.81	76.117	76.134	73.482	64.918	66.068	65.373	73.486	82.9	77.596	66.681	66.079	69.174	80.041	75.927	82.285	60.976	65.853	68.632	63.934	56.417	60.183
ATOH1	6660129	80.934	89.183	88.115	83.881	68.374	79.515	78.402	74.202	72.437	67.185	66.039	90.563	77.466	87.835	72.235	67.648	81.681	87.805	96.074	81.687	64.245	92.143	64.197	62.063	63.206	65.814
ATOH7	4480047	87.487	75.652	77.453	84.157	73.498	76.577	71.782	82.716	75.12	74.182	67.409	82.516	86.459	85.926	81.874	74.252	80.424	85.853	87.364	82.254	75.226	69.008	67.828	80.172	67.243	74.707
ATOH7	5690092	74.303	81.541	87.239	75.812	70.107	78.685	85.991	87.691	74.974	77.525	72.233	100.93	96.8	80.016	68.922	84.073	84.84	91.485	89.05	86.42	70.648	64.605	72.358	62.56	72.847	68.715
ATOH8	3840376	91.807	95.134	216.64	76.184	149.52	300.99	193.89	81.763	187.27	176.22	204.79	142.9	131.62	109.73	161.97	67.387	247.27	122.12	114.2	153.28	469.3	113.97	129.89	255.88	165.24	114.15
ATOX1	5560131	123.98	196.9	2798.7	2273	4101.6	2528.7	1597.8	1915.5	1165.9	980.47	1212.1	3432.9	1784.9	1341.3	1739.8	1874.1	1646.1	2133.2	1511.2	1965.1	885.85	1484.2	1484.2	1278.8	1416.7	999.5
ATP10A	1580717	80.306	83.948	77.746	83.964	87.184	91.075	94.048	84.106	87.631	83.063	75.456	104.51	97.022	89.869	78.445	85.184	91.311	98.927	87.137	101.87	73.399	78.672	84.866	73.628	76.275	77.876
ATP10B	4730180	95.122	87.023	85.052	332.72	177.27	419.1	641.4	151.72	264.89	217.81	2205.7	157.21	435.32	215.31	1881.8	814.01	158.45	332.39	391.08	150.08	285.01	1083.4	468.09	142.65	882.89	234.38
ATP10D	5490681	75.27	78.109	101.42	96.142	80.856	110.33	102.32	99.875	97.845	95.691	82.997	117.15	91.08	102.46	97.835	94.296	98.456	115.01	110.31	105.35	82.526	73.78	90.88	85.061	88.649	96.036
ATP11A	1170139	70.594	72.023	71.525	80.987	70.249	73.815	80.986	76.776	90.237	80.659	78.949	89.795	87.664	91.699	82.745	71.744	75.752	82.331	78.34	80.328	70.835	70.345	72.9	70.119	71.075	67.237
ATP11A	6980551	69.238	77.064	86.564	86.312	59.677	70.415	87.441	80.659	71.27	65.116	69.416	84.322	88.082	79.726	72.243	77.669	75.686	79.973	82.414	77.806	62.143	70.248	75.146	76.099	72.819	65.168
ATP11B	6060706	91.871	89.458	132.65	208.5	134.45	198.65	184.69	187.93	182.46	174.06	183.98	219	229.42	151.99	206.87	198.62	232.85	339.64	178.87	177.23	151.73	145.67	147.09	153.59	136.61	812.62
ATP11B	6650594	80.726	133.47	921.04	1747.5	1068.3	1899.1	1974.7	871.29	1540.4	1477.2	1463.6	1353.4	2317.6	948.82	1417.9	1219.6	1422.8	2211.9	1110.1	1112	1039.9	739.22	896.73	1077.8	906.59	6861.3
ATP11C	430332	71.616	74.288	200.65	126.97	121.68	120.94	167.06	84.725	114.42	101.47	79.086	203.98	122.48	146.01	131.57	229.29	139.64	312.2	103.89	143.87	123.31	159.32	105.61	112.98	109.34	249.31
ATP11C	2940551	70.431	81.751	377.26	262.35	193.9	267.84	430.31	164.34	291.9	280.73	199.68	470.37	300.86	300.86	228.43	283.64	318.26	962.86	236.57	288.43	427.04	308.26	260	237.76	307.32	406.08
ATP11C	6040204	83.688	92.858	854.66	624.58	511.12	554.43	967.93	306.85	618	620.51	443.95	816.15	652.13	486.9	580.33	881.12	1091.7	2609.2	401.52	607.81	989.84	643.59	470.6	494.32	532.49	903.53
ATP12A	1820414	74.414	77.179	81.549	117.16	82.966	79.379	140.92	97.227	170.28	70.39	76.349	90.982	92.989	92.154	81.845	89.727	100.16	90.239	86.846	96.198	65.727	72.429	66.973	73.705	81.52	319.53
ATP13A1	2060193	136.11	649.79	278.08	465.01	1363.5	414.15	989.87	857.14	754.88	428.48	738.63	481.37	785.2	543.4	841.22	528.02	724.1	897.06	1188.8	747.06	418.31	503.91	528.7	707.76	630.82	661.84
ATP13A2	7100326	90.116	78.812	685.95	449.67	305.55	544.05	630	374.77	418.49	516.33	637.8	368.74	543.84	460.71	317.17	415.46	511.54	379.64	413.28	330.42	220.93	320.38	470.88	587.6	410.27	336.82
ATP13A3	840672	83.957	82.033	76.983	89.718	66.675	78.528	76.4	82.094	79.2	75.19	68.704	102.56	87.165	89.24	69.654	75.023	72.416	85.154	80.612	79.728	75.391	65.51	60.206	64.847	70.926	72.967
ATP13A3	2510129	92.468	88.323	138.55	145.59	105.19	134.46	106.64	104.77	109.24	101.23	100.04	278.37	165.41	148.64	128.34	161.23	137.55	144.05	136.1	166.25	82.796	121.86	89.799	101.43	96.437	201.24
ATP13A4	780195	64.307	76.365	66.419	215.85	168.38	181.7	1323	91.856	223.14	1208.7	585.29	89.714	224.32	463.79	258.82	228.61	212.97	243.51	119.62	287.25	103.09	395.43	100.49	970.66	656.3	151.94
ATP13A5	1770053	75.829	77.164	69.991	75.218	60.76	68.254	97.843	84.898	80.769	110.7	99.185	81.696	81.22	87.944	64.03	59.633	88.946	80.273	70.138	83.117	69.015	62.462	62.675	78.396	75.056	66.394
ATP1A1	3370164	67.262	75.485	2482.1	4275.1	2447.8	5153.3	3359.4	3773.6	3089.9	2138.6	3428.8	3401.2	2023.1	2536.7	2288.7	1346	4315.7	3167.4	2456.8	2705.9	2104.5	2942.8	2439.1	2365.4	1855.8	2424.5
ATP1A1	4210095	80.218	200.31	8412.2	14184	6498.2	13834	10936	10013	9184.8	7393.1	11504	9723.2	7270.8	8546.8	8648.4	5080.4	12198	9930.6	8790.7	10453	8114.5	8783.6	6593	7107.6	6792.7	8027.5
ATP1A1	5570152	75.476	78.927	417.44	1755.9	316.77	1415	873.06	959.41	1654.4	1146	1747.6	1268.2	925.44	875.74	1115.9	759.55	1958.4	1526.2	971.16	1015.1	998.42	1346.5	1164.1	967.8	641.84	1074.7
ATP1A2	3990092	78.263	70.747	76.607	71.155	61.309	89.817	74.112	80.552	81.574	70.66	63.712	90.595	80.347	80.587	107.14	72.879	132.18	93.814	74.403	186.3	66.95	84.079	71.93	94.398	78.043	62.839
ATP1A3	770338	87.15	82.207	79.993	77.568	78.118	87.312	87.708	93.747	100.97	83.411	76.007	114.82	99.094	93.659	89.911	79.492	93.969	105.09	90.9	98.476	71.846	85.406	77.313	82.189	89.423	73.313
ATP1A4	3460131	68.281	78.245	75.342	75.67	71.223	75.092	81.373	78.024	75.261	68.46	72.228	87.687	88.285	80.234	77.191	90.934	89.865	88.045	84.847	90.401	62.665	65.454	73.033	65.385	63.024	63.738
ATP1A4	5550274	75.474	74.775	74.662	77.489	69.136	81.494	79.857	84.477	77.279	68.806	64.25	113.07	102.92	88.231	81.887	79.664	80.527	86.766	97.378	81.602	64.79	67.052	68.672	79.988	69.312	73.413
ATP1B1	4180452	77.829	160.97	1306.7	7070.4	1454.8	13134	15389	2870.1	9446.2	3388.3	2717	6198.7	5827.8	1668.7	7728.4	6469.6	5432.4	6921.2	4540.9	2543.4	3591.6	2558.4	4034.9	4118.8	2662.4	4619.1
ATP1B1	4220468	102.42	385.15	2998.1	14151	4024.9	22538	25282	6643.7	18320	6473.5	6592.6	11165	9996.5	3447.7	14821	12522	11841	13207	8490.9	5594.6	6982.5	5835.5	7079	9092.5	5370.9	8192.8
ATP1B1	6060482	74.684	101.26	1171.4	6457.1	2131.4	5832.2	6882.6	3250.1	9248.9	3821.6	3734.1	4511.6	4410.1	2007	6027.9	6436	5103.8	5579	4736.9	3333.9	3582.9	4118.1	4362.9	4051.4	2768.9	3643.6
ATP1B2	10255	80.862	97.178	224.94	283.22	328.08	266.94	328.44	404.75	202.26	278.6	285.59	288.48	274.84	181	345.68	446.65	397.61	449.18	291.65	309.67	178.03	262.99	287.58	324.86	229.28	354.66
ATP1B3	1510088	123.46	587.35	12351	8721	5724	6757.6	8141.4	5523	5809.7	4228.3	6555.7	12107	7531.2	6242.7	5541.9	5894.3	5188	9269.4	4816.4	6584.1	4407.6	5676.5	4613.1	4458.2	7129.9	27965
ATP1B3	2490678	78.066	76.578	84.484	74.797	76.847	76.941	81.465	81.68	74.302	71.401	72.368	86.66	82.182	70.808	82.874	85.871	78.174	81.016	76.009	72.672	65.413	72.85	76.1	79.551	63.462	78.316
ATP1B3	3130092	75.71	73.88	171.66	262.79	107.33	156.82	143.72	210.99	257.77	186.04	312.95	366.06	247.26	186.01	242.01	295.95	233.39	498.3	168.14	207.99	226.33	290.93	225.25	145.9	147.67	2152.2
ATP1B3	3460408	84.004	87.241	85.753	89.232	84.633	84.498	80.406	81.437	79.584	75.448	82.201	104.64	93.035	90.321	88.588	97.815	98.529	95.094	90.918	89.785	73.028	82.476	80.706	81.711	82.227	114.94
ATP1B3	4220632	137.04	521.37	12025	8451.4	5497.1	6106.4	7321.6	4966.1	5595.1	3777.9	6954.7	10680	6633.6	5729.1	4507.4	4752.1	4450.6	8932.6	4385	6243.8	4558.9	5909	4551.5	4709.7	6201.2	24526
ATP1B4	6100706	77.489	83.739	80.327	89.243	82.138	80.4	87.729	77.083	71.801	86.09	68.652	103.79	89.994	96.812	77.019	67.199	76.79	77.238	97.665	79.658	65.059	71.403	73.897	61.493	73.522	54.846
ATP2A1	4280746	80.582	86.68	96.625	92.679	80.502	86.904	97.405	94.291	83.59	84.2	86.838	107	99.849	89.514	83.803	94.706	89.522	96.136	82.514	90.504	82.349	85.031	72.548	75.078	64.313	77.625
ATP2A1	4290181	87.367	96.205	101.34	96.219	90.883	87.244	90.519	99.18	82.366	83.384	85.061	124.54	112.51	105.41	91.049	107.09	98.563	123.88	105.45	128.15	79.004	92.416	82.551	69.535	76.277	70.776
ATP2A1	4390215	79.832	78.063	77.543	79.653	77.667	73.727	76.983	75.42	69.011	71.372	64.252	91.903	87.869	82.091	67.307	66.631	77.159	89.346	73.787	74.039	60.085	63.034	68.38	57.383	65.149	67.384
ATP2A1	5490360	70.006	76.379	81.567	72.514	72.307	73.623	82.196	77.018	68.866	67.622	69.868	88.603	88.164	91.167	65.337	68.631	69.577	78.69	72.21	75.69	63.59	64.232	66.837	59.121	63.19	68.87
ATP2A2	770079	78.055	82.412	280.67	806.89	232.27	692.15	591.24	899.96	568.61	532.7	768.29	976.83	550.31	316.69	695.16	811.75	911.58	1001.7	436.47	530.42	347.04	525.76	558.4	427.97	405.57	1185.2
ATP2A2	1940053	78.096	87.922	831.84	1830.5	1227.2	1614.4	3459.3	937.9	1783	1765.7	2723.5	1399.8	2336.9	793.07	1817.8	1575	3115.6	2755.1	1417.3	1430.7	817.28	1102.1	1384.9	1668.1	1473.4	2897.8
ATP2A2	5810189	66.76	101.06	1802.6	2732.2	1657.9	3279.9	3736	5283.2	1720.1	1631.7	1786.5	3577.9	2260.6	926.61	2318.3	1990.9	2256	2504.4	1705.3	1569.3	1269.3	1514.8	1636.7	1288.8	1804.4	3725.1
ATP2A3	1110678	72.519	75.567	99.249	106.23	126.07	141.03	114.35	193.22	110.56	74.506	89.244	122.51	129.08	117.52	156.9	121.34	102.21	163.63	109.74	126.46	101.97	87.486	120.56	84.005	105.11	91.667
ATP2A3	3290747	75.932	71.381	108.64	117.79	185.78	480.55	276.3	588.69	167.46	77.173	100.55	116.6	186.25	148.89	208.25	105.95	100.19	162.51	115.97	148.11	205.45	89.123	160.59	108.72	209.4	114.45
ATP2B1	4230564	80.439	92.659	252.1	537.33	493.15	506.61	594.06	434.65	542.15	453.42	567.38	508.42	454.45	423.79	324.05	435.78	280.61	626.1	295.84	429.05	283.88	259.42	357.09	358.89	335.6	1762.1
ATP2B1	6180059	80.658	76.176	73.432	74.559	68.143	80.268	88.367	86.429	74.68	71.248	71.184	100.24	81.125	82.707	73.866	72.605	79.195	77.316	87.69	78.351	68.613	77.107	70.066	64.481	64.369	64.36
ATP2B1	6510164	70.35	77.366	84.779	109.46	102.74	116.21	106.34	102.37	122.43	100.38	131.6	138.56	121.64	102.48	105.99	140.28	116.98	132.34	99.615	107.93	86.329	85.464	94.378	95.417	85.876	254.08
ATP2B2	70435	79.287	77.88	77.994	78.857	77.626	89.276	85.187	80.437	75.174	77.154	81.788	96.584	98.723	87.364	90.844	85.668	91.539	88.172	84.901	92.711	75.564	65.999	70.895	70.563	75.273	61.962
ATP2B2	540338	74.136	78.025	78.667	73.759	72.13	74.053	74.282	84.722	71.22	68.817	68.872	81.355	90.181	96.706	73.696	77.209	74.602	77.841	85.456	87.697	66.507	61.422	59.702	55.548	60.966	65.729
ATP2B2	3520193	77.409	72.713	69.688	75.142	87.491	76.297	75.245	74.295	69.037	71.375	63.611	82.627	81.345	86.408	70.651	69.193	76.19	79.883	87.967	78.984	66.507	63.298	59.913	64.886	69.61	61.63
ATP2B3	3180079	79.73	84.761	83.678	74.442	72.781	76.239	72.239	80.793	73.34	71.553	70.401	95.069	88.868	80.158	59.361	66.313	65.36	80.568	75.226	86.57	63.045	64.253	62.324	61.268	86.893	61.328
ATP2B3	4010762	73.298	78.226	73.721	81.539	76.358	77.668	87.882	79.262	79.954	77.271	73.957	104.84	86.644	94.151	74.947	71.56	77.264	87.648	79.781	82.079	63.812	72.827	68.333	72.802	59.192	75.133
ATP2B3	4070253	77.911	82.609	81.643	77.482	83.671	78.454	78.546	76.036	69.395	70.269	74.642	88.785	78.767	84.991	81.033	62.289	77.368	94.298	88.143	84.058	69.56	70.781	64.498	67.376	68.053	62.671
ATP2B4	4180369	69.406	78.76	97.101	119.51	89.687	133.67	95.078	82.735	108.49	86.201	94.016	168.68	141.96	104.83	100.13	111.72	85.952	143.9	114.44	110.31	87.266	104.61	102.78	83.138	81.122	122.58
ATP2B4	6100482	83.38	89.923	666.09	913.03	1448.9	2154.2	1314.4	689.62	862.55	415.11	800.07	1949.3	1403.5	582.42	907.24	911.91	1310	1801	780.43	1057.3	529.58	1172.1	736.66	806.96	1359.6	1160.2
ATP2B4	6900630	76.718	77.889	754.57	893.6	1142.9	2227.9	1355.3	647.34	943.03	428.04	835.36	1853.6	1322.2	543.16	883.81	826.69	1083.4	1631.7	726.96	957.29	475.85	1161.4	746.66	783.08	1320.7	1079.5
ATP2C1	780367	73.022	90.964	376.6	608.53	653.93	536.44	934.59	916.46	520.74	764.41	872.83	484.94	663.05	396.97	913.53	723.52	759.15	1300.7	418.69	554.53	460.23	591.88	410.14	406.11	452.32	1711.8
ATP2C1	3290279	82.841	78.073	278.26	337.6	252.62	333.29	347.67	519.58	357.74	340.91	464.79	387.93	356.51	182.93	422.33	264.16	398.49	678.28	250.49	252.09	228.66	313.76	212.38	224.72	261.31	436.38
ATP2C1	5080228	75.551	77.189	111.65	274.21	117.78	185.31	158.32	306.78	444.15	369.71	425.13	469.57	363.32	182.63	610.51	488.78	508.67	1051.6	254.62	242.56	226.72	379.18	324.32	224.72	215.85	410.28
ATP2C2	2510669	76.026	83.081	116.46	311.98	127.26	343.69	205.89	494.55	363.46	316.07	342.89	92.311	221.05	257.43	214.63	321.86	252.5	135.14	188.13	156.56	610.43	1885	294.2	266.66	116.28	193.62
ATP4A	5270040	70.227	73.953	71.183	83.435	65.587	70.754	74.631	74.236	66.837	69.832	72.514	91.901	88.453	78.835	82.337	84.614	78.771	83.715	89.833	88.897	64.967	67.885	68.334	67.364	60.754	280.15
ATP4B	3180427	72.112	82.209	78.907	79.763	66.834	76.419	68.844	70.354	71.248	71.805	65.133	91.614	89.992	79.419	76.69	88.16	64.605	79.075	84.218	78.828	67.691	71.446	70.844	61.134	64.676	68.17
ATP4B	6200553	82.7	80.439	88.352	81.943	81.172	82.445	89.001	82.164	90.274	80.879	76.086	107.81	89.831	79.13	80.967	96.308	84.869	91.171	92.421	91.845	73.067	82.953	75.235	75.805	71.545	71.103
ATP4B	6860537	84.936	86.144	76.408	78.019	80.483	77.644	73.984	80.118	85.108	79.644	75.288	94.062	86.74	83.681	79.87	78.572	81.248	102.06	92.464	99.205	76.054	68.468	64.049	70.289	68.431	71.033
ATP4B	7610164	87.966	75.453	89.086	89.784	76.959	82.187	75.274	82.667	85.421	84.808	69.735	101.61	101.74	82.534	84.177	95.363	84.717	98.442	98.639	95.896	62.218	73.151	68.533	66.253	72.679	70.008
ATP5A1	940711	173.4	404.37	9946.7	6294.8	10145	9652	7889.2	12859	11545	8109.2	8380.4	8217.3	6847.1	3804	11292	9926.2	9945.3	10306	4761.4	6549.7	6047	5969	9277.9	6517.3	5175.5	10698
ATP5A1	6110674	176.82	455.77	9295.5	6489.1	11324	9982.9	6987	10954	10064	7696.4	8628.2	7830.5	7193.8	3783.3	10238	10045	9494.6	10883	5789.9	6844.1	5677.4	5585.2	9140	6908.5	5538.5	9481.1
ATP5B	4540021	144.03	469.09	15252	16664	17241	15584	15764	29243	14195	11241	16132	20886	13820	6449.9	15182	15379	14216	19577	12630	13076	10205	10849	9464.5	19078	10352	19186
ATP5C1	4780450	84.383	108.51	3761.7	3110.8	1572	4289.7	2454.5	4844.2	2967.7	3074.7	2432.6	5135.7	2755.4	1207.6	4419.7	5969	5055.2	4609.6	2304.5	2754.6	3315.7	2747.7	4489.2	2130.6	1876	2847.1
ATP5D	1110377	72.46	69.877	271.32	335.18	321.82	268.03	357.52	249.35	209.12	198.19	227.1	504	452.18	225.47	256.18	186.87	281.88	283.84	241.25	266.84	150.45	222.98	228.42	149.31	229.43	272.53
ATP5D	3190671	79.672	91.988	3479.6	5813	4071.2	3797	7122.3	4911.4	3833.5	4003.5	4198.5	6471.2	6922.2	3510.6	4127.2	3575.2	3599.3	3040.2	2914	2951.5	3146.7	3006.1	2799.8	2160.9	2793.5	2778.7
ATP5EP2	5090561	201.7	1572.8	28517	26831	32582	29660	30277	41156	17190	18223	21998	42853	21242	16067	28604	30107	38212	28939	19193	20987	19687	18471	20133	16575	20058	13088
ATP5EP2	6900324	142.04	911.64	17336	16637	21765	18793	19014	32311	11222	12307	15853	29396	12362	9442.5	17960	19555	24720	17509	11900	14076	15768	13170	13868	12034	11576	9532.9
ATP5F1	1010598	77.229	80.383	651.12	901.65	389.4	734.43	431.17	1233.7	810.17	716.29	964.94	1199	564.83	460.36	1574.7	1083.3	1416.5	1734.7	625.36	1259.6	778.2	1248	831.43	577.73	390.05	820.83
ATP5F1	4060326	111.5	211.25	7372	7348.2	5626.3	7011.4	4597.6	7896.8	5336.5	4076.7	5951.6	7501.8	4692.6	2932.6	8017	5546.1	7090.3	7048.4	3390.5	5583.8	3988.1	6250.4	4731.3	3891.1	2984.9	4804.6
ATP5G1	460040	74.631	71.364	106.91	83.804	134.54	114.92	91.441	119.68	115.57	170.38	86.794	179.2	150.55	96.841	122.22	110.12	135.89	415.14	87.737	93.932	91.528	123.13	172.63	116.03	97.848	154.49
ATP5G1	5870446	122.57	178.69	2234.2	1554.6	2712.8	2123.4	2657.7	2795.1	1875.9	2557.6	1687.8	5464.6	2850.6	1097.8	4192.5	3690.2	2949.5	3923.1	2653.2	2512.7	1365.3	1332.8	2026.6	2554.8	2263.2	2294.2
ATP5G2	2320762	74.1	77.198	81.191	105.95	71.101	77.563	82.316	86.098	80.345	78.486	88.057	77.239	85.167	89.723	73.368	72.823	75.678	84.889	97.362	93.379	79.751	72.607	70.239	65.893	76.798	67.588
ATP5G2	3190711	75.911	85.611	108.37	140.93	103.5	123.2	140.13	198.74	167.99	117.69	160.76	145.05	129.31	106.94	114.14	104.81	125.55	143.89	124.34	121.42	141.3	127.77	140.51	104.62	144.05	166.16
ATP5G2	7330612	78.224	82.012	3504.7	4296.3	4089.7	5212.5	6743.7	11841	4389.4	3948.8	3875.1	4739.6	3550.3	1538.9	5253.1	3603.1	5149	6344.6	4912.4	4666.9	4142.4	3356.6	3229.8	2342.9	3307.3	4796.5
ATP5G3	6220541	85.836	84.019	165.65	158.3	119.67	149.6	174.18	117.73	135.9	141.87	165.84	167.06	143.71	114.67	147.3	176.54	232.14	205.44	153.77	147.07	116.55	120.23	145.13	112.84	96.126	200.88
ATP5H	3450743	102.47	270.69	9199.1	10972	9466.7	13364	10669	12265	11124	12167	11398	22567	12842	3699.9	16334	12810	14145	15081	8624.6	9609.3	9589.3	9453.4	11548	10886	9586.5	8142.7
ATP5H	4290300	102.1	248.98	8337.8	9582.4	8461.6	10513	9056.6	11580	8231.2	8081.7	8210.8	17714	10217	3251.8	13023	10562	11203	12820	7254.2	7289.6	7146.4	7454.2	9313.4	8220.9	8237	6591.9
ATP5I	1580603	287.12	2637.6	8305.2	12100	13083	10742	29909	8493.6	8325.3	8928.4	9723.4	26524	8974.1	9671.1	13598	17964	6506.8	10851	14439	10811	7936.3	9235.8	9170.8	6783.2	8479.6	5728
ATP5I	2060343	87.137	79.639	81.104	85.73	90.01	80.963	89.439	87.144	84.743	77.005	76.975	118.27	98.097	93.966	81.888	99.957	86.31	105.31	102.25	92.802	75.848	74.83	83.482	66.697	75.224	77.35
ATP5I	4560246	96.737	96.572	595.54	886.95	1266.1	781.37	1545.2	635.87	621.37	537.11	619.19	2137.2	588.94	497.08	667.85	1154.4	711.61	655.28	792.48	628.85	662.75	480.9	708.43	491.51	693.19	393.34
ATP5J	3130563	68.951	91.318	431.91	354.02	542.33	494.43	492.44	881.68	279.78	281.41	430.13	480.78	294.83	226.47	666.61	1478.4	734.57	706.31	503.8	581.48	279.26	571.86	427.16	402.04	233.63	271.43
ATP5J	5860162	72.975	156.09	3430.3	3424.8	4619.4	3390.1	4170.6	8163.7	2709.8	2666.5	3444.1	4276.2	2226.3	1283.1	6212.9	13595	7542.6	7146.7	3189.5	4174.4	3179.3	4005.9	3765	2914.8	2105.6	2264.4
ATP5J	6560180	89.022	166.58	4518.7	3965.1	5392	3863.9	4688.5	8536.2	2993.4	3306.2	4126.4	5492.7	2735.8	1678.1	6625.7	14555	7985.5	7442.8	3819.8	4636.1	3649.6	4574.6	4498.8	3609.6	2310.9	2528.2
ATP5J2	4760112	126.51	448.72	6602.3	5764.5	5577.4	7077	8780.2	8692.4	5600.4	4754.9	6408.9	12613	4072.1	3786.8	6213.8	5714.3	5071.7	4497	3191.7	5915.3	3529	7245	5076.8	3813.8	4511.2	4477.8
ATP5J2	6590593	137.18	590.12	9017.1	7912.5	7336.8	9422.5	11745	11318	7259.7	6317.1	8159.4	16890	5462.2	4618	7932.3	7331.7	6701.1	5607.1	4263.9	7370.1	4668.4	8822.5	6301.1	4593.2	5319.3	5442
ATP5L	4070544	80.32	102.97	473.4	808.06	455.43	900.14	926.18	681.16	795.03	1166.9	1255.2	554.57	706.71	370.01	672.82	827.19	1464.4	1038.3	680	982.19	911.79	407.99	629.64	746.03	796.31	493.64
ATP5L	6370411	132.99	465.54	5521.1	5106.5	6283.7	6996.7	6158.6	7757.6	4458.5	4801	5405.1	6236.1	4304.5	2177.3	8260.8	9052	10371	9242.1	4699.1	6509.2	6225.6	1683.6	3648.9	3441.6	3115.1	4972.2
ATP5O	6110754	88.018	139.78	3780.7	7073.4	4988.7	6426.2	6275.7	8989.4	5627.7	5761.4	5772.4	10307	4475.6	2390.8	9021	13709	9661	10102	4049.8	5995.5	6262.7	11270	6504.4	4585.8	3333.7	3011.7
ATP5S	2120100	68.704	83.197	550.41	435.53	262.63	724.25	513.76	442.72	638.92	510.54	273.6	409.04	388.06	287.5	747.9	328.74	625.79	429.65	245.1	404	384.79	547.02	397.01	368.76	371.42	564.78
ATP5S	5560053	88.645	82.998	477.82	436.91	239.51	445.46	428.21	418.51	510.91	486.32	238.63	362.46	264	217.82	642.66	360.87	721.52	382.35	260.49	344.66	397.54	455.35	414.78	309.7	429.52	467.54
ATP5S	6900722	71.937	81.513	247.25	200.92	181.17	212.9	206.21	227.99	199.46	203.42	163.32	194.53	152.07	135.08	188.19	176.86	214.96	164.7	153.2	180.7	165.22	177.78	187.16	140.38	210.33	237.15
ATP5SL	1990274	86.286	105.76	1330.3	1110.8	1531.7	1522.2	1516.4	1887.8	2180.5	1156.3	747.77	1936.8	1479.3	599.09	991.34	986.39	1890.5	1554.3	1028.6	834.75	728.02	727.41	891.14	1207.5	676.28	1339.7
ATP6AP1	6590201	108.15	432.6	6941	8589.7	11882	7267.3	14713	7243.1	7002	4416.8	13032	6392.2	6474	8124.9	6420.6	8453.8	10524	15866	6336.8	8699.4	4206.9	9503.4	5893.4	5614.7	6631.3	4688.5
ATP6AP2	7560097	85.864	111.29	3161.4	10393	9326.4	6582.2	5823.8	6408.9	7089.1	8536.9	6036	7930	7112.2	4442.5	8125.9	7147.3	8788.4	10540	5581.3	6639.8	5965.6	6735	7118.9	6275.9	4934.9	3561.8
ATP6V0A1	1660215	69.555	90.614	1634.4	2862.5	3142.6	1960.3	5543.7	1919.3	4152.1	2747.1	2965	1795.3	4099.5	2427.3	2869.1	3230.5	3546.4	2714.5	1594.4	2484.3	1381.5	1765	1953.5	2637.2	3796.4	1382.6
ATP6V0A2	620092	77.22	83.829	320.63	353.39	300.06	331.31	474.45	443.44	304.8	363.64	430.24	285.15	425.47	300.92	375.48	268.87	447.48	551.63	330.39	365.85	271.57	260.59	337.76	204.07	280.05	222.16
ATP6V0A4	2100097	77.84	80.781	72.262	77.077	77.447	79.341	80.676	74.963	70.184	68.812	65.89	89.692	88.683	76.146	70.793	61.243	75.623	81.612	75.023	81.274	66.267	65.417	64.786	65.725	72.057	61.03
ATP6V0A4	4810731	81.725	78.504	87.939	93.8	86.459	95.47	103.02	76.723	86.619	78.084	93.562	112.04	98.482	98.339	85.019	86.714	93.75	94.203	99.2	98.737	75.128	92.198	85.038	82.787	80.129	79.914
ATP6V0A4	5290243	80.834	76.793	151.59	127.92	90.609	78.902	89.284	1118	100.41	162.33	79.511	117.5	153.38	139.26	1546.9	119.45	500.3	303.22	89.029	1050.9	125.02	88.423	479.47	469.3	290.62	101.62
ATP6V0A4	6110328	74.458	73.169	79.231	83.923	82.611	74.184	75.632	399.21	73.848	98.546	75.57	81.726	93.347	98.76	389.86	77.601	174.12	119.26	82.002	262.83	78.375	66.687	193.27	154.72	105.03	66.097
ATP6V0B	7160059	88.949	194.74	7664	7110.9	9210.3	8232.8	11486	9860.9	6778.8	4782.6	5542.8	8227	6737.9	6017.6	6500	7620.3	9218.3	6783.7	4431.9	6821.4	4946.7	4716.3	8881.1	6998.4	6177.5	2748.9
ATP6V0B	7400673	71.937	87.897	775.35	545.17	786.51	798.59	1107.4	898.86	585.82	426.75	633.4	891.26	438.09	519.76	374.08	361.53	477.56	476.1	333.64	490.74	381.51	476.14	762.34	681.34	552.36	284.49
ATP6V0C	630291	86.865	84.048	83.232	93.954	79.672	81.216	97.044	82.084	80.605	76.946	78.405	102.02	99.421	108.72	76.043	88.433	87.25	90.334	104.91	86.481	66.254	80.291	73.391	70.35	90.374	73.193
ATP6V0C	2360138	74.577	79.372	1695.2	2126.2	741.7	2419.3	2827.3	1622.2	1758.2	1796.7	1503	1759.3	1807.8	933.01	917.61	925.22	971.18	1049.8	411.36	685.52	1667.5	1094.6	1555.8	1065	2160.8	1132.3
ATP6V0C	3610397	810.63	5534.5	22187	31181	19349	25587	38545	18473	20989	20824	20321	24507	23677	21766	22448	18290	15911	18067	11012	19484	15208	14969	17103	14947	25696	16403
ATP6V0D1	6330377	74.71	83.659	1533.1	1758.5	2441.5	1872.7	4963	2022.7	2078.8	1108.5	2259	1136.4	1929.4	1244.5	1295.6	1523.5	2240.2	1641.2	1499.1	1793	1467	2233.9	1579.8	1081.4	1611.7	967.3
ATP6V0D2	1980706	87.524	92.088	88.102	128.88	215.93	192.02	126.93	126.89	127.1	99.739	129.74	157.81	130.34	131.3	116.78	91.459	170.04	169.89	122.14	192.05	94.828	89.108	150.47	123.73	355.57	107.37
ATP6V0E1	2320110	74.265	115.09	1323.9	3345.9	2304.5	3688.8	3904.7	2665.5	2528.9	2685.4	6167.6	2953.1	1986.9	1137.3	4421.3	5108.6	3679.9	6002.3	1822.9	2457	3618.1	2268.9	2291.6	4598	2334.6	1724.3
ATP6V0E1	4730343	115.17	544.03	6151	18675	12686	13560	15821	7698.6	11826	12741	22158	15412	14802	9369	17411	19194	12704	20862	10622	11045	14921	9856	11036	18838	13632	8093.7
ATP6V0E2	6180088	79.719	115.39	2573.9	2204.5	1255.1	1017.5	2581.7	2533.4	4277.1	3819.3	2981.4	2913.4	2067.5	2537	2263.5	2633.2	3275.1	3043.4	1374	2824.5	3233.6	994.68	4898.3	1212.9	982.49	1389.1
ATP6V1A	7050131	88.986	170.22	2753.1	4586.6	3149.7	4006.6	3901	3532.1	4465.3	4578.2	3695	4728.9	4669.7	2091.8	3732.7	5205.6	4637.5	5250.2	2358.3	2895.7	3873.8	2928.3	3121.9	3923.4	2975.3	2486.7
ATP6V1B1	2850482	82.532	79.367	401.48	200.81	272.78	224.88	696.22	372.31	289.04	163.23	318.32	201.29	290.81	265.68	139.48	306.57	199.28	185.78	390.52	318.01	88.539	192.56	219.96	125.46	321.89	183.01
ATP6V1B2	6650017	88.093	147.57	3158.8	5255.4	6770.4	6131.8	4033.8	5801.5	4849.8	3100.6	4906.4	6467.7	4946.2	2957.1	6135.4	3570.5	6003.2	6386.9	3932.5	5778	4935.7	3135.7	4257.6	2681.6	6294.9	2396.1
ATP6V1C1	2480241	70.063	82.021	244.56	550.93	511.21	576.06	1079.9	458.56	303.89	403.01	696.63	587.54	719.66	513.3	538.18	596.8	1378.7	842.28	505.66	678.24	272.84	400.48	389.88	802.57	601.75	380.78
ATP6V1C1	5550750	77.037	74.491	75.139	128.09	72.799	86.108	86.794	100.83	99.917	132.01	100.7	187.34	126.63	118.1	123.38	173.07	160.59	206.82	108.57	130.15	113.09	151.86	128.28	122.81	80.786	134.51
ATP6V1C2	10070	82.703	76.501	87.716	89.694	76.103	136.12	108.23	284.94	74.841	73.296	75.278	84.928	93.166	95.881	81.067	82.556	880.58	125.42	75.516	554.63	62.219	109.87	67.91	108.95	275.39	68.725
ATP6V1C2	4070377	75.857	72.001	68.466	76.588	71.651	74.406	80.303	96.003	67.744	62.517	71.147	69.141	75.627	70.104	65.03	76.335	182.63	85.393	83.782	126.06	60.922	67.726	67.013	61.219	78.682	58.887
ATP6V1D	1660736	81.4	116.1	3878.4	4024.8	3040.6	4908.2	4705.8	4300.9	3032.5	3560.9	5348	3315.3	3283.9	1508.5	3204.9	4624.6	2833.8	4309.4	3268.4	3067	2465.5	10326	2696	2802.6	2412.2	1680.7
ATP6V1E1	5890450	81.965	274.82	3538	3893.2	3530.7	5850.4	3804.6	7453	3825.7	2939.2	3185.7	3951.8	3467.3	1839.4	4304.4	4640.5	4400	5907.7	3652.2	4253.9	3909.9	2272.5	4192	3863.9	3097	3672.1
ATP6V1E1	6860543	86.221	210.49	2175.2	2348	2650.8	3445.6	2111	4557.2	2265.7	1732.7	2063.8	2499.5	2257.5	1158.2	2900.4	3247.1	3344.6	4066.7	2687	2872.7	2174.4	1610.8	2552.3	2552	1852.7	2420
ATP6V1E2	4010477	83.102	76.81	566.91	276.97	173.03	157.54	409.46	554.79	234.52	288.49	364.34	296.26	194.1	151.54	211.3	304.16	345.72	336.14	229.79	174.23	166.64	427.58	261.14	321.07	195.57	269.14
ATP6V1F	3870630	84.601	261.88	2329.7	3399.9	3818.5	3912	3252.2	2729	2583.5	2120.8	3295.2	5186.8	2604.1	1695.2	2750.2	3715.2	4571.5	3818.9	2275	4522.8	1841.7	1745.6	2554.2	1893.8	3253.2	2663.4
ATP6V1G1	6370091	116.82	325.37	4287.8	7513.6	4993.9	7990.9	7976.1	5005.4	5092.1	4595.5	7332	8149	7703.4	3806.9	6159	6461.2	9725.1	8445.6	5958.4	7203.7	5775.3	6397.2	7755.4	5173.1	4211.1	5135.4
ATP6V1G2	1260538	88.685	88.175	99.424	155.93	105.19	99.495	96.346	109.68	115.35	133.21	123.89	112.74	131.32	125.3	173.13	113.55	127.69	132	178	142.98	102.89	190.95	93.751	112.94	123.41	96.894
ATP6V1G2	4560678	81.852	77.109	84.412	93.317	94.736	86.125	86.503	103.66	78.34	80.074	82.201	136.48	89.056	84.055	82.782	95.739	76.558	103.2	96.825	89.492	91.386	98.978	76.465	66.001	68.846	72.995
ATP6V1G3	5260592	75.451	70.805	80.714	85.766	75.806	80.558	83.193	78.324	69.375	79.566	70.754	1647.7	77.612	93.776	90.184	103.48	94.62	80.53	95.566	105.24	72.395	72.744	70.09	56.02	69.261	64.197
ATP6V1G3	5960162	81.338	84.38	86.132	93.172	84.29	81.989	82.695	89.787	83.39	82.961	74.874	1051.6	96.73	90.855	83.272	94.414	89.303	104.76	115.23	96.659	73.929	75.376	66.263	73.766	70.87	71.965
ATP6V1H	5390546	83.633	84.837	86.471	88.993	82.165	73.224	78.449	84.98	82.319	66.29	76.151	95.345	98.319	93.57	74.296	92.528	87.508	102.69	88.619	87.17	67.054	73.446	77.714	63.355	65.017	68.799
ATP6V1H	6330279	83.268	94.604	686.93	1217.3	900.02	1252.6	2422.8	1714.5	859.53	658.55	1029.7	1902.9	1608	612.99	709.79	1013	2028.2	1697.1	579.51	786.6	849.03	1450.2	1111.5	860.14	1209.1	709.4
ATP7A	6280414	63.883	79.246	160.69	228.63	154.05	236.67	266.32	199.62	258.92	190.45	160.72	189.99	266.04	180.4	204.33	331.22	445.36	208.32	169.06	190.69	339.16	171.65	189.57	285.34	161.58	148.99
ATP7B	1230601	79.035	81.506	80.145	88.086	89.923	82.489	89.383	91.193	78.307	82.665	80.195	126.51	109.37	103.32	89.25	82.385	82.057	119.46	107.91	110.57	78.609	72.428	71.916	66.687	76.391	67.289
ATP7B	7510259	83.699	100.81	247.02	124.24	255.35	237.32	253.53	472.5	158.6	136.75	198.42	218.35	211.33	110.97	266.47	237.09	138.63	381.26	211.94	137.5	104.24	129.66	348.64	151.79	136.98	182.66
ATP8A1	520634	77.401	75.555	142.98	101.95	78.256	93.346	118.27	105.71	157.03	131.44	78.614	106.19	122.6	112.35	92.577	150.51	89.914	112.43	104.57	125.17	89.332	84.607	68.565	97.48	114.28	67.403
ATP8A2	4590577	96.685	92.028	96.747	95.333	84.376	93.654	110.59	98.833	92.983	82.755	77.6	119.12	131.46	109.27	77.203	101.26	92.661	109.74	120.39	116.68	91.583	84.079	88.692	95.858	80.482	77.363
ATP8B1	6040240	75.896	80.045	261.97	128.56	133.4	218.53	233.73	141.33	129.75	123.58	105.45	155.66	151.7	114.29	142.01	157.57	103.5	157.26	127.9	117.29	76.776	116.03	142.4	94.355	117.99	239.76
ATP8B2	3310121	76.868	85.237	72.303	98.843	77.623	74.981	78.38	80.766	89.085	78.356	71.325	98.884	97.578	104.98	86.661	106.84	91.224	99.287	93.482	93.041	73.105	99.179	72.043	79.819	74.801	73.567
ATP8B2	4490446	72.267	79.358	115.05	225.3	188.31	145.46	118.78	139.42	123.48	100.41	171.11	208.97	228.21	156.55	119.38	144.79	161.65	204.04	264.88	170.7	114.58	109.88	156.18	106.93	115.74	110
ATP8B2	6960168	66.879	83.138	251.63	291.58	388.89	211.96	279.95	309.29	266.42	264.01	236.25	143.61	240.54	210.91	273.23	437.04	300.74	466.23	314.14	234.51	203.04	517.06	272.95	193.92	209.65	208.7
ATP8B3	6380102	84.207	86.963	82.406	260.23	82.378	90.032	84.089	108.06	83.425	84.811	255.66	113.18	107.02	101.5	120.18	562.47	104.66	151.26	93.351	104.16	81.597	82.868	122.7	522.47	420.37	113.01
ATP8B4	1820270	95.05	122.3	258.41	866.27	1379.7	474.51	335.43	254.91	466.49	355.52	415.38	354.55	627.53	361.69	721.35	301.07	515.51	740.7	517.16	755.6	632.84	293.22	499.67	276.02	505.3	216.49
ATP9A	2510156	79.378	74.061	73.291	91.83	79.269	72.661	95.413	84.345	92.439	98.224	78.463	119.5	96.415	99.258	101.37	84.366	104.41	105.73	83.305	91.733	74.497	83.927	98.079	80.311	72.804	80.306
ATP9A	5860603	79.599	76.582	88.328	96.751	74.819	86.147	107.09	103.88	95.767	71.848	99.5	112.59	92.506	102.61	82.574	99.196	98.188	88.539	108.31	94.698	86.493	84.879	81.665	88.059	90.59	75.664
ATP9A	6480630	176.22	751.04	2117.8	4230.4	2599.5	4754.1	12210	6348.7	5709.6	4591.4	3899.6	2672.5	2895.1	4404.9	5615.9	4847.9	9589	4364.9	4297.9	5156.3	2044.9	3876	4517.9	5902.7	4226.9	1224
ATP9B	2120209	88.815	88.942	121.47	143.49	160	135.25	368.14	130.64	184.65	150.47	182.73	120.33	163.79	152.13	131.43	109.84	157.91	200.72	149.11	153.59	109.18	119.86	137.53	127.92	160.95	92.605
ATPAF1	4890491	73.275	99.934	1279	792.4	622.9	773.02	1393.7	2092.7	610.41	1216.8	522.39	1010.5	706.17	492.63	729.52	677.92	762.96	1082.3	625.74	609.79	761.32	1107.5	1092.8	1060.4	577.96	410
ATPAF1	5810673	89.382	92.223	369.06	349.64	473.03	352.01	1128.3	474.11	279.63	502.12	334.43	501.42	378.79	461.56	572.17	339.25	568.49	526.61	496.59	540.93	295.23	441.12	355.02	723.68	596.51	453.31
ATPAF2	3780239	75.953	72.337	206.51	163.19	168.95	182.27	249.65	220.75	171.62	149.76	140.18	164.92	158.34	114.5	154.67	283.1	200.73	216.35	185.95	166.75	123.88	109.43	163.69	109.83	135.16	178.88
ATPBD1B	3420195	101.64	555.67	340.62	764.02	518.99	706.16	1282.9	337.08	659.69	1230.2	1303.2	927.54	781.86	1052.3	672.92	1227.8	1161.5	881.16	1209.2	720.35	495.45	932.99	654.59	1127.9	963.01	391.44
ATPBD1B	5270270	120.23	444.02	1659.5	1271.9	987.27	1224.2	1159.9	911.14	1185.2	1176.5	888.77	1752.7	853.56	1112.9	1543.8	1760.2	876.96	1341.3	1039.6	1320.1	684.16	1276.1	966.31	1059.6	855.53	722.21
ATPBD1C	4150431	86.823	81.842	218.25	263.46	197.87	304.94	242.19	187.77	263.36	378.68	280.6	375.81	257.83	162.01	165.94	128.98	159.94	175.5	146.69	168.69	294.59	209.41	201.48	177.8	182.53	412.11
ATPBD3	1230324	80.665	97.96	137.38	168.34	121.86	155.17	149.33	152.59	185.46	161.23	118.66	267.28	178.62	160.99	130.87	134.8	170.82	172.44	144.55	136.14	109.21	171.27	113.97	166.91	111.34	199.33
ATPBD4	2710520	81.732	93.294	158.52	244.89	178.36	324.82	260.9	208.07	138.65	176.7	177.45	280.62	227.08	127.05	161.9	194.71	226.51	244.52	209.3	236.51	169.33	153.83	261.98	156.4	154.99	194.08
ATPBD4	4180059	90.36	93.851	90.802	108.52	89.987	121.09	94.278	108.8	86.256	104.39	97.425	134.8	122.58	91.919	102.7	126.05	108.75	139.58	108.9	112.38	120.14	89.423	138.89	87.996	81.456	109.43
ATPIF1	1070025	86.977	165.18	1700.6	1451.9	1364.7	2226.2	2320.5	1396.2	2794.9	1774.6	1522.6	3697.6	1571.1	995.81	1556	2603.9	1644.4	1978.5	1356.8	1444.5	1529.8	1653.6	2034.2	1638.3	1782.9	772.59
ATPIF1	3780068	64.997	80.631	270	492.58	301.19	234.98	741.66	361.73	627.84	527.31	400.53	401.88	267.5	368.84	232.74	717.54	782.1	347.67	270.63	501.21	250.67	593.52	391.71	366.45	377.42	234.01
ATR	670358	76.354	74.382	103.63	111.74	106.62	96.835	132.77	95.96	92.702	116.24	109.56	133.24	109.13	111.85	80.527	76.854	98.819	93.687	95.443	92.448	84.668	108.99	103.27	93.953	95.91	145.89
ATR	3420349	77.365	73.541	76.128	65.475	61.676	82.762	78.822	67.246	68.01	64.992	54.16	70.955	75.934	74.213	72.039	63.771	79.738	73.592	84.236	78.484	61.418	68.135	61.307	64.754	65.889	58.294
ATR	3780364	69.196	67.439	68.744	81.175	63.071	67.105	74.502	64.315	73.229	74.188	60.177	90.581	88.335	76.597	73.976	76.708	79.556	86.503	71.945	84.247	64.946	70.756	73.159	66.249	64.494	67.485
ATR	4040286	77.137	94.49	81.435	82.368	98.472	95.903	95.809	105.77	121.17	93.137	66.366	99.197	110.69	95.335	76.848	77.534	109.53	129.78	85.777	121.87	93.355	79.3	76.733	116.25	100.61	152.86
ATRIP	4860367	71.325	73.807	325.46	297	388.77	269.39	304.27	292.28	281.42	173.24	312.25	438.28	387.33	326.97	424.44	322.57	309.06	292.74	390.34	355.91	173.17	235.69	256.92	221.96	229.42	256.12
ATRIP	7210438	67.746	79.499	208.71	221.32	276.56	194.54	219.72	198.44	227.53	134.97	242.91	344.08	286.84	234.88	283.75	235.87	214.5	259.76	309.96	260.64	138.9	194.81	233.84	173.04	199.23	217.12
ATRN	1710494	85.342	82.561	236.14	258.15	248.2	328.11	209.81	328.05	335.61	216.19	268.24	158.48	319.83	177.67	216	301.62	234.84	267.58	175.01	210.06	165.91	238.37	275.47	294.98	178.28	307.24
ATRN	2320433	74.866	78.846	200.48	221.57	257.49	284.58	176.23	461.97	252.42	199.63	213.04	175.5	218.86	127.32	214.07	259.93	262.18	280.13	167.55	198.03	158.96	218.78	261.39	207.52	175.41	244.81
ATRN	4570196	76.923	73.935	147.04	141.88	174.07	154.53	150.16	171.46	169.22	187.53	199.11	167.19	175.64	141.99	94.39	103.29	105.71	154.4	123.21	125.95	132.84	144.97	136.39	142.14	118.24	197.69
ATRN	6520243	83.429	91.491	381.6	343.46	409.32	367.33	300.55	521	423.96	371.48	504.11	366.87	407.34	301.85	477.92	681.07	712.99	721.14	389.13	408.77	291.33	383.38	322.98	327.03	256.62	497.41
ATRN	7100167	77.46	74.131	74.008	93.359	70.689	84.186	77.449	83.39	93.827	95.496	92.424	108.43	109.85	96.033	97.797	120.72	110.25	131.76	81.369	80.769	73.013	90.518	75.132	72.842	70.812	89.617
ATRNL1	6660253	76.862	83.119	80.731	83.065	69.524	76.765	82.412	81.295	76.627	69.381	63.215	91.869	83.084	77.008	76.335	76.796	71.375	73.427	79.899	81.45	68.634	70.658	61.414	60.114	72.562	61.843
ATRX	2340600	83.27	80.581	94.217	109.32	73.295	108.33	113.72	102.56	99.471	93.046	125.56	128.19	123	118.1	102.84	129.54	145.64	102.2	108.95	127.01	83.042	103.57	79.569	78.363	69.192	91.282
ATRX	3420156	79.457	73.102	76.168	82.508	72.279	70.675	85.159	83.731	85.255	83.164	76.438	78.321	83.424	76.683	73.033	64.969	92.279	84.856	91.38	89.412	69.726	79.313	68.38	72.991	65.788	70.715
[truncated: 46,806 more rows]
